# Supplementary material for: Activation of the C-Type Lectin MGL by Terminal GalNAc Ligands Reduces the Glycolytic Activity of Human Dendritic Cells
Source: Front Immunol. 2020 Feb 25;11:305. doi: 10.3389/fimmu.2020.00305 (PMC7053379; doi:10.3389/fimmu.2020.00305)
Supplement: Supplementary file 1 [file Table_1.XLSX]

## Sheet: Table S1
Table S1. Differentally expressed genes in moDCs stimulated with αGalNAc (compared to control)
Cut off FDR<0.05
Gene symbol	logFC	logCPM	LR	PValue	FDR
AL133415.1	-4.35285	3.3257	114.04	1.27728e-26	1.61168e-22
AL671883.3	-3.84276	1.9309	45.7046	1.37503e-11	8.67504e-08
AC006064.4	-3.39193	1.13008	42.1467	8.46771e-11	3.56152e-07
DUSP4	1.23841	5.18147	35.6749	2.33154e-09	7.35485e-06
MMP10	1.70267	4.64795	31.4246	2.07338e-08	5.23237e-05
GPR157	0.961014	6.15284	28.7312	8.31553e-08	0.000174876
BTG1	0.754698	8.84843	27.6831	1.42905e-07	0.000257596
SMOX	0.903866	6.42501	26.2773	2.95743e-07	0.000414632
COL5A3	1.23235	5.22792	26.4202	2.74657e-07	0.000414632
RFLNB	0.968449	5.31279	24.4102	7.78536e-07	0.000982356
DDIT4	0.782627	6.96039	23.2298	1.4375e-06	0.0014832
AREG	1.11214	4.95874	23.1123	1.5281e-06	0.0014832
AC004687.1	1.21103	3.3004	23.1696	1.48327e-06	0.0014832
MTATP6P1	-0.693213	8.08883	22.8632	1.73951e-06	0.00156779
GATA2	0.872934	6.50214	22.4853	2.11758e-06	0.0017813
GRASP	0.88458	4.74888	22.3028	2.32872e-06	0.00183648
MMP19	0.775652	7.96332	21.9496	2.79911e-06	0.0018589
HBEGF	0.848892	5.57492	21.9695	2.77024e-06	0.0018589
CRLF2	1.01349	7.79869	21.9627	2.78008e-06	0.0018589
IGKV4-1	1.62561	2.01221	21.8312	2.97715e-06	0.00187829
AC010980.1	2.47741	1.30274	20.8489	4.96969e-06	0.00298607
IL12B	-0.841892	9.36699	19.5444	9.82871e-06	0.00537505
IGHA1	0.711825	6.2488	19.6353	9.37237e-06	0.00537505
NCS1	0.720861	6.11902	19.3163	1.10755e-05	0.00537505
SERPINB2	0.873061	6.44337	19.4649	1.02466e-05	0.00537505
IL36RN	1.21501	5.61338	19.3747	1.07418e-05	0.00537505
MARCH1	-0.707407	6.88538	18.782	1.46542e-05	0.00684838
EREG	0.733632	4.84742	18.581	1.62833e-05	0.00733795
IGKC	0.79675	6.8448	17.7182	2.5616e-05	0.0111456
PMP22	0.725325	5.73408	17.0856	3.5732e-05	0.0150289
ADO	-0.624886	5.69019	16.8484	4.04876e-05	0.0164351
GZMB	0.88662	5.04209	16.7933	4.16804e-05	0.0164351
GEM	0.80513	5.72071	16.6336	4.53411e-05	0.0173368
RAP2C-AS1	-2.78089	0.639792	16.3516	5.26125e-05	0.0195254
MMP1	1.25763	3.04801	16.086	6.05308e-05	0.0218222
MCTP2	1.2812	3.38112	15.96	6.46937e-05	0.0222777
KIAA1683	3.43436	0.327762	15.9416	6.53253e-05	0.0222777
CCL22	0.551035	11.4028	15.5922	7.85786e-05	0.0256208
LFNG	0.629943	5.24512	15.546	8.05233e-05	0.0256208
PPIAP9	2.28049	1.11131	15.5297	8.12199e-05	0.0256208
BLNK	-0.770659	3.85719	15.1737	9.80592e-05	0.0301783
BMP6	0.910947	4.66094	15.0956	0.000102202	0.0307043
RGS1	0.582093	7.09398	14.8547	0.000116117	0.0340737
SLC16A10	0.66435	5.20151	14.7354	0.000123699	0.0354736
C6orf223	0.917701	3.7138	14.6275	0.000130989	0.0367292
C5AR2	1.09932	3.95143	14.4656	0.000142741	0.0391544
HRH1	-0.711733	4.86443	14.2878	0.000156878	0.04062
HSH2D	0.724746	5.59188	14.2775	0.000157741	0.04062
CAVIN1	0.74646	3.94453	14.3129	0.000154804	0.04062
AL390719.1	0.671661	5.17533	14.2295	0.000161817	0.0408361
HDC	0.641419	6.69614	14.139	0.000169787	0.0419975
LBH	1.09579	2.43467	14.1029	0.000173076	0.0419975
CD200R1	-0.594895	6.18863	13.9465	0.000188091	0.0447798
GNLY	0.880856	3.78971	13.8508	0.000197917	0.0461144
IL1RL1	1.06373	4.50985	13.8217	0.000201006	0.0461144
IKZF3	0.857047	3.71896	13.7498	0.000208846	0.0470575

## Sheet: Table S2
Table S2. Differentally expressed genes in moDCs stimulated with GalNAcβ1-4Gal (compared to control)
Cut off FDR<0.05
Gene symbol	logFC	logCPM	LR	PValue	FDR
AL133415.1	-9.91999	3.3257	107.136	4.15733e-25	5.24572e-21
IL12B	-2.11604	9.36699	94.205	2.8448e-22	1.79478e-18
MTCO1P12	1.77596	5.08468	92.827	5.70708e-22	2.4004e-18
MT-ATP8	-1.74576	7.30644	83.1315	7.67733e-20	2.42181e-16
RGS1	1.29566	7.09398	72.1013	2.04429e-17	5.15898e-14
DUSP4	1.75014	5.18147	63.1554	1.91023e-15	4.01721e-12
EDN1	2.07431	4.3682	57.1716	3.99393e-14	7.19934e-11
RCAN1	1.11884	8.45879	56.6968	5.08466e-14	7.82496e-11
GADD45GIP1	-1.49018	4.78315	56.5135	5.58129e-14	7.82496e-11
TNFSF9	-1.83881	8.06103	56.0194	7.17593e-14	9.05459e-11
PMP22	1.35939	5.73408	53.1268	3.12694e-13	3.58688e-10
RND1	-2.05141	7.55143	49.9494	1.57766e-12	1.65891e-09
BTG1	1.0174	8.84843	49.0384	2.50997e-12	2.43622e-09
ARPC1B	1.2897	4.94216	47.4609	5.61135e-12	5.05743e-09
GEM	1.34186	5.72071	45.1666	1.80964e-11	1.52227e-08
HBEGF	1.24019	5.57492	44.0793	3.15335e-11	2.48681e-08
C20orf24	-1.57831	3.65393	39.7813	2.84051e-10	2.10832e-07
SLC16A10	1.11126	5.20151	39.0664	4.09632e-10	2.87152e-07
CSF2	2.17877	4.73803	38.1894	6.41988e-10	4.26348e-07
ATP5D	-1.23852	4.92225	37.8012	7.83328e-10	4.87002e-07
MMP19	1.02814	7.96332	37.7347	8.10512e-10	4.87002e-07
AC006064.4	-3.96051	1.13008	37.2584	1.0347e-09	5.9345e-07
OASL	-1.35289	10.2664	37.0995	1.12254e-09	6.15833e-07
S100A9	-1.1694	6.65012	36.7894	1.31604e-09	6.9191e-07
NRGN	-1.35968	3.97735	35.8176	2.16685e-09	1.09365e-06
ACOD1	-1.2953	9.22682	35.4389	2.63172e-09	1.27719e-06
NDUFAF8	-1.77026	3.10481	35.2172	2.94904e-09	1.37819e-06
SBF1	-1.04698	6.01625	34.4322	4.41356e-09	1.98894e-06
TIMP3	0.873211	9.02993	34.2446	4.86034e-09	2.11475e-06
CCL22	0.816734	11.4028	33.7497	6.26774e-09	2.63621e-06
SH3TC1	-1.06602	5.66462	33.3374	7.74765e-09	3.15354e-06
ISG15	-1.1606	10.7422	33.1416	8.56838e-09	3.37862e-06
LPL	0.861325	8.47144	31.5069	1.98735e-08	7.59891e-06
PGP	-1.23107	3.99825	31.2218	2.3017e-08	8.32847e-06
OSGIN1	-1.06769	5.24197	31.2146	2.31016e-08	8.32847e-06
JCHAIN	0.927697	5.01661	31.145	2.39457e-08	8.39297e-06
FHOD1	-0.870103	6.47705	30.9005	2.71601e-08	9.03481e-06
APIP	1.09918	4.10082	30.8573	2.77713e-08	9.03481e-06
CEBPD	-1.34506	5.95736	30.8466	2.7925e-08	9.03481e-06
AL671883.3	-4.10191	1.9309	30.4051	3.50604e-08	1.10598e-05
SCAND1	-1.29879	3.99803	30.1445	4.01024e-08	1.20799e-05
KCNQ1	-0.9476	6.09011	30.1393	4.0209e-08	1.20799e-05
RPS19	-0.903753	8.48077	29.6791	5.09803e-08	1.49597e-05
MMP1	1.76849	3.04801	29.3866	5.92872e-08	1.7002e-05
SLC12A9	-0.916283	5.90694	28.4781	9.47665e-08	2.65725e-05
JUP	-0.990755	5.86619	28.3014	1.0382e-07	2.84782e-05
CD109	0.856367	6.42608	27.9529	1.24305e-07	3.33719e-05
CST3	-0.831	12.0834	27.3633	1.68601e-07	4.43209e-05
GPR183	0.74873	9.47533	27.244	1.79331e-07	4.61797e-05
NCF1	-1.362	5.28048	26.9637	2.07311e-07	5.23169e-05
IL36RN	1.56018	5.61338	26.8519	2.19662e-07	5.42575e-05
SREBF1	-0.885669	6.37055	26.8175	2.236e-07	5.42575e-05
TSPO	-0.838297	7.19677	26.6253	2.4699e-07	5.88023e-05
INHBA	0.907053	11.226	26.4805	2.66214e-07	6.22053e-05
SPP1	0.736902	9.42807	26.1955	3.08533e-07	7.07832e-05
ABCA2	-1.04545	4.98217	26.0455	3.33468e-07	7.49436e-05
ETV3	0.775568	9.02378	26.0163	3.38547e-07	7.49436e-05
C19orf60	-1.12747	4.5322	25.9417	3.51883e-07	7.60804e-05
SDF2L1	-1.05117	5.35074	25.9207	3.55741e-07	7.60804e-05
TRIM28	-0.780173	6.80478	25.8463	3.69721e-07	7.77523e-05
LRP3	-1.72476	2.63299	25.8117	3.76404e-07	7.78601e-05
MRPL52	-1.16087	4.0364	25.7691	3.84804e-07	7.83138e-05
OCSTAMP	1.01874	5.15348	25.604	4.19166e-07	8.39529e-05
RPL36	-0.893446	7.22339	25.4171	4.61804e-07	8.96525e-05
ENG	-0.83001	6.21861	25.3897	4.68401e-07	8.96525e-05
LRRFIP1	0.789049	8.60341	25.3657	4.74273e-07	8.96525e-05
GNB2	-0.813011	7.42105	25.3585	4.76044e-07	8.96525e-05
CXCL8	0.751568	12.493	25.2762	4.96812e-07	9.21878e-05
SELENOO	-1.16104	4.32861	24.9133	5.99664e-07	0.00010966
CTSL	0.735436	8.79184	24.8299	6.26188e-07	0.000112875
TMEM160	-1.74412	3.03758	24.7889	6.39649e-07	0.000113677
SOCS1	-0.913988	7.18676	24.6235	6.96963e-07	0.000122143
SMARCA4	-0.853852	5.70307	24.5856	7.10811e-07	0.000122863
IL1RN	0.691284	11.6761	24.4595	7.58882e-07	0.0001294
AMPD2	-0.836859	5.73853	24.3534	8.01852e-07	0.000134904
HNRNPA1	0.745193	6.32342	24.1029	9.1322e-07	0.000151619
VASH1	-0.779857	6.13529	24.056	9.35759e-07	0.000153343
HSPE1	0.893588	4.11341	24.0031	9.6181e-07	0.000155591
AC083837.1	-1.15267	7.51118	23.973	9.76941e-07	0.000156039
GGT5	-1.06262	5.47198	23.8982	1.01566e-06	0.000160194
SOWAHC	1.06679	4.39243	23.7202	1.11408e-06	0.000173549
GCSAML	1.19939	4.96317	23.5885	1.19296e-06	0.00018357
ADGRB1	-0.896998	5.76715	23.473	1.26681e-06	0.000192586
CXCR4	0.89147	7.33097	23.4181	1.30346e-06	0.000195798
TCEAL9	1.27063	2.51735	23.2991	1.38665e-06	0.000205845
AGRN	-0.827633	7.65456	23.2581	1.4165e-06	0.00020783
CLTB	-0.828781	5.37775	23.2078	1.45407e-06	0.00021089
TEX30	1.26577	3.63809	23.1776	1.47704e-06	0.000211788
ARAP1	-0.747436	8.03876	23.0765	1.55681e-06	0.000220718
KIFC2	-0.85768	4.92991	23.0392	1.58728e-06	0.000222537
ROGDI	-0.99097	4.51249	22.9302	1.67995e-06	0.000232941
SBNO2	-0.816066	8.64345	22.8344	1.76577e-06	0.000238641
CCL2	0.777749	7.5227	22.8171	1.78174e-06	0.000238641
IFFO1	-1.18987	3.97632	22.8138	1.78484e-06	0.000238641
IL6	-0.693445	9.93061	22.801	1.79671e-06	0.000238641
SLC52A2	-1.02543	4.73364	22.779	1.81737e-06	0.00023887
CHAC1	-1.7091	2.74933	22.6763	1.91722e-06	0.000248612
CCL4L2	0.697977	11.5936	22.6626	1.93089e-06	0.000248612
GPR157	0.918686	6.15284	22.6293	1.96467e-06	0.000250407
CRY1	0.94908	4.2004	22.5762	2.01975e-06	0.000254851
MMP10	1.63302	4.64795	22.3729	2.24514e-06	0.000280487
FABP4	0.751016	6.92616	22.0418	2.66778e-06	0.00033002
CD8A	1.08943	3.85395	21.923	2.83807e-06	0.000347677
SLC12A7	-0.730522	7.73597	21.8466	2.9534e-06	0.000357255
SLC17A5	0.833936	4.69366	21.834	2.97287e-06	0.000357255
CBLB	0.734038	5.51265	21.7445	3.11477e-06	0.000370775
HNRNPA1P48	3.50449	0.034148	21.6993	3.18908e-06	0.000376073
IFIT1	-1.00259	9.39744	21.565	3.42032e-06	0.000399608
POLR2K	0.797125	5.21532	21.3937	3.73992e-06	0.000432938
MKL1	-0.742302	6.3115	21.2079	4.12069e-06	0.00047268
CCL4	0.668499	12.5294	21.1533	4.23961e-06	0.00048194
RPL35	-0.805379	7.16482	21.1306	4.29033e-06	0.000483351
TOR4A	-0.85219	5.84344	21.0914	4.37882e-06	0.000488955
PRELID1	-0.763597	6.23776	20.9854	4.62789e-06	0.000512234
NDUFB7	-0.884214	4.57758	20.8805	4.88843e-06	0.000536367
MEFV	-1.67473	5.42052	20.8399	4.99312e-06	0.000543131
TNFAIP2	-0.726497	11.4004	20.8173	5.0525e-06	0.000544892
AP2A2	-0.769215	6.60786	20.7268	5.29693e-06	0.000564626
HSPB1	-0.851092	5.74418	20.7028	5.36375e-06	0.000564626
RPS6KA1	-0.659605	8.25417	20.6867	5.40902e-06	0.000564626
LONP1	-0.726196	6.08973	20.6848	5.41447e-06	0.000564626
ZC3H12A	-0.7482	8.94121	20.6383	5.54761e-06	0.000573768
PACS2	-0.860139	4.93939	20.5992	5.662e-06	0.000575286
IL1RL1	1.47211	4.50985	20.5948	5.67504e-06	0.000575286
SYNGR2	-0.666339	8.06875	20.5867	5.69906e-06	0.000575286
MIIP	-0.970294	4.69639	20.5506	5.80746e-06	0.000581576
MAP1S	-0.761429	6.06815	20.5163	5.91266e-06	0.000587448
BCL3	-0.741405	8.34259	20.473	6.04794e-06	0.000596195
EREG	0.822365	4.84742	20.4577	6.0965e-06	0.000596323
SPI1	-0.685845	8.91284	20.407	6.26e-06	0.000607605
PRAG1	-0.725197	6.58437	20.3612	6.41166e-06	0.000617575
IRF7	-0.88346	7.78733	20.2092	6.94179e-06	0.000663572
DUSP10	1.04527	3.79405	20.1374	7.20731e-06	0.000683766
GNG4	1.81095	4.43024	20.1123	7.30239e-06	0.000683766
MTCO2P22	1.44044	3.87413	20.1076	7.32046e-06	0.000683766
TMEM259	-0.709612	7.01139	20.0948	7.3698e-06	0.000683766
SIGLEC1	-0.901006	6.88433	20.0501	7.54385e-06	0.000692109
ARHGAP45	-0.738801	6.67513	20.0437	7.56943e-06	0.000692109
FAM107B	0.738023	7.55602	19.9986	7.74998e-06	0.00070352
RGS14	-1.02403	3.91808	19.9429	7.979e-06	0.000719136
CRABP2	0.989025	3.65448	19.9246	8.05569e-06	0.000720898
EAF1	0.747953	5.78006	19.8021	8.58905e-06	0.000763215
PRPF19	-0.807058	5.20292	19.7283	8.927e-06	0.000787699
COX14	-1.03493	3.93988	19.6884	9.11539e-06	0.000796047
RNH1	-0.689565	8.1999	19.6816	9.14779e-06	0.000796047
RGS19	-0.957207	4.77149	19.6259	9.41861e-06	0.000814
EMP1	0.644492	8.13185	19.567	9.7133e-06	0.000833758
ELOB	-0.839995	6.19313	19.492	1.0102e-05	0.00086126
CYC1	-0.764531	5.8886	19.4549	1.03004e-05	0.00086813
TMEM94	-1.00789	4.36633	19.4375	1.03946e-05	0.00086813
TMEM147	-0.846208	4.82168	19.427	1.04517e-05	0.00086813
PHLDA2	-1.10162	4.15446	19.4259	1.04577e-05	0.00086813
TP53I13	-0.923511	4.30539	19.3029	1.11535e-05	0.000915671
GPC4	1.08691	3.403	19.2882	1.12396e-05	0.000915671
MBIP	1.0842	3.19507	19.2868	1.12481e-05	0.000915671
LY75	0.846504	4.9068	19.2331	1.15693e-05	0.000934009
CPEB1	1.64812	2.09792	19.2245	1.16214e-05	0.000934009
UBALD2	-0.86685	5.77732	19.131	1.22046e-05	0.000974667
PDLIM4	-0.851333	5.00311	19.0679	1.2615e-05	0.00100111
NOC3L	0.882002	4.21647	19.0516	1.27234e-05	0.0010034
IKZF3	1.09149	3.71896	19.0073	1.30222e-05	0.00102059
CRELD2	-0.995474	4.36678	18.963	1.33277e-05	0.00103808
SIPA1	-0.881892	5.12438	18.9415	1.34791e-05	0.00104343
RFLNB	0.952181	5.31279	18.8847	1.38865e-05	0.00106841
EXOSC5	-2.03103	1.84645	18.8614	1.40566e-05	0.00106884
UNC93B1	-0.786873	6.37814	18.8608	1.40615e-05	0.00106884
STAB1	-0.717953	9.32007	18.8336	1.42632e-05	0.00107769
HGS	-0.692298	6.64214	18.7485	1.49139e-05	0.00112014
MYLIP	0.745031	4.60947	18.732	1.50434e-05	0.00112318
MPHOSPH8	0.736035	5.11283	18.7112	1.5209e-05	0.00112887
NDUFB11	-0.770034	5.77714	18.6519	1.56894e-05	0.00115771
CDK2AP2	-0.921507	4.72483	18.5761	1.63258e-05	0.00119767
PML	-0.772326	8.05843	18.4978	1.70099e-05	0.00124064
IL27	-1.65886	7.54307	18.4182	1.77355e-05	0.00127957
PAXX	-1.41528	3.26865	18.408	1.78305e-05	0.00127957
FLNA	-0.640736	11.9179	18.4062	1.78478e-05	0.00127957
HCK	-0.631543	8.7059	18.3049	1.88219e-05	0.00133301
ABLIM1	1.45858	3.31428	18.2993	1.88777e-05	0.00133301
XPO4	0.881846	4.55654	18.296	1.89101e-05	0.00133301
ARID5A	-0.69807	8.42665	18.2605	1.92665e-05	0.00135058
FASN	-0.702156	6.69857	18.2408	1.94667e-05	0.00135708
DEDD2	-1.01896	4.52774	18.2199	1.96807e-05	0.00136445
GPR35	-0.787221	5.89001	18.144	2.04811e-05	0.00141219
AKT1S1	-0.693511	7.53231	18.0797	2.1185e-05	0.0014341
TMEM8A	-0.754707	5.49196	18.0752	2.12352e-05	0.0014341
HMGN2	1.10529	3.93994	18.0636	2.13647e-05	0.0014341
AREG	1.03075	4.95874	18.0621	2.13812e-05	0.0014341
GPAA1	-0.76227	5.20608	18.0554	2.1457e-05	0.0014341
MAP3K11	-0.681898	7.4341	18.0533	2.14808e-05	0.0014341
CD74	-0.641048	14.0103	18.0396	2.16353e-05	0.00143681
SYTL2	2.16702	1.41928	17.988	2.22299e-05	0.00144946
F11R	0.930642	4.04515	17.9844	2.22719e-05	0.00144946
JUN	-0.627674	8.13258	17.9839	2.22778e-05	0.00144946
AAMP	-0.821562	5.29797	17.9833	2.22852e-05	0.00144946
GADD45A	0.659438	6.56225	17.9068	2.31988e-05	0.00149543
RNF181	-0.763298	5.13139	17.9043	2.32291e-05	0.00149543
C19orf70	-0.899645	4.24827	17.89	2.34045e-05	0.00149908
AC015660.2	0.854741	4.52635	17.8153	2.43412e-05	0.0015512
RHPN1	-1.13582	3.65729	17.7639	2.50087e-05	0.00158573
HLA-K	-1.21628	4.0504	17.7126	2.56924e-05	0.00162093
PTX3	-0.697477	10.7815	17.6756	2.61961e-05	0.00164449
SMPD3	-3.67872	0.926265	17.6249	2.69036e-05	0.00168055
TNK2	-0.850404	5.21402	17.5941	2.73434e-05	0.0016996
FZD2	-1.28601	2.97363	17.5698	2.76959e-05	0.00171307
CIR1	0.677147	5.11974	17.5466	2.80354e-05	0.00172106
EVA1B	-1.60559	2.62187	17.5424	2.80978e-05	0.00172106
KMT2B	-0.782543	5.67455	17.523	2.8386e-05	0.00173031
AP3D1	-0.635893	7.38377	17.5046	2.86614e-05	0.0017387
PDCD4	0.79811	4.53637	17.4475	2.95354e-05	0.00178315
SH3BP5	0.731484	5.10197	17.3833	3.05498e-05	0.00182911
RELL2	-1.74237	2.04269	17.381	3.05866e-05	0.00182911
FSCN1	-0.619008	9.35258	17.3501	3.10878e-05	0.00185031
ADCY7	-0.704641	8.36606	17.3305	3.14111e-05	0.00186044
PYCARD	-1.11007	4.43827	17.3219	3.15528e-05	0.00186044
RPS27L	0.61803	6.23815	17.3107	3.17397e-05	0.00186275
IL4I1	-0.679975	9.14857	17.3001	3.19175e-05	0.00186452
PLXNB2	-0.653978	7.66811	17.2671	3.24762e-05	0.00188841
MGAT4B	-0.701497	6.07203	17.222	3.32561e-05	0.00192489
HNRNPL	0.610502	6.56993	17.1785	3.40257e-05	0.00194974
SH2B2	-1.31917	3.05841	17.1783	3.40296e-05	0.00194974
CPSF1	-0.790304	5.16215	17.1717	3.41491e-05	0.00194974
MALT1	0.639107	7.15571	17.1422	3.46825e-05	0.00197128
CAVIN1	0.898689	3.94453	17.1066	3.53389e-05	0.00199279
FAAP100	-1.06352	3.99451	17.1046	3.53768e-05	0.00199279
SH3GLB2	-0.917713	4.23081	17.0832	3.57779e-05	0.00200643
PLEC	-0.65928	9.35597	17.0657	3.61095e-05	0.00201606
CAMK1	-0.622789	6.26917	17.0021	3.73393e-05	0.00207554
CCND3	-0.775592	5.41882	16.9086	3.92233e-05	0.00216966
ADAM15	-0.633216	7.55592	16.9012	3.93764e-05	0.00216966
ITPKC	-0.912594	6.04191	16.8661	4.01119e-05	0.00220058
CD40	-0.611397	10.4213	16.8566	4.0313e-05	0.00220203
GUK1	-0.728906	6.944	16.8092	4.13333e-05	0.00224803
TP53I3	-1.02973	3.71492	16.7728	4.21322e-05	0.00228165
DDX50	0.738968	4.52192	16.7547	4.25378e-05	0.0022888
DDX18	0.634414	5.95615	16.7507	4.2627e-05	0.0022888
CFD	-1.13142	5.2358	16.7344	4.29952e-05	0.00229602
NCF1C	-1.44266	4.30525	16.7174	4.33819e-05	0.00229602
STAC	-0.892499	3.76006	16.7162	4.34091e-05	0.00229602
MCTP2	1.47347	3.38112	16.7127	4.34893e-05	0.00229602
INPP5D	-0.726617	5.79557	16.6811	4.42201e-05	0.00232487
SLC15A3	-0.656705	8.31945	16.6626	4.46534e-05	0.00233791
MSR1	0.766021	5.5014	16.6392	4.52076e-05	0.00235715
CAPN15	-0.71754	5.84506	16.62	4.56678e-05	0.00237134
FAM173A	-1.81722	2.02983	16.5714	4.6851e-05	0.00241641
EGLN2	-1.02888	4.33859	16.5687	4.69188e-05	0.00241641
FBXW5	-0.73295	6.14253	16.5308	4.78653e-05	0.00245514
ATP13A1	-0.72359	5.77942	16.518	4.81908e-05	0.00246183
SMG5	-0.655399	6.3429	16.4754	4.92866e-05	0.00250766
STK11	-0.798248	4.91981	16.4434	5.01254e-05	0.00254009
ATP6V1D	0.598094	6.61664	16.3912	5.15225e-05	0.00259123
DDX54	-0.849093	4.82538	16.3904	5.15453e-05	0.00259123
NCOR2	-0.640544	7.92726	16.3799	5.1832e-05	0.0025953
TKT	-0.618912	7.58978	16.3339	5.31054e-05	0.00264855
ZNF787	-0.895244	4.66104	16.2888	5.43833e-05	0.00269179
LAMTOR4	-0.793432	5.61285	16.2858	5.4472e-05	0.00269179
NR4A3	0.595251	9.48194	16.2809	5.46124e-05	0.00269179
CDA	-1.00701	3.61616	16.2732	5.48332e-05	0.00269216
OGDH	-0.630502	7.36816	16.1931	5.72015e-05	0.00279755
IL23A	-1.14744	6.93967	16.122	5.93913e-05	0.00289343
LGALS1	-0.661718	9.48283	16.0581	6.1427e-05	0.0029811
CARM1	-0.71521	5.8143	16.0212	6.26385e-05	0.00302358
SLIRP	-0.890297	3.91844	16.0168	6.27816e-05	0.00302358
ABHD17A	-1.18908	3.37514	15.9375	6.54679e-05	0.00313927
AURKAIP1	-0.755063	4.86308	15.9212	6.60361e-05	0.00313927
AKR7A2	-0.844848	4.29155	15.9193	6.61013e-05	0.00313927
EDC4	-0.94213	4.94596	15.9171	6.6179e-05	0.00313927
ADPRHL2	-0.683864	6.22045	15.8916	6.70769e-05	0.00316872
UBR7	0.815857	4.25025	15.8852	6.7302e-05	0.00316872
PRKAG2	0.633406	6.55299	15.8698	6.78535e-05	0.00318281
IFIT2	-0.892523	11.0568	15.8588	6.82472e-05	0.00318942
NDUFS7	-0.869328	4.75255	15.8342	6.91417e-05	0.00321798
C14orf2	-0.654313	5.63663	15.828	6.93684e-05	0.00321798
MROH1	-0.760842	5.14398	15.8064	7.01634e-05	0.00324294
WDSUB1	1.19741	2.2508	15.7784	7.1212e-05	0.00327939
SOX13	1.87854	1.84565	15.752	7.22133e-05	0.00331341
BRPF1	-0.755242	5.08289	15.7251	7.3246e-05	0.00334862
NSMF	-0.902215	4.56654	15.577	7.92116e-05	0.00360827
BCL6	-0.622923	7.57778	15.5371	8.09035e-05	0.00367209
IMPDH1	-0.642139	5.88675	15.501	8.24597e-05	0.0037293
SAT1	0.54744	9.74877	15.4906	8.29175e-05	0.00373662
TM4SF1	2.70996	1.70384	15.4444	8.49672e-05	0.00380388
HBB	2.30236	2.76631	15.4391	8.52049e-05	0.00380388
OLR1	0.726783	4.65517	15.434	8.54355e-05	0.00380388
CYTH4	-0.584529	8.75829	15.43	8.5616e-05	0.00380388
SNX22	-6.85121	0.497679	15.402	8.68961e-05	0.00384721
CCAR1	0.647362	5.93614	15.3664	8.85469e-05	0.00390659
MYO1F	-0.605763	6.98039	15.3524	8.92089e-05	0.00392208
POLR2L	-0.757429	5.34023	15.3363	8.99707e-05	0.00394184
TIMM13	-0.970273	4.09441	15.289	9.22531e-05	0.00402785
PHLDA1	0.630787	6.42774	15.2728	9.3046e-05	0.00404647
BTG3	0.595169	5.8064	15.2672	9.3321e-05	0.00404647
RANBP9	0.663227	5.02216	15.2525	9.40508e-05	0.00406415
LBH	1.26196	2.43467	15.2113	9.61246e-05	0.00413959
GPS1	-0.825069	4.59638	15.1858	9.74348e-05	0.00418174
ANXA1	0.542317	10.1165	15.0928	0.000102352	0.00437787
ATP5G2	-0.682836	6.55211	15.0646	0.000103891	0.0044268
EEF1D	-0.607477	7.1563	15.0591	0.000104197	0.0044268
ZMIZ2	-0.670963	7.04686	15.0217	0.000106284	0.00446419
C20orf27	-0.852784	4.32481	15.0177	0.00010651	0.00446419
SOX4	0.793855	4.54532	15.0166	0.000106572	0.00446419
MCM5	-0.847448	4.61197	15.0128	0.000106783	0.00446419
WRNIP1	-0.766885	4.6367	15.0117	0.000106846	0.00446419
BLOC1S6	0.605315	8.0068	14.9931	0.000107904	0.00448728
C17orf62	-0.626133	6.28956	14.9895	0.00010811	0.00448728
PDLIM2	-1.10268	3.47969	14.9831	0.00010848	0.00448788
HLA-DQB2	-0.620983	7.9713	14.9766	0.000108851	0.00448849
SMG9	-0.72992	5.64545	14.9649	0.000109528	0.00450172
ARHGAP4	-0.614704	6.53098	14.9413	0.00011091	0.00454369
CALU	0.566339	7.47701	14.9186	0.000112251	0.00456922
CORO1B	-0.641896	5.89715	14.9185	0.000112257	0.00456922
GBP5	-0.691863	9.94505	14.9124	0.000112619	0.00456922
RNF126	-0.977409	4.03916	14.8953	0.000113646	0.0045961
OTUD6B-AS1	0.713811	5.11159	14.8457	0.000116677	0.00469587
PNPLA2	-0.789251	4.56048	14.8427	0.000116857	0.00469587
RAB3GAP2	0.627465	5.71124	14.8133	0.000118696	0.00475463
CSF1R	-0.543747	9.08429	14.7849	0.000120495	0.00481141
ARSA	-1.01146	3.95394	14.7768	0.000121014	0.00481688
E2F4	-0.667132	5.98205	14.7614	0.000122007	0.00483184
HELZ2	-0.772913	9.51274	14.7537	0.000122507	0.00483184
KLF5	0.835201	4.66029	14.7532	0.000122538	0.00483184
KCTD2	-0.846522	4.43312	14.7442	0.000123128	0.00483997
IRF2BPL	-0.923654	4.77909	14.7315	0.000123956	0.00485738
NDUFV1	-0.619762	5.89713	14.686	0.000126985	0.00495235
SGTA	-0.684194	5.7903	14.6834	0.000127164	0.00495235
LDHD	-1.7965	1.71273	14.6753	0.000127709	0.00495826
IDH2	-0.6553	5.64011	14.578	0.000134478	0.00520504
RGCC	0.640145	6.45647	14.5537	0.000136221	0.0052564
TRUB1	1.06942	3.00639	14.5148	0.00013906	0.00533555
CLN3	-1.2747	3.69118	14.514	0.000139118	0.00533555
MAP1LC3B	0.555116	7.47876	14.4946	0.000140565	0.00537469
HCFC1R1	-1.06379	3.30093	14.4697	0.000142435	0.00542975
TSG101	0.605485	5.92612	14.4525	0.000143736	0.00546284
TMCC3	1.06431	3.60158	14.4429	0.000144473	0.00546308
RIN3	-0.621417	6.50671	14.4411	0.000144608	0.00546308
TUFM	-0.669653	6.25493	14.435	0.000145083	0.00546467
DHX37	-0.929788	4.25432	14.4056	0.000147366	0.00553411
DNMT1	-0.609074	6.62617	14.3749	0.000149786	0.00560832
HAGH	-0.699389	4.90211	14.3674	0.000150387	0.00561414
AC010186.2	-2.05567	2.91018	14.3287	0.000153508	0.00571377
ZNF316	-0.783647	5.28428	14.3061	0.000155364	0.00576584
FAAP20	-1.05855	3.63182	14.2959	0.000156204	0.00578
CORO1A	-0.611243	6.00263	14.2393	0.000160976	0.00593919
EIF4E	0.687278	4.70295	14.2114	0.000163374	0.00601005
MAD2L2	-0.73331	5.2137	14.2019	0.000164203	0.0060194
AHR	0.670845	5.92518	14.195	0.000164807	0.0060194
ISOC2	-0.871208	4.04309	14.1888	0.000165355	0.0060194
TNFRSF11A	0.749653	4.42315	14.1867	0.000165536	0.0060194
PIEZO1	-0.592979	7.50751	14.1425	0.000169471	0.0061448
BEST1	-1.27265	3.41905	14.1052	0.000172863	0.00624839
ASB6	-0.868519	4.41043	14.097	0.000173618	0.00624839
VPS9D1	-0.63211	5.96118	14.0949	0.000173814	0.00624839
RPS7	-0.668931	5.08602	14.0707	0.000176067	0.0063114
C19orf24	-1.06974	3.31292	14.0426	0.000178712	0.00638807
MINDY2	1.32172	2.61988	14.0321	0.00017972	0.00640594
U62317.3	-3.05792	0.984584	13.9775	0.000185007	0.00657101
ORAI1	-0.676896	6.45633	13.9736	0.000185392	0.00657101
CMPK2	-0.990847	8.65051	13.9575	0.000186994	0.00660921
IDH3G	-0.655139	5.18882	13.9394	0.000188796	0.00665427
SLC25A29	-0.643937	5.32856	13.8716	0.000195729	0.00687712
ALDOA	-0.537938	9.69803	13.8625	0.000196686	0.00687712
CLEC4G	-0.601337	6.18441	13.8618	0.000196754	0.00687712
PDCD5	0.679644	4.54502	13.8267	0.00020047	0.00698765
DDX23	-0.593393	6.55202	13.806	0.000202685	0.00704325
TLN1	-0.571117	8.95959	13.8014	0.000203181	0.00704325
TMEM251	0.839696	3.98824	13.7799	0.000205525	0.00710499
TGFB1	-0.578077	7.11229	13.7712	0.000206478	0.0071184
FPGS	-0.728007	5.40307	13.7488	0.000208951	0.00718403
PKD1	-0.897644	4.1786	13.7241	0.000211717	0.00725935
CDR2L	-1.25759	3.46491	13.6984	0.000214632	0.00730068
CNN2	-0.578993	7.37723	13.6965	0.00021485	0.00730068
FBXO6	-0.768493	5.22185	13.6928	0.000215283	0.00730068
SH3D21	1.93897	1.2174	13.6891	0.000215702	0.00730068
PSMB1	-0.586909	6.49701	13.6881	0.000215815	0.00730068
COPE	-0.641465	6.09215	13.6825	0.00021646	0.00730292
KIFC3	-0.63778	5.88462	13.6691	0.000218017	0.00732455
CYHR1	-0.824452	4.13999	13.6603	0.000219033	0.00732455
PABPN1	0.610653	5.06926	13.6574	0.000219375	0.00732455
DTX2	-0.776291	4.87489	13.657	0.000219423	0.00732455
STRBP	1.01988	3.61654	13.651	0.000220126	0.00732861
DUSP2	-0.695675	8.16895	13.6379	0.000221661	0.00735918
MARCH1	-0.606083	6.88538	13.6331	0.000222231	0.00735918
RNF125	0.867471	3.77173	13.6266	0.000223009	0.00735918
EMP3	-0.608752	8.84684	13.6235	0.000223377	0.00735918
POLD2	-0.926659	3.71248	13.6152	0.000224365	0.0073725
ZCCHC9	0.709167	4.45617	13.609	0.000225099	0.00737739
GALNT18	-0.649311	5.30242	13.5703	0.000229787	0.00749531
RPL13	-0.582413	7.8514	13.5695	0.000229885	0.00749531
NAA38	-0.982792	3.75294	13.5507	0.000232199	0.00755127
PNPLA6	-0.645044	6.8671	13.5295	0.000234838	0.00761746
KLHL25	-3.67596	0.723724	13.5199	0.000236052	0.00763719
BCKDHB	1.66608	1.62787	13.5068	0.000237704	0.00766995
ANKRD10	0.585421	5.7331	13.5022	0.00023828	0.00766995
GMFG	-0.594063	6.84798	13.4908	0.000239736	0.00769718
TMEM38B	0.884998	3.68529	13.4631	0.000243302	0.00779185
ID2	0.528697	8.97594	13.442	0.000246055	0.00786006
TNIP3	-0.686817	9.46203	13.4309	0.000247518	0.00786993
ALG12	-1.14399	3.41624	13.4302	0.000247612	0.00786993
INPPL1	-0.607456	6.32515	13.4072	0.000250654	0.00794662
CABIN1	-0.68882	5.42561	13.3962	0.000252134	0.00795485
SAP18	0.54205	6.83957	13.3959	0.000252175	0.00795485
PDE4B	0.634225	8.03972	13.3736	0.000255189	0.00802986
MET	1.60522	2.70951	13.3686	0.000255873	0.00803136
OPLAH	-1.57202	2.05024	13.3625	0.000256705	0.00803748
PTOV1	-0.813109	4.06388	13.346	0.000258973	0.00806117
FAM96B	-0.671256	5.00415	13.3399	0.000259823	0.00806117
KLF6	0.527883	9.29378	13.3351	0.000260478	0.00806117
TIFAB	-0.687048	5.64369	13.3347	0.000260534	0.00806117
MZT2B	-0.876704	4.19534	13.3339	0.000260656	0.00806117
STXBP2	-0.607838	5.52007	13.324	0.000262034	0.00808398
TSC2	-0.854866	4.38592	13.2911	0.000266668	0.00820686
PLXND1	-0.595806	7.49394	13.276	0.000268826	0.00824831
GPX1	-0.594512	7.95039	13.272	0.0002694	0.00824831
LIMS2	-0.840681	4.78194	13.2658	0.000270298	0.00824831
EBLN3P	0.709292	4.9305	13.2635	0.000270629	0.00824831
MAP3K6	-0.979551	3.54242	13.2529	0.000272153	0.00827339
LHFPL2	0.543562	7.89082	13.2434	0.000273537	0.00827339
RPS5	-0.617992	7.5581	13.2426	0.000273651	0.00827339
PPIG	0.59991	6.32431	13.2397	0.000274075	0.00827339
GPI	-0.526748	7.35909	13.2348	0.000274806	0.00827567
CD37	-0.848143	3.97322	13.2242	0.00027636	0.00829981
PFKL	-0.578689	7.14205	13.2204	0.000276923	0.00829981
WIPF2	0.618332	5.74105	13.1885	0.000281676	0.00841776
SEPT9	-0.518227	8.96548	13.185	0.000282193	0.00841776
PTPN23	-0.762142	4.85777	13.1683	0.000284727	0.00845465
ARHGEF1	-0.606366	5.69772	13.168	0.00028477	0.00845465
DDRGK1	-0.732794	4.64945	13.1574	0.000286383	0.00848259
POLK	0.775867	4.50852	13.1418	0.000288787	0.00851374
SLC25A1	-0.734692	4.34812	13.1378	0.000289403	0.00851374
CDK10	-0.956957	3.57296	13.1374	0.000289459	0.00851374
FURIN	-0.565765	8.61012	13.109	0.000293874	0.00860806
VCPKMT	0.96164	3.23304	13.108	0.00029403	0.00860806
NRIP3	0.82019	4.65074	13.0841	0.000297813	0.00869862
CKB	-0.592552	8.44899	13.0778	0.000298816	0.00870776
RABEP2	-0.853323	3.96476	13.0683	0.000300329	0.00872782
IL16	-0.603683	5.81834	13.061	0.000301506	0.00872782
CSGALNACT2	0.625275	6.60225	13.0556	0.000302374	0.00872782
TMEM219	-0.594072	6.16592	13.0522	0.000302926	0.00872782
DCTN1	-0.625573	5.93566	13.052	0.000302963	0.00872782
MERTK	-6.58974	0.379501	13.0465	0.000303854	0.00873356
SERTAD1	-0.68819	5.48371	13.0389	0.000305082	0.00874689
MCOLN1	-0.670158	5.53963	13.0351	0.000305704	0.00874689
POLR2G	-0.652477	4.94061	13.013	0.000309342	0.00883094
ACTR1A	-0.56776	6.95891	12.9909	0.000313001	0.00891523
G6PD	-0.563999	7.71731	12.9866	0.000313733	0.00891596
HSPG2	-0.863454	4.55365	12.9771	0.000315324	0.00894103
FAM46C	1.22088	3.1303	12.9523	0.000319533	0.00902239
TBC1D4	0.620067	5.15557	12.9517	0.000319624	0.00902239
C19orf53	-0.66842	4.72837	12.9237	0.000324454	0.00913832
GUF1	0.717799	4.18916	12.9045	0.000327798	0.00921193
AP2A1	-0.635322	5.59646	12.8924	0.00032992	0.00925096
ALDH1A2	0.592463	7.00795	12.8865	0.000330963	0.00925963
MT2A	-1.029	6.98546	12.8213	0.000342698	0.00956673
RPS19BP1	-0.610397	5.35489	12.8105	0.000344675	0.00957272
ATF3	0.547672	9.07526	12.8103	0.000344718	0.00957272
VPS4B	0.569583	5.72122	12.8077	0.000345188	0.00957272
TRIP6	-0.647352	5.23363	12.7913	0.000348234	0.00962184
CCDC124	-0.869572	4.3453	12.79	0.000348485	0.00962184
UQCRC1	-0.59485	6.77993	12.7563	0.00035481	0.00977509
CREM	0.522149	7.52448	12.7515	0.000355721	0.00977825
AC073621.1	-1.19788	2.94039	12.7443	0.000357102	0.00977825
ANKRD9	-0.968457	3.52803	12.7435	0.000357249	0.00977825
PPRC1	-0.617911	5.78751	12.7335	0.000359172	0.00980958
NIPSNAP2	0.607515	5.55534	12.684	0.0003688	0.0100508
HPS6	-0.703935	5.12248	12.6669	0.000372191	0.0101213
POLR2J	-0.867002	3.69446	12.6614	0.000373276	0.010129
ESF1	0.792636	4.65468	12.6502	0.00037552	0.0101676
AC073072.1	-3.103	1.16466	12.6463	0.000376309	0.0101676
AKT2	-0.628263	6.41171	12.6348	0.000378628	0.0102084
MBD3	-0.683719	4.83626	12.6069	0.000384325	0.0103325
RHOG	-0.555678	7.92217	12.6043	0.000384868	0.0103325
ITPK1	-0.587724	6.62624	12.5781	0.000390291	0.0104558
AKAP8L	-0.612773	5.66583	12.5646	0.000393116	0.010494
ZNF865	-1.04563	3.23965	12.5634	0.000393378	0.010494
IFIT3	-0.717505	10.7567	12.5562	0.000394883	0.0105119
HLA-H	-0.57664	6.23993	12.5464	0.00039698	0.0105435
PIGM	1.97402	1.38081	12.5428	0.000397742	0.0105435
BMP6	0.905768	4.66094	12.535	0.000399396	0.010561
NUBP2	-1.0732	3.29746	12.5318	0.000400076	0.010561
PKD2	0.59874	5.87602	12.5246	0.000401635	0.01058
KIN	0.665953	4.52284	12.4731	0.000412844	0.0108526
ALOX5	-0.893121	4.78116	12.4681	0.000413952	0.0108591
CCL5	-0.601431	10.5752	12.4618	0.000415351	0.0108732
MYO1G	-0.630272	7.65797	12.4562	0.000416596	0.0108787
MSANTD3	0.529673	6.64229	12.4532	0.000417285	0.0108787
CASP5	-2.00887	4.48611	12.4091	0.000427248	0.0110971
KRT17	-0.773687	4.13086	12.4083	0.000427421	0.0110971
SPATA2L	-1.03464	3.84624	12.3999	0.000429363	0.0111246
TMUB1	-0.850225	3.94004	12.3885	0.000431994	0.0111452
LRRC69	2.96481	-0.207045	12.3787	0.000434263	0.0111452
RPS23P8	-1.40977	2.20209	12.3786	0.000434289	0.0111452
HCST	-0.729932	6.12499	12.3778	0.000434462	0.0111452
RPL8	-0.535532	8.94666	12.3773	0.000434574	0.0111452
LAMB2	-0.856008	3.94865	12.37	0.00043628	0.0111663
EPN1	-0.636774	5.09575	12.357	0.000439329	0.0112216
NOD1	-0.780544	5.29122	12.3132	0.000449778	0.0114632
HLA-DQB1	-0.505496	11.0555	12.3075	0.00045113	0.0114632
CLLU1OS	3.78229	1.95629	12.306	0.000451513	0.0114632
GPR55	-3.81808	0.872454	12.2912	0.000455106	0.0115312
COPS7A	-0.673508	4.93473	12.2805	0.000457705	0.0115738
CXCL2	0.64062	7.56297	12.2671	0.000461008	0.011634
ENDOG	-1.78209	2.26646	12.2333	0.000469443	0.0118088
IL7R	0.510323	11.4125	12.2318	0.000469807	0.0118088
CSK	-0.544881	6.87931	12.2178	0.000473353	0.0118743
IL15RA	-0.976878	6.50888	12.2042	0.00047681	0.0119373
DUSP8	-1.05919	3.77696	12.1969	0.000478682	0.0119604
ITGA4	0.723617	4.67248	12.1846	0.000481865	0.0119692
CUTA	-0.646791	4.72544	12.1835	0.000482138	0.0119692
AC005332.7	0.990685	3.01296	12.1832	0.000482214	0.0119692
ZMYND8	0.615762	4.88869	12.1808	0.000482829	0.0119692
LRP1	-0.562723	7.77923	12.1264	0.000497118	0.0122654
MAP2K2	-0.573569	5.72559	12.1247	0.000497573	0.0122654
SELENOK	0.571277	6.90082	12.1243	0.000497692	0.0122654
VPS51	-0.856938	4.79487	12.0917	0.000506475	0.0124575
COASY	-0.657326	5.29009	12.0658	0.000513564	0.0126073
DNAJC8	0.5377	6.58598	12.0615	0.000514741	0.0126095
MSC	-0.513187	7.98711	12.0582	0.000515652	0.0126095
CEBPB	-0.545247	7.7322	12.0108	0.000528945	0.0128849
POLD1	-0.753199	4.11959	12.0107	0.000528955	0.0128849
FIBP	-0.771394	4.26277	11.9946	0.000533559	0.0129581
MT-TT	1.008	2.85948	11.993	0.000534014	0.0129581
IER3	-0.505529	9.11014	11.9649	0.000542109	0.0131004
DPP4	0.824625	4.3951	11.962	0.000542956	0.0131004
CLUH	-0.626868	5.51493	11.9619	0.000542994	0.0131004
OSTM1	0.540232	5.9748	11.9516	0.000546007	0.0131385
TRPM2	-1.05974	2.74434	11.9494	0.000546659	0.0131385
PITPNC1	0.729151	4.31813	11.9219	0.000554785	0.0133085
ARFRP1	-0.710304	5.18546	11.8924	0.000563623	0.0134949
UFM1	0.636915	7.01466	11.8835	0.000566329	0.013534
P2RY6	-0.985983	4.44007	11.868	0.000571075	0.0136096
ITK	1.01033	3.32655	11.8661	0.00057165	0.0136096
RALY	-0.527093	7.06719	11.8576	0.000574272	0.0136463
WBP4	0.606591	5.14898	11.8398	0.000579792	0.0137515
DOK2	-0.611753	6.4879	11.8355	0.000581132	0.0137575
FAM109A	-0.881476	3.83314	11.8267	0.000583868	0.0137761
LUC7L3	0.569435	6.34893	11.826	0.000584102	0.0137761
MOSPD1	0.951351	3.22894	11.8212	0.000585596	0.0137855
PNISR	0.607865	6.67862	11.7955	0.000593726	0.0139298
TMCC2	-0.749879	7.57815	11.7947	0.000593993	0.0139298
KNOP1	1.2406	2.44182	11.7876	0.000596272	0.0139298
NOP58	0.508967	6.06845	11.7865	0.000596622	0.0139298
PAQR3	1.38401	2.08241	11.7845	0.000597245	0.0139298
CSRNP1	-0.581736	8.55844	11.7694	0.000602137	0.014018
UGDH	0.61567	5.08113	11.7613	0.000604738	0.0140526
LSM5	0.579855	4.4631	11.756	0.000606469	0.0140669
YIF1B	-0.659291	4.96511	11.7492	0.000608696	0.0140927
RPL10	-0.56406	7.52802	11.7401	0.000611686	0.014136
ADAM8	-0.537401	7.63402	11.7312	0.000614612	0.0141641
TSPAN32	-0.894383	3.77704	11.7296	0.000615147	0.0141641
IL10	-1.13628	5.45688	11.7073	0.000622543	0.0143083
ZNHIT2	-1.74576	1.93689	11.6893	0.000628617	0.0143958
FBXL6	-0.993777	3.09204	11.6892	0.000628633	0.0143958
SMPD4	-0.81395	4.46599	11.6761	0.000633093	0.0144565
TYMP	-0.525182	8.55049	11.6723	0.000634362	0.0144565
TMEM134	-0.986759	3.19495	11.6713	0.000634719	0.0144565
ORAI2	-0.640966	6.45214	11.6515	0.000641525	0.0145483
NCK1-AS1	2.77073	-0.207807	11.6514	0.000641527	0.0145483
HERC6	-0.851862	7.92175	11.6495	0.000642209	0.0145483
ZBTB17	-0.575718	5.77377	11.6419	0.000644839	0.0145605
MCRIP2	-0.77953	4.41712	11.6412	0.000645055	0.0145605
SNAPC1	0.955197	2.50941	11.6274	0.000649867	0.0146429
EEF2	-0.497084	9.69894	11.622	0.000651764	0.0146595
CHPF2	-0.599282	5.38967	11.5979	0.000660254	0.014824
PAM	0.769778	4.10768	11.5885	0.000663597	0.014853
CSNK1G2	-0.554444	6.33871	11.5877	0.000663899	0.014853
PYGB	-0.60757	5.66287	11.5842	0.000665144	0.0148545
GAA	-0.525638	6.83374	11.5756	0.000668217	0.0148968
MAMDC4	-1.29083	1.90462	11.5587	0.000674331	0.0150065
RBCK1	-0.584732	6.10719	11.5495	0.000677692	0.0150465
GALNT12	0.578565	4.92056	11.5472	0.000678511	0.0150465
SSBP1	0.516588	5.57987	11.5312	0.000684372	0.0151498
AF064858.1	-6.37234	1.06994	11.5119	0.000691537	0.0152549
JUNB	-0.525816	9.36077	11.5091	0.000692547	0.0152549
CA11	-0.941472	3.07295	11.5086	0.000692747	0.0152549
INPP5K	-0.818662	3.76217	11.4791	0.000703829	0.015472
FBXL15	-1.16379	3.20128	11.4694	0.000707498	0.0155152
API5	0.540139	6.15296	11.4675	0.000708255	0.0155152
FDX1	0.64917	4.72217	11.4616	0.000710496	0.0155373
DVL1	-0.795899	4.1689	11.4452	0.0007168	0.0156481
GTPBP6	-0.714807	4.49516	11.432	0.000721918	0.0157326
TRIM21	-0.582806	6.75703	11.422	0.000725813	0.0157902
VEGFA	0.542439	8.29364	11.415	0.000728535	0.0158221
SNAI1	-1.12867	6.12729	11.4011	0.000733992	0.0159133
VAV1	-0.53467	7.51872	11.389	0.000738814	0.0159633
SLC25A11	-0.669911	4.95392	11.385	0.000740385	0.0159633
KIAA0391	1.55233	1.65133	11.3831	0.000741144	0.0159633
IL1B	-0.501918	12.9319	11.3826	0.000741359	0.0159633
ATPAF2	-1.07066	2.68243	11.3779	0.000743211	0.0159759
FAM58A	-0.932948	3.09947	11.3731	0.000745167	0.0159907
ATP2B4	0.606856	5.64455	11.3552	0.00075239	0.0161062
DAGLA	-0.594756	6.56847	11.3534	0.000753101	0.0161062
FAM135A	-1.04827	3.43106	11.3168	0.000768082	0.0163987
GPNMB	0.49757	8.76608	11.3135	0.000769446	0.0164001
AMZ2	0.523761	5.43953	11.3061	0.000772548	0.0164336
ZC3H8	0.799581	3.68318	11.3035	0.000773624	0.0164336
S100A6	-0.560668	9.40491	11.2931	0.000777972	0.0164982
CD38	-0.905197	7.13378	11.2889	0.000779719	0.0165076
R3HDM4	-0.604197	6.10868	11.2832	0.000782097	0.0165302
CYB5A	0.733612	4.01557	11.2773	0.000784621	0.0165558
PRRC2A	-0.534604	7.78579	11.2666	0.000789128	0.0166231
RELB	-0.515681	7.49017	11.2408	0.000800195	0.0168281
ARHGAP27	-0.69916	6.06033	11.2339	0.000803174	0.0168627
AK4	0.572933	6.74451	11.2294	0.000805097	0.0168749
UQCRQ	-0.628104	5.79915	11.2179	0.000810142	0.0169525
SLC27A3	-0.532235	6.31884	11.1925	0.000821281	0.0171186
MRPL28	-0.732917	4.16799	11.19	0.000822398	0.0171186
INF2	-0.523455	7.32391	11.1896	0.000822582	0.0171186
PPDPF	-0.720889	5.3238	11.1875	0.000823505	0.0171186
PLOD1	-0.565177	5.07238	11.1839	0.000825119	0.0171239
ZNF710	-0.551025	6.05774	11.1758	0.000828701	0.01717
DEPDC5	-1.00517	3.09844	11.171	0.000830852	0.0171864
CCSAP	0.586458	5.71225	11.1673	0.000832519	0.0171927
ENTHD1	1.60799	2.92353	11.1641	0.000833934	0.0171937
CRLF2	0.783284	7.79869	11.1493	0.000840621	0.0173033
CYB561A3	-0.691764	5.01372	11.1457	0.000842259	0.0173088
ZNF140	0.568565	5.14251	11.1385	0.000845529	0.017316
ABHD8	-1.33652	1.98917	11.1378	0.000845884	0.017316
ACP2	-0.566616	5.89388	11.1359	0.000846724	0.017316
HDAC2	0.491941	6.91663	11.1276	0.00085051	0.0173653
KLRF1	1.67115	1.02316	11.1202	0.000853934	0.017407
ANP32B	0.567845	5.85653	11.1153	0.000856174	0.017412
DCXR	-0.912101	3.72603	11.1137	0.000856937	0.017412
UTP23	0.73753	3.70055	11.1054	0.00086079	0.0174621
SHISA5	-0.629471	5.47422	11.0717	0.000876541	0.0177531
MTND2P28	0.552655	6.54963	11.0665	0.000879018	0.0177748
FJX1	-1.37179	5.08838	11.0474	0.000888134	0.0178955
IL36B	1.98361	1.41023	11.0459	0.000888826	0.0178955
RBM42	-0.609059	5.41169	11.045	0.000889244	0.0178955
YWHAH	-0.501318	7.02032	11.0291	0.000896933	0.0180215
PSMA2	0.80743	4.51078	11.0205	0.000901081	0.0180761
DGKZ	-0.734774	4.28048	10.9967	0.000912733	0.0182807
BAIAP2-AS1	-1.10497	3.02937	10.9727	0.000924644	0.01849
COMMD3	0.982487	3.25429	10.9611	0.000930445	0.0185765
CEP135	0.718407	4.90774	10.9545	0.000933745	0.0186063
NAPA	-0.574315	6.41332	10.9523	0.000934885	0.0186063
EIF3K	-0.510872	7.06904	10.9451	0.000938508	0.0186436
SLC7A5	-0.545446	8.35533	10.9427	0.000939716	0.0186436
IL21R	-0.613091	6.73663	10.9284	0.000946994	0.0187539
CIB1	-0.550869	5.85486	10.9234	0.000949597	0.0187539
TXNP5	1.7716	2.08402	10.9219	0.000950335	0.0187539
CAPN1	-0.570552	5.95258	10.9202	0.000951221	0.0187539
MANEA	1.02239	2.63131	10.9095	0.000956743	0.0188334
GFOD2	0.9321	3.6079	10.8834	0.000970283	0.0190701
NDUFA11	-0.835205	3.86066	10.876	0.000974187	0.0191149
GRAMD2B	1.03648	3.50226	10.8721	0.000976216	0.0191149
ACAA1	-0.635758	5.02086	10.8705	0.000977105	0.0191149
TUBGCP6	-0.788184	4.29625	10.8629	0.000981104	0.0191634
AP1M1	-0.607443	5.33002	10.8379	0.000994414	0.019362
AP4E1	0.739372	4.33704	10.8375	0.00099465	0.019362
NCKIPSD	-0.956301	3.52097	10.8352	0.000995874	0.019362
CASP3	0.499724	6.83412	10.8295	0.00099897	0.0193923
CDC37	-0.487804	8.6384	10.8172	0.00100561	0.0194912
TRAF3	-0.540703	6.74184	10.8113	0.00100885	0.019524
EIF5B	0.560665	6.82155	10.8055	0.00101201	0.0195437
PUF60	-0.5796	6.39425	10.8037	0.00101297	0.0195437
TBCEL	0.797719	2.99826	10.7921	0.00101933	0.0196231
SREK1IP1	0.66318	4.35842	10.7886	0.00102127	0.0196231
MT-ND2	0.456769	11.6376	10.7877	0.00102174	0.0196231
P2RY1	0.711269	4.72157	10.7662	0.00103371	0.0198227
WDTC1	-0.729853	4.54364	10.7507	0.00104242	0.0199311
BAHCC1	-0.955573	4.36477	10.7502	0.00104267	0.0199311
RAB12	0.56196	6.99413	10.7477	0.0010441	0.0199311
GCNA	1.82892	1.40784	10.7237	0.00105771	0.0201605
CD46	0.562164	7.20716	10.7206	0.00105949	0.0201638
MAP4K1	-0.83634	4.27477	10.7147	0.0010629	0.02019
U2AF2	-0.573962	6.77847	10.7121	0.00106437	0.02019
CHMP1A	-0.536086	6.1235	10.7099	0.00106566	0.02019
LSM4	-0.659243	5.0703	10.6976	0.00107272	0.0202253
FMNL1	-0.496503	8.30387	10.697	0.0010731	0.0202253
DHX58	-0.76533	7.30328	10.6966	0.00107335	0.0202253
EIF5AL1	2.3434	0.680999	10.6955	0.00107394	0.0202253
FAM78A	-0.784841	4.21669	10.6897	0.00107731	0.0202421
PTP4A3	-1.03951	4.66529	10.6885	0.00107804	0.0202421
AUP1	-0.487717	6.8102	10.6845	0.00108036	0.0202461
MFSD10	-0.568213	5.3105	10.6826	0.00108146	0.0202461
NRROS	-0.643672	5.68188	10.6633	0.00109281	0.0204037
RPL32	-0.58113	7.95374	10.6628	0.00109311	0.0204037
TRIM11	-0.728873	4.67622	10.6238	0.00111639	0.0208075
EHD1	-0.52653	10.2586	10.6208	0.00111822	0.0208108
EEF1B2	-0.561676	5.39235	10.6144	0.00112209	0.020852
DNAJC4	-0.899772	3.6268	10.6056	0.00112743	0.0209205
UROD	-0.64303	4.66142	10.5955	0.0011336	0.0209933
GM2A	0.457	9.47175	10.5938	0.00113469	0.0209933
ANGPTL4	-0.80871	5.71164	10.5823	0.00114176	0.0210342
LRCH4	-0.834533	4.46314	10.5822	0.00114182	0.0210342
RBMS1	0.507967	7.60056	10.5821	0.0011419	0.0210342
LILRA5	-0.633681	7.53327	10.579	0.00114377	0.021038
TYROBP	-0.528347	8.54293	10.576	0.00114566	0.0210422
GRK2	-0.527586	6.64556	10.5683	0.00115043	0.021099
PPP1R37	-0.814021	3.80292	10.5485	0.00116282	0.0212952
E4F1	-0.805769	3.80925	10.541	0.00116756	0.0213512
ABR	-0.477028	8.86214	10.5332	0.00117249	0.0213539
HLA-DMA	-0.456833	9.34341	10.5329	0.0011727	0.0213539
HDC	0.585657	6.69614	10.5327	0.00117279	0.0213539
TUBGCP2	-0.544813	5.77102	10.5258	0.00117717	0.0214028
IMPACT	0.672183	4.04804	10.5216	0.00117988	0.0214212
LDB1	-0.706689	4.08794	10.5093	0.00118776	0.0215333
CARD9	-0.596648	4.95478	10.506	0.00118991	0.0215412
HSPA4L	1.94488	1.27345	10.4744	0.00121042	0.0218812
PGRMC2	0.670217	4.4388	10.4599	0.00121992	0.0220109
CENPC	0.833817	3.22147	10.4582	0.00122108	0.0220109
CREG1	0.45151	9.28765	10.4387	0.001234	0.0221708
COX8A	-0.53065	6.69564	10.4369	0.00123524	0.0221708
MOB3C	-0.49924	7.80704	10.4365	0.00123551	0.0221708
ZNF432	0.845095	2.95672	10.4341	0.00123706	0.0221708
RPS15	-0.562476	5.75121	10.4316	0.00123874	0.0221708
IER5L	-0.902505	3.51376	10.4195	0.00124694	0.0222859
BCL2L11	0.473711	7.69386	10.416	0.0012493	0.0222965
ZCRB1	0.827339	4.27655	10.4106	0.00125292	0.0223296
FERMT3	-0.480958	8.70531	10.4029	0.00125816	0.0223315
PIGX	0.70906	3.53825	10.4007	0.00125965	0.0223315
NIT1	-0.718467	4.54266	10.3991	0.00126076	0.0223315
MRPL54	-0.668055	4.58962	10.398	0.00126153	0.0223315
FUNDC2	-0.550832	5.57242	10.3975	0.00126188	0.0223315
MRC2	-0.506376	6.73839	10.3858	0.00126987	0.0223922
MPHOSPH6	0.634937	4.81953	10.3848	0.00127054	0.0223922
EDEM1	0.457431	9.53332	10.3847	0.00127063	0.0223922
LITAF	0.451343	11.8632	10.38	0.00127384	0.0224175
FNDC10	-1.47301	1.71425	10.3735	0.00127835	0.0224356
TBC1D8	0.635861	5.13298	10.3723	0.00127922	0.0224356
CHID1	-0.652835	5.10163	10.3708	0.00128021	0.0224356
SSSCA1	-0.914863	3.19101	10.3674	0.00128259	0.0224462
GTF2F1	-0.533669	6.09282	10.3553	0.001291	0.0225621
CHCHD7	0.496975	6.15261	10.3496	0.00129502	0.022601
LTC4S	-1.34485	1.95324	10.3416	0.00130063	0.0226676
AQP3	-0.50931	6.28437	10.3329	0.00130677	0.0227432
MRPL4	-0.746829	4.30184	10.3265	0.00131132	0.022791
AP5B1	-0.639323	5.76667	10.3066	0.00132559	0.0230072
NPL	0.502394	6.33345	10.2978	0.00133189	0.0230849
FAU	-0.551795	7.39977	10.2807	0.00134426	0.0232674
NAGPA	-0.574081	5.52744	10.2719	0.00135069	0.0233466
AGPAT3	-0.484436	7.40517	10.2567	0.00136187	0.0235077
NECTIN2	-0.506812	8.3612	10.248	0.00136832	0.0235867
ZNF514	1.51445	2.02351	10.2446	0.00137082	0.0235975
RPL10A	-0.514812	7.0137	10.2352	0.00137788	0.0236867
C11orf57	0.640929	4.59806	10.2327	0.00137975	0.0236867
IDH3B	-0.549065	5.27798	10.2203	0.00138904	0.0238004
SYVN1	-0.567203	5.40772	10.2188	0.00139015	0.0238004
WDR12	0.752463	3.43789	10.2066	0.00139936	0.0238978
BLNK	-0.683202	3.85719	10.2063	0.00139963	0.0238978
PQLC1	-0.519211	6.3708	10.186	0.00141513	0.0240596
DDI2	0.719676	4.20949	10.1857	0.00141531	0.0240596
RPS3A	-0.710718	3.86418	10.184	0.00141663	0.0240596
DMPK	-0.688169	4.19952	10.1838	0.00141681	0.0240596
TMEM120B	-1.68455	1.71185	10.1814	0.00141864	0.0240596
TTC7A	-0.622973	5.3339	10.1691	0.00142814	0.0241781
MBD1	-0.554728	6.07092	10.1674	0.00142946	0.0241781
SLC16A3	-0.53301	7.93767	10.1645	0.0014317	0.0241836
STX2	0.624824	4.27803	10.158	0.00143674	0.0242363
VAC14	-0.493644	7.97761	10.1488	0.00144395	0.0243255
QARS	-0.508422	6.11185	10.1387	0.00145191	0.0244269
ATOX1	-0.609682	5.08466	10.136	0.00145401	0.0244297
DDX52	0.64604	5.39259	10.1059	0.00147798	0.0247725
CIC	-0.600873	5.81831	10.1054	0.00147834	0.0247725
CYTL1	2.33391	0.784954	10.0995	0.00148312	0.0248197
EXT1	-0.659269	6.18907	10.0965	0.0014855	0.0248265
TRIM3	-1.08574	2.71591	10.0925	0.00148873	0.0248476
MVD	-0.532006	6.10341	10.0759	0.00150225	0.0250015
TNFRSF9	0.661061	7.77681	10.0748	0.00150311	0.0250015
SSNA1	-0.762862	4.13142	10.0714	0.00150589	0.0250015
CTDP1	-0.63246	4.9353	10.0713	0.00150594	0.0250015
TMA16	0.853339	3.01958	10.069	0.00150786	0.0250015
CXCR1	-1.07042	2.75171	10.0654	0.00151079	0.0250173
PTMAP4	1.62404	1.14172	10.0617	0.00151385	0.0250351
FMO4	-6.1507	0.13855	10.0578	0.00151706	0.0250554
TLNRD1	-0.499202	7.52856	10.0504	0.00152317	0.0250979
SLC37A4	-1.18961	2.65512	10.0498	0.00152362	0.0250979
FOXQ1	-0.682088	4.38506	10.0446	0.00152793	0.0251361
PPP1R9B	-0.48037	6.60156	10.0278	0.00154196	0.025334
ZNF487	1.91874	0.378768	9.99557	0.00156918	0.0257476
SUGT1	0.551547	4.84151	9.98821	0.00157546	0.0257929
KBTBD6	-2.29554	0.293023	9.98754	0.00157603	0.0257929
CWF19L2	0.903626	3.05214	9.97948	0.00158295	0.0258725
TIMM8B	-0.672834	4.40833	9.96014	0.00159966	0.0261119
AL137003.2	0.971923	2.15499	9.95588	0.00160337	0.0261386
ZNF608	2.52116	0.448089	9.93603	0.00162075	0.0263787
TRIM8	-0.592216	5.07352	9.9343	0.00162227	0.0263787
MAF	-0.516852	6.51665	9.92942	0.00162658	0.0264147
PIK3R6	-0.664996	4.343	9.92314	0.00163214	0.0264708
IGF1R	0.796038	3.96166	9.92038	0.00163459	0.0264766
GRN	-0.477209	9.68127	9.91639	0.00163814	0.0265
TXNP6	2.02633	1.02077	9.91057	0.00164332	0.0265273
AGPAT1	-0.573096	5.15208	9.90978	0.00164403	0.0265273
SATB1	0.526414	7.73427	9.88819	0.00166343	0.0267975
YTHDF3	0.492902	6.86552	9.88643	0.00166502	0.0267975
TOGARAM2	-3.38413	-0.297214	9.88314	0.001668	0.026803
JARID2	0.485427	7.08901	9.88136	0.00166961	0.026803
NDUFB10	-0.616126	4.47799	9.87204	0.00167809	0.0268987
SNRPB2	0.499571	5.75395	9.87013	0.00167983	0.0268987
ASCL2	-1.50481	2.03173	9.86184	0.00168742	0.0269859
ITPRIPL1	-0.786124	4.1556	9.8585	0.00169049	0.0270007
NT5E	1.52607	2.71839	9.84844	0.00169976	0.0270838
B2M	0.433111	12.5736	9.8482	0.00169998	0.0270838
MAD1L1	-0.6244	4.79077	9.84	0.00170757	0.0271705
SMYD2	0.816001	3.18733	9.83669	0.00171065	0.0271851
C1QB	-0.455502	9.02253	9.80767	0.00173785	0.0275827
SLC8B1	-0.638736	4.93053	9.79265	0.0017521	0.0277739
FASTKD5	-0.571098	5.29707	9.78731	0.0017572	0.0278197
AQP9	0.475722	8.20856	9.78111	0.00176314	0.0278788
DLAT	0.650519	4.28839	9.76763	0.00177611	0.0280365
BCAR1	-5.25716	2.346	9.76277	0.00178082	0.0280365
HSF1	-0.563226	5.65166	9.76217	0.0017814	0.0280365
SIRT6	-0.75104	3.89478	9.76155	0.001782	0.0280365
ORC3	0.779841	3.23919	9.75621	0.00178718	0.0280829
WRAP73	-0.982647	3.2178	9.74746	0.00179571	0.0281819
TNFRSF1A	-0.518487	6.3703	9.73674	0.00180621	0.028305
DUS1L	-0.560666	5.1676	9.73488	0.00180804	0.028305
AC113404.3	2.20955	0.847301	9.72874	0.00181408	0.0283644
UBA52	-0.507787	8.50061	9.72117	0.00182158	0.0284464
UCKL1	-0.846682	3.8097	9.7071	0.00183557	0.0286295
RGS2	0.515613	5.82078	9.69808	0.00184461	0.0287349
RUFY4	-0.530453	4.89147	9.69447	0.00184823	0.0287559
IRF5	-0.500332	6.86992	9.69012	0.00185261	0.0287885
DLST	-0.503185	6.5196	9.68283	0.00185998	0.0288675
ABCA7	-0.740926	4.45056	9.68013	0.00186271	0.0288744
TRAP1	-0.64376	4.42558	9.66886	0.00187417	0.0290163
FBRSL1	-0.500216	5.94175	9.65161	0.00189186	0.0292543
HLA-C	-0.481788	9.93963	9.64406	0.00189965	0.0293388
B3GALT6	-0.647361	4.57471	9.63239	0.00191175	0.0294896
AGPAT2	-0.629539	4.20344	9.62979	0.00191447	0.0294954
CHST13	-1.8438	1.2306	9.62468	0.00191979	0.0295414
AKAP12	0.503093	7.53656	9.61997	0.00192473	0.0295813
SRGN	0.443525	11.4216	9.61069	0.00193448	0.0296735
HSPA1A	0.533293	6.89118	9.60979	0.00193543	0.0296735
FAM129B	-0.457274	9.55495	9.60749	0.00193785	0.0296745
CRBN	0.641975	4.45969	9.60204	0.00194361	0.0297266
PPP6R1	-0.532977	5.88135	9.59606	0.00194996	0.029767
C1QC	-0.468789	8.99351	9.59511	0.00195096	0.029767
MTND4P12	1.64763	4.74801	9.58855	0.00195795	0.0298375
C21orf2	-1.15718	2.71523	9.5558	0.00199318	0.0303267
BAX	-0.532165	5.71868	9.55201	0.00199731	0.0303267
LIMK2	-0.788284	5.70177	9.55009	0.00199939	0.0303267
HDAC5	-0.833174	3.29976	9.54984	0.00199967	0.0303267
FLII	-0.478881	7.80572	9.54657	0.00200323	0.0303443
SORBS3	-0.559365	5.71019	9.52437	0.00202761	0.0306767
RITA1	-1.2747	2.05396	9.51785	0.00203482	0.030749
PPIAP9	2.05981	1.11131	9.51236	0.00204093	0.0308043
FUBP3	0.502532	5.3902	9.50443	0.00204976	0.0309007
PAFAH1B2	0.51407	5.97356	9.50033	0.00205435	0.030933
CYBA	-0.494082	8.51003	9.4963	0.00205887	0.030964
ITGAV	0.67972	6.89494	9.49053	0.00206535	0.0309888
CTIF	-0.896668	3.33912	9.4889	0.00206719	0.0309888
MYH9	-0.429404	10.3951	9.48828	0.00206788	0.0309888
TSPAN4	-0.771807	4.86872	9.47078	0.00208771	0.0312147
NSUN3	-0.756079	3.45043	9.4706	0.00208791	0.0312147
HLA-DPB1	-0.446327	11.2173	9.46254	0.00209711	0.0313151
LSS	-0.553	6.48061	9.45585	0.00210476	0.0313923
ACOT7	-0.534442	5.67526	9.44868	0.00211301	0.0314487
KCNA1	1.69247	0.642971	9.44823	0.00211353	0.0314487
ZNF672	-0.569929	5.49134	9.42638	0.00213886	0.0317882
LINC01355	1.49658	0.698033	9.422	0.00214398	0.0318267
PPP4C	-0.490508	6.5237	9.41585	0.00215118	0.0318961
KDM8	-1.5983	1.42498	9.406	0.00216276	0.0320302
GALK1	-1.21768	2.3466	9.40336	0.00216589	0.0320389
FNTA	-0.566485	5.43695	9.39358	0.00217747	0.0321725
JOSD2	-0.926063	3.02237	9.37508	0.00219955	0.0324608
TAOK2	-0.589875	5.05377	9.36307	0.00221401	0.032619
ENTPD6	-0.563668	5.53322	9.36188	0.00221544	0.032619
DBNL	-0.468603	7.0733	9.35172	0.00222776	0.0327621
RASGRP4	-0.866099	3.74802	9.34743	0.00223298	0.0328007
MUTYH	-1.50933	2.26083	9.34209	0.0022395	0.0328581
SLC2A6	-0.494233	8.37226	9.33913	0.00224312	0.0328639
H2AFX	-0.705823	4.12477	9.33751	0.0022451	0.0328639
FUOM	-0.562425	5.1403	9.33435	0.00224897	0.0328825
TNFSF15	2.09365	6.70524	9.32417	0.0022615	0.0330274
MAN2B1	-0.477541	8.3093	9.31937	0.00226744	0.0330623
ST13	0.487409	5.95247	9.318	0.00226914	0.0330623
TSC22D4	-0.494486	6.7253	9.30255	0.00228835	0.0333039
ACE	-0.517706	6.84924	9.29708	0.0022952	0.033365
SCRIB	-0.732592	3.96736	9.29053	0.00230341	0.0334459
C7orf43	-0.817827	3.61874	9.27876	0.00231827	0.0336228
STK32C	-0.560615	4.75967	9.26793	0.00233201	0.0337585
COL5A3	0.846841	5.22792	9.26718	0.00233297	0.0337585
PPP6R2	-0.530027	5.40708	9.26447	0.00233642	0.0337696
RPL30	-0.475464	8.7643	9.25597	0.00234729	0.0338879
HK3	-0.462377	6.83683	9.2505	0.00235431	0.0339505
PTMA	0.4515	7.10998	9.23501	0.00237431	0.0341998
RPF2	0.52655	4.93088	9.23198	0.00237825	0.0342175
ABHD11	-1.98559	1.12344	9.2258	0.00238629	0.0342941
P2RY2	-6.20932	0.0522722	9.22282	0.00239017	0.0343108
CSF1	0.433125	10.5476	9.21119	0.0024054	0.0344901
OTUD7B	1.46137	2.46558	9.2091	0.00240815	0.0344904
SCO2	-1.68013	1.34464	9.20095	0.0024189	0.034605
KIAA0556	-0.810864	3.73273	9.19558	0.00242601	0.0346347
STARD10	-1.01999	3.03954	9.19494	0.00242685	0.0346347
SLC4A7	0.61543	5.47409	9.19316	0.00242921	0.0346347
RPS6KA4	-0.68207	4.35882	9.18932	0.00243432	0.0346684
TYK2	-0.476771	6.56323	9.18414	0.00244121	0.0347274
PLAU	-0.539081	7.49018	9.17103	0.00245876	0.0349024
GPT	-0.810133	3.28791	9.17082	0.00245905	0.0349024
CNOT3	-0.551396	5.05465	9.16098	0.0024723	0.0350512
DIXDC1	1.90612	0.657383	9.14165	0.00249855	0.0353675
RHEB	0.495532	6.22773	9.13904	0.00250213	0.0353675
GDPD5	-0.840239	3.25882	9.13838	0.00250302	0.0353675
TNFRSF14	-0.453213	7.66631	9.13594	0.00250637	0.0353751
MPP5	-0.701872	4.36516	9.13333	0.00250995	0.035386
DHRSX	-0.564838	4.74193	9.1282	0.00251699	0.0354156
GK	0.602231	5.12433	9.12734	0.00251818	0.0354156
C5AR2	0.980785	3.95143	9.12568	0.00252046	0.0354156
AP3M2	1.01159	2.70757	9.12298	0.00252418	0.0354284
CCNG2	0.479538	5.35493	9.11602	0.00253381	0.035524
PCNX3	-0.580873	5.31254	9.11239	0.00253884	0.0355241
DPAGT1	-0.700029	3.92629	9.11195	0.00253944	0.0355241
RSL24D1	0.499708	5.54455	9.10888	0.00254372	0.0355422
C2orf76	0.9035	2.9787	9.10571	0.00254813	0.0355422
TXN	0.460146	10.9431	9.10495	0.00254919	0.0355422
MFSD2A	-0.513221	6.87345	9.10087	0.00255488	0.0355495
UNC13D	-0.531313	5.5116	9.10053	0.00255535	0.0355495
COMT	-0.493146	5.99312	9.09324	0.00256556	0.0356027
MPND	-0.846735	3.28383	9.09201	0.00256729	0.0356027
SOD2	0.459686	13.5258	9.09087	0.00256889	0.0356027
TLE1	0.623412	4.97235	9.08975	0.00257046	0.0356027
OTULIN	0.510946	5.72361	9.08703	0.00257428	0.0356129
PTPN18	-0.501085	5.50104	9.08522	0.00257684	0.0356129
KCTD18	0.701285	3.81032	9.07331	0.00259367	0.0358062
TRIM14	-0.559043	6.79076	9.05478	0.00262008	0.0361157
C1orf122	-0.516462	6.07732	9.05358	0.00262181	0.0361157
RND3	1.85777	0.488224	9.04675	0.00263162	0.0361793
PRKD2	-0.733482	4.35857	9.04638	0.00263216	0.0361793
LMF2	-0.599547	4.90211	9.03579	0.00264745	0.0363498
RPTOR	-0.765851	4.20526	9.02948	0.0026566	0.0364359
SENP2	0.630703	4.35746	9.01851	0.0026726	0.0365776
RPL37	-0.577844	8.25043	9.01841	0.00267274	0.0365776
DNASE1L3	0.503852	6.79305	9.01227	0.00268173	0.036661
BCL10	0.481371	5.3555	9.00604	0.00269089	0.036746
ICAM3	-0.658089	4.53205	9.00408	0.00269377	0.036746
FTH1	-0.459877	10.6604	8.99291	0.00271029	0.0369313
KIT	1.58081	2.58814	8.99035	0.00271409	0.0369432
UBA1	-0.463324	7.79325	8.98755	0.00271825	0.03696
RIPK2	0.436006	8.31226	8.9837	0.00272398	0.0369981
ZSCAN22	-1.24646	1.94268	8.97556	0.00273615	0.0371233
LTV1	0.606209	4.9187	8.96751	0.00274823	0.0372473
MRPL32	0.494924	5.74876	8.9579	0.00276272	0.0374035
MLC1	-3.13605	1.80894	8.93846	0.00279228	0.0377568
KCTD7	0.604043	4.86372	8.93572	0.00279647	0.0377568
PGLS	-0.587771	4.72265	8.93485	0.0027978	0.0377568
ZNF461	1.09444	1.63082	8.92811	0.00280814	0.0378559
FBP1	-0.435762	6.97953	8.92339	0.00281541	0.0379134
MAP3K20	0.527248	6.12992	8.91983	0.00282091	0.0379189
UBR4	-0.496928	8.31725	8.91895	0.00282227	0.0379189
BORCS7	0.60334	4.00058	8.91524	0.00282801	0.0379189
SELENOS	0.461466	5.83758	8.91337	0.0028309	0.0379189
DOT1L	-0.478687	7.6461	8.91226	0.00283263	0.0379189
NSA2	0.472888	5.11365	8.91037	0.00283556	0.0379189
LHPP	-1.12707	3.01752	8.90953	0.00283686	0.0379189
LIMD2	-0.540812	6.40847	8.90663	0.00284136	0.037939
ARHGEF10L	-0.525527	6.96808	8.90081	0.00285044	0.0379892
ZNF84	0.564273	4.69342	8.90036	0.00285115	0.0379892
TFEB	-0.729617	3.65588	8.88509	0.00287508	0.0382677
RASAL1	-0.887594	3.81261	8.88216	0.0028797	0.0382888
EDF1	-0.531166	6.81549	8.87363	0.0028932	0.0384277
ASCC2	-0.528251	5.31533	8.87091	0.0028975	0.0384444
ATP10D	0.547397	5.96495	8.86476	0.00290729	0.0385338
ZSCAN12	1.46671	1.59001	8.85298	0.00292611	0.0387425
NEAT1	0.490712	8.22283	8.84682	0.002936	0.0388243
DAB2	0.493705	6.63857	8.84531	0.00293844	0.0388243
CDKN1A	-0.429912	11.8142	8.84327	0.00294171	0.0388269
TAF1B	0.719511	3.96517	8.83437	0.00295609	0.0389759
STK40	-0.466606	7.82507	8.81979	0.00297981	0.0392477
CYP7B1	-0.862376	6.65462	8.8047	0.00300455	0.0394715
MRE11	0.799417	3.50005	8.80416	0.00300545	0.0394715
GMIP	-0.498876	6.516	8.80342	0.00300666	0.0394715
BATF3	-0.520006	7.37398	8.80181	0.00300932	0.0394715
VPS28	-0.590708	5.16828	8.79374	0.00302266	0.0395511
SEC62	0.505006	6.24697	8.79305	0.0030238	0.0395511
CD207	1.68	1.20959	8.79128	0.00302673	0.0395511
LYZ	0.436197	9.19962	8.79057	0.00302792	0.0395511
HOOK3	0.513088	6.09794	8.7886	0.00303119	0.0395528
OSBPL5	-0.75871	4.61359	8.7821	0.00304201	0.039653
NFYB	0.592006	4.19871	8.77454	0.00305464	0.0397765
KIF15	2.31816	0.873026	8.76888	0.00306414	0.039859
LRFN4	-0.824934	3.54483	8.76635	0.00306838	0.0398675
CENPU	1.07813	2.42997	8.76185	0.00307597	0.0398675
MAPK3	-0.788402	3.4649	8.76124	0.003077	0.0398675
RPL10P9	1.49606	1.45516	8.76099	0.00307742	0.0398675
ANAPC11	-0.575358	4.70438	8.75781	0.00308279	0.039896
MICALL2	-0.700941	3.99256	8.74687	0.00310133	0.0400949
TMEM44	-1.10363	2.78344	8.74184	0.00310991	0.0401646
CSRNP2	0.560095	5.23403	8.73938	0.00311411	0.0401777
NUCB1	-0.454109	7.61082	8.73121	0.00312808	0.0403162
DNAJC14	0.653629	4.75752	8.72769	0.00313413	0.0403162
PLD3	-0.466009	7.91465	8.72687	0.00313555	0.0403162
IL2RA	-0.613534	9.39848	8.72566	0.00313762	0.0403162
AC078850.1	0.426625	6.9687	8.72207	0.00314381	0.0403546
ACAP1	-0.682659	4.14337	8.71878	0.00314948	0.0403613
PPFIBP1	0.467109	6.91479	8.71806	0.00315073	0.0403613
RBM10	-0.590658	5.22853	8.71447	0.00315695	0.0403802
BRAT1	-0.809717	3.71365	8.71237	0.00316058	0.0403802
PEMT	-0.823924	3.11384	8.71166	0.00316181	0.0403802
NBEAL2	-0.622997	5.31784	8.70526	0.00317294	0.0404814
AL445524.1	-1.74305	1.95312	8.70199	0.00317863	0.0405131
QTRT1	-1.19077	2.49846	8.68316	0.00321164	0.0408925
OTUD6B	0.585939	4.46224	8.67238	0.00323069	0.0410937
TICAM1	-0.524426	7.12965	8.66508	0.00324367	0.0411945
SARS	-0.458367	6.07354	8.66424	0.00324516	0.0411945
HEATR3	0.545798	4.59556	8.66057	0.00325169	0.0412247
ZNF789	0.745933	3.37377	8.65924	0.00325406	0.0412247
AC090559.1	-1.1985	2.46613	8.65731	0.00325751	0.041227
TACC1	0.478837	7.09894	8.65546	0.00326084	0.0412277
EXOC7	-0.489666	5.83961	8.65281	0.00326557	0.0412462
MT-ATP6	0.40507	11.4974	8.64241	0.00328427	0.0414409
ZFAND2B	-0.834832	3.21815	8.63969	0.00328917	0.0414529
TPGS1	-1.09174	2.25292	8.63658	0.0032948	0.0414529
SDF4	-0.430371	7.79989	8.63642	0.00329508	0.0414529
RPL38	-0.518788	7.719	8.63327	0.00330079	0.0414834
SLC25A39	-0.501223	5.50344	8.62946	0.0033077	0.0415289
PFDN5	-0.442691	7.90979	8.61286	0.00333798	0.0418674
CIZ1	-0.590923	4.74238	8.58457	0.00339023	0.0424806
CTDNEP1	-0.480944	5.58758	8.56734	0.00342247	0.042809
FBXO33	0.582128	4.20788	8.56694	0.00342322	0.042809
TIMP1	-0.485695	7.75621	8.56255	0.00343149	0.0428698
ZNF791	0.763725	3.79286	8.5605	0.00343535	0.0428757
PRPF39	0.539633	4.66213	8.55507	0.00344562	0.0429398
MRPS34	-0.681577	3.76686	8.55418	0.0034473	0.0429398
FES	-0.667802	4.54368	8.5512	0.00345295	0.0429492
GCHFR	-1.47541	1.40989	8.54944	0.00345629	0.0429492
CLEC11A	-0.745595	3.55215	8.5484	0.00345826	0.0429492
EIF2AK3	0.476566	5.57193	8.54595	0.00346291	0.0429646
ABCB8	-0.853761	3.27861	8.54202	0.00347041	0.0430062
RNASEH2C	-0.716509	3.8475	8.54062	0.00347308	0.0430062
SRSF7	0.433094	7.56864	8.53852	0.00347709	0.0430137
TOP1MT	-0.922827	2.98331	8.53551	0.00348285	0.0430427
TAF3	0.799961	3.07969	8.52828	0.0034967	0.0431306
METTL26	-0.791715	3.33271	8.52823	0.0034968	0.0431306
MIR155HG	0.587836	7.81693	8.52579	0.00350148	0.0431462
GAPDH	-0.431704	10.3086	8.52237	0.00350807	0.0431668
UFD1	-0.467904	5.49633	8.52137	0.00351	0.0431668
CLC	0.645573	6.61049	8.51573	0.0035209	0.0432587
ACBD5	0.564628	4.40983	8.50735	0.00353715	0.0434161
AC103691.1	1.16652	1.06363	8.503	0.00354561	0.0434504
ATP6V1A	0.450287	7.49488	8.50093	0.00354966	0.0434504
ZSWIM8	-0.500536	5.95214	8.50061	0.00355028	0.0434504
RHOT2	-0.544682	5.49538	8.48408	0.00358267	0.043776
PVR	-0.524311	5.44857	8.4835	0.00358381	0.043776
BLVRB	-0.52498	6.69105	8.47452	0.00360155	0.04395
PLAT	-0.525788	8.9014	8.47054	0.00360945	0.0440039
DNAJC10	0.432156	5.55293	8.46645	0.00361758	0.0440604
S100A11	-0.426312	9.53284	8.45659	0.00363723	0.0442571
ISYNA1	-0.589321	4.49793	8.45367	0.00364307	0.0442658
XPO6	-0.480413	6.63732	8.45273	0.00364496	0.0442658
MIS18A	1.04284	1.73102	8.44845	0.00365355	0.044297
PTGIR	-0.580461	6.23012	8.44772	0.00365501	0.044297
C12orf65	1.08188	2.21017	8.4462	0.00365807	0.044297
HNRNPA2B1	0.41968	9.78304	8.44132	0.0036679	0.0443735
MYO9B	-0.450237	8.35263	8.43674	0.00367716	0.0444429
RRAGD	0.517418	5.54264	8.43233	0.00368608	0.0445081
SLC35G1	-2.06851	2.5219	8.42964	0.00369154	0.0445314
AP3S2	1.07093	2.14387	8.42761	0.00369567	0.0445386
AL162591.1	1.56425	2.12982	8.40655	0.00373872	0.044976
ZNRF2	-0.710364	5.67538	8.40637	0.00373909	0.044976
SDHAF1	-0.966223	2.40769	8.39631	0.00375982	0.0451732
ASAH1	0.419829	8.01583	8.39495	0.00376265	0.0451732
RHOBTB3	1.0301	2.8534	8.37744	0.00379906	0.0455671
APRT	-0.565944	6.13312	8.3699	0.00381488	0.0456906
AC104809.2	-1.30901	1.5417	8.36907	0.0038166	0.0456906
SH3BP1	-0.511351	5.66479	8.36347	0.0038284	0.0457883
HNRNPD	0.433402	7.25649	8.36017	0.00383535	0.0458281
CLPP	-0.785175	3.33499	8.35804	0.00383985	0.0458385
MRPL57	-0.672996	3.77368	8.3503	0.00385623	0.0459568
MRPL55	-1.01201	2.58381	8.34992	0.00385705	0.0459568
CHST7	-0.551077	5.24998	8.3397	0.00387879	0.0461392
VRK1	0.808611	3.11763	8.33929	0.00387967	0.0461392
CKS2	0.642261	3.41026	8.33481	0.00388926	0.0462096
LINC00847	0.480615	5.48287	8.33277	0.00389363	0.0462146
MXD4	-0.681602	4.00696	8.33119	0.00389701	0.0462146
PELI2	1.45095	1.52352	8.32821	0.00390341	0.0462146
ZFYVE16	0.513543	8.02514	8.32778	0.00390433	0.0462146
SMAD7	0.479865	5.48196	8.32524	0.00390981	0.0462361
RAP2A	-0.577491	5.62336	8.2992	0.00396626	0.0468597
RFX1	-1.12613	2.54255	8.29044	0.00398544	0.0470423
PSMD8	-0.433021	6.96972	8.28263	0.00400261	0.0472009
RHOH	0.838426	3.88825	8.27941	0.00400971	0.0472307
NDUFS8	-0.617646	4.2809	8.27809	0.00401262	0.0472307
MRPL41	-0.627645	3.8724	8.27048	0.00402949	0.0473607
COMMD6	-0.517469	4.9781	8.26972	0.00403117	0.0473607
ZNF844	1.11129	1.85997	8.26592	0.00403962	0.0474158
TAF13	0.465567	5.34156	8.25693	0.00405968	0.0475753
NASP	0.528202	4.7928	8.25645	0.00406075	0.0475753
HM13	-0.472227	7.28899	8.22987	0.00412064	0.0482322
TAF10	-0.532929	5.19996	8.22631	0.00412873	0.0482821
ABCD1	-0.516408	5.37714	8.22247	0.00413749	0.0483397
RPL3	-0.41805	8.8804	8.22067	0.00414158	0.0483427
HLA-DRB1	-0.422334	12.284	8.2181	0.00414747	0.0483667
FBXO44	-1.03265	2.36575	8.20354	0.00418088	0.0486821
FGD2	-0.439191	7.43783	8.20111	0.00418649	0.0486821
LRRC8B	0.5144	5.60498	8.19969	0.00418976	0.0486821
RAP1GAP	-0.529513	5.3963	8.19961	0.00418995	0.0486821
LAS1L	-0.756209	3.71464	8.19599	0.00419831	0.0486908
S1PR4	-1.02342	2.89996	8.19594	0.00419841	0.0486908
ADA	-0.716243	7.04204	8.18996	0.00421228	0.0488068
UQCC3	-1.49953	1.65456	8.1869	0.00421939	0.0488443
SLC31A2	0.47417	6.85718	8.18483	0.00422421	0.0488552
SCYL1	-0.486627	5.61155	8.18244	0.00422979	0.048875
KLRD1	0.92831	2.56196	8.17944	0.00423678	0.0489109
AP1S3	1.05366	2.50606	8.17425	0.00424893	0.0490065
RNF166	-0.633665	4.1545	8.1683	0.0042629	0.0491226
ENPP4	0.82561	3.37882	8.15916	0.00428443	0.0493256
SH3GL1	-0.496408	5.53486	8.15482	0.00429468	0.0493368
ATXN7L1	-0.796283	5.66378	8.15456	0.00429531	0.0493368
NR1H3	-0.511102	5.44669	8.15379	0.00429713	0.0493368
DNPEP	-0.551564	5.04354	8.15095	0.00430386	0.0493692
FKBP8	-0.452169	6.87709	8.1428	0.00432325	0.0495241
DACH1	1.90715	0.658623	8.14096	0.00432763	0.0495241
HEATR5A	0.68653	3.46875	8.13915	0.00433196	0.0495241
NINJ1	-0.4524	10.0151	8.13861	0.00433325	0.0495241
RTF1	0.473735	5.78776	8.13606	0.00433936	0.0495241
BCL11B	1.62437	1.10468	8.1354	0.00434092	0.0495241

## Sheet: Table S3
Table S3. Differentally expressed genes in moDCs stimulated with αGalNAc + LPS (compared to control + LPS)
Cut off FDR<0.05
Gene symbol	logFC	logCPM	LR	PValue	FDR
CRLF2	-1.28081	7.79869	53.3258	2.82576e-13	3.56555e-09
MARCH1	0.919761	6.88538	31.4862	2.00864e-08	0.000126725
AC243829.4	-1.34598	3.69058	26.5513	2.56629e-07	0.00107938
MAP3K14	-0.820565	7.02095	25.6222	4.15241e-07	0.00130988
GPR157	-0.787045	6.15284	22.203	2.45284e-06	0.005537
C1QTNF1	-1.00307	5.29993	22.067	2.63291e-06	0.005537
BLNK	1.21349	3.85719	20.8314	5.01551e-06	0.00859202
ABTB2	-0.853443	7.50233	20.6731	5.44747e-06	0.00859202
TRAF1	-0.649389	11.3336	19.9944	7.76706e-06	0.0108894
NDP	-0.777105	5.37309	19.144	1.21216e-05	0.014863
AC010980.1	-2.22222	1.30274	18.9348	1.35261e-05	0.014863
DDIT4	-0.697147	6.96039	18.8508	1.4135e-05	0.014863
COL5A3	-0.904879	5.22792	18.3157	1.8716e-05	0.0170958
ACOX3	-0.656154	7.31444	18.274	1.91301e-05	0.0170958
GPR132	-0.689961	8.06133	18.1588	2.03231e-05	0.0170958
MYO1G	-0.672185	7.65797	17.8899	2.34062e-05	0.0184587
SNHG15	-0.656176	6.7985	17.6933	2.59537e-05	0.0192637
MXI1	1.14036	2.67373	17.5845	2.74826e-05	0.0192653
RN7SL2	-4.89499	4.04865	17.3621	3.08922e-05	0.0205157
RAP2A	0.830885	5.62336	16.8933	3.95418e-05	0.0249469
MAMLD1	-0.630535	6.70114	16.5821	4.65884e-05	0.027993
LPAR6	0.890055	4.98793	16.1793	5.7619e-05	0.0330471
NLK	0.718418	4.42616	15.9484	6.50922e-05	0.0356955
ZNF639	0.870984	3.68056	15.8686	6.78945e-05	0.0356955
OGFOD3	-1.02957	3.2685	15.6564	7.59571e-05	0.0383371
FAM49A	-0.605864	8.01819	15.3472	8.94556e-05	0.041901
AKAP5	0.718411	4.8484	15.3428	8.96599e-05	0.041901
GPAT3	0.572354	7.33115	15.0524	0.000104565	0.0443401
RAP2C-AS1	2.48525	0.639792	15.0226	0.000106232	0.0443401
OSGEPL1	2.65346	0.579618	14.9253	0.000111851	0.0443401
ZBTB1	0.608834	6.23624	14.8328	0.000117477	0.0443401
ECE1	-0.590675	6.99227	14.8164	0.000118502	0.0443401
AC004687.1	-0.991523	3.3004	14.8059	0.000119164	0.0443401
ADO	0.674785	5.69019	14.8009	0.000119477	0.0443401
BEST1	-1.28159	3.41905	14.6873	0.000126899	0.0445642
MANEA	1.18593	2.63131	14.6836	0.000127145	0.0445642
ZNF117	1.03105	3.49476	14.5334	0.000137699	0.046959
ANKRD33B	-0.598076	6.66202	14.4319	0.000145323	0.0474768
BATF	-0.619945	7.53512	14.4136	0.000146742	0.0474768

## Sheet: Table S4
Table S4. Differentally expressed genes in moDCs stimulated with GalNAcβ1-4Gal + LPS (compared to control + LPS)
Cut off FDR<0.05
Gene symbol	logFC	logCPM	LR	PValue	FDR
CRLF2	-1.26223	7.79869	46.8053	7.84016e-12	9.89272e-08
IL12B	1.22518	9.36699	38.7818	4.73917e-10	2.98994e-06
MARCH1	1.02096	6.88538	37.0632	1.14362e-09	4.81006e-06
IL23A	1.55849	6.93967	34.4447	4.38533e-09	1.38335e-05
ACOD1	1.1762	9.22682	32.5855	1.14063e-08	2.8785e-05
ETV3	-0.846964	9.02378	31.9845	1.5541e-08	3.26828e-05
NR4A3	-0.821694	9.48194	31.4384	2.05866e-08	3.71088e-05
FAM57A	-1.25669	4.34629	30.5874	3.19154e-08	5.03385e-05
IFIT1	1.0479	9.39744	30.0231	4.26932e-08	5.98558e-05
IFIT3	0.998684	10.7567	28.7833	8.09442e-08	0.000102135
MAP3K14	-0.851263	7.02095	25.9409	3.52022e-07	0.000403802
IFIT2	1.06536	11.0568	24.8874	6.07772e-07	0.000639073
AC243829.4	-1.33971	3.69058	24.7311	6.59133e-07	0.000639764
TNFSF9	1.16202	8.06103	23.6937	1.12951e-06	0.00101801
AL133415.1	-5.56417	3.3257	21.6274	3.31094e-06	0.00278516
CAVIN1	-1.02753	3.94453	19.215	1.16791e-05	0.00909444
CXCL2	0.803949	7.56297	19.0713	1.25927e-05	0.00909444
COL5A3	-1.03092	5.22792	18.9118	1.36904e-05	0.00909444
GNG4	-1.51823	4.43024	18.9113	1.36943e-05	0.00909444
CCL1	-1.23474	5.30821	18.6456	1.57413e-05	0.00993122
LYRM7	1.31814	2.9881	18.2471	1.94022e-05	0.011658
AL390719.1	-0.809331	5.17533	18.0561	2.14487e-05	0.0123018
CMPK2	0.960045	8.65051	17.9158	2.30895e-05	0.0126671
PTGER3	1.19272	4.83149	17.807	2.44488e-05	0.012854
CLEC4F	-1.57518	3.65484	17.6074	2.71526e-05	0.0137045
IL6	0.608857	9.93061	17.4257	2.98753e-05	0.0144987
CLEC4A	-1.28048	3.73005	17.3088	3.17706e-05	0.0148475
PIK3C2A	0.728814	4.79584	16.9694	3.79876e-05	0.0171188
TNIP3	0.755894	9.46203	16.8384	4.07017e-05	0.0177094
PHLDB1	-0.632878	7.17373	16.4944	4.87927e-05	0.0205222
GPR157	-0.737824	6.15284	16.3592	5.24009e-05	0.0213288
DGKE	1.92213	1.96512	16.1603	5.82023e-05	0.0229499
TNF	0.61741	10.6127	15.9827	6.39231e-05	0.0244419
TRAF1	-0.58172	11.3336	15.9171	6.61785e-05	0.02456
AL118516.1	2.84101	0.878034	15.8183	6.9724e-05	0.0251365
IL7R	-0.575481	11.4125	15.4398	8.51757e-05	0.0298541
SFMBT2	-0.665941	6.00168	15.2261	9.5378e-05	0.032254
MAP3K20	0.664628	6.12992	15.1845	9.74988e-05	0.032254
AC083837.1	0.868904	7.51118	15.1116	0.000101337	0.032254
STEAP4	0.793674	5.42815	15.0639	0.000103931	0.032254
TNS1	-0.650227	5.6482	15.0481	0.000104804	0.032254
BTG1	-0.546531	8.84843	14.5545	0.000136161	0.0402162
AL161421.1	-1.90918	1.42068	14.5423	0.00013705	0.0402162
DUSP6	0.61	6.30159	14.4126	0.000146817	0.0421031
TTYH2	-0.540869	8.57107	14.32	0.000154216	0.0426586
IL36B	-2.11582	1.41023	14.3042	0.000155516	0.0426586
RND1	1.08656	7.55143	14.1873	0.000165481	0.0444264
SNHG15	-0.626388	6.7985	14.0955	0.00017376	0.0456771
ZNF117	0.984775	3.49476	14.0365	0.000179298	0.046171
MITF	-0.667546	7.33712	13.9376	0.000188981	0.0476911

## Sheet: Table S5
Table S5. GO term enrichment analysis of DEGs in GalNAcβ1-4Gal stimulated moDCs
P-values are corrected with Benjamini-Hochberg
GO Group	GO ID	GO Term	Term p-value	Group p-value	GOLevels	% Associated Genes	Nr. Genes	Associated Genes Found
Group000	GO:0000028	ribosomal small subunit assembly	0.0350895	0.0144898	[5, 6, 7, 8]	19.2308	5	[RPL38, RPS15, RPS19, RPS27L, RPS5]
Group001	GO:0006122	mitochondrial electron transport, ubiquinol to cytochrome c	0.0289409	0.0120912	[5, 6, 7, 8, 9]	25	4	[CYC1, UQCC3, UQCRC1, UQCRQ]
Group002	GO:0032570	response to progesterone	0.0322481	0.0133493	[4, 5, 6]	14.2857	8	[ACOD1, CD38, GPI, GPS1, NR1H3, SREBF1, TGFB1, TSPO]
Group003	GO:0032648	regulation of interferon-beta production	0.0106781	0.0046664	[5, 6]	15.625	10	[IRF5, IRF7, LRRFIP1, MRTFA, PYCARD, RELB, RIPK2, RPL13, TICAM1, TRAF3]
Group004	GO:0032735	positive regulation of interleukin-12 production	0.0191985	0.00826889	[4, 5, 6]	16	8	[CD40, IL12B, IL23A, IRF5, KCNA1, MRTFA, RIPK2, SCYL1]
Group005	GO:0033143	regulation of intracellular steroid hormone receptor signaling pathway	0.0270403	0.0113984	[4, 5, 6, 7, 8, 9]	11.9266	13	[AREG, CARM1, CRY1, CYP7B1, DAB2, DDRGK1, INHBA, KMT2B, LBH, NCOR2, PKD1, SMARCA4, UFM1]
Group006	GO:0033299	secretion of lysosomal enzymes	0.0118107	0.00507316	[5, 6, 7, 8, 9]	50	3	[BLOC1S6, NAGPA, NR1H3]
Group007	GO:0006356	regulation of transcription by RNA polymerase I	0.0451842	0.0183427	[6, 7, 8, 9, 10, 11]	14.2857	7	[EIF2AK3, FLNA, PKD1, POLR2K, POLR2L, SMARCA4, TAF10]
Group008	GO:0034112	positive regulation of homotypic cell-cell adhesion	0.0237627	0.0102263	[4, 5, 6]	37.5	3	[CCL5, F11R, LGALS1]
Group009	GO:0035234	ectopic germ cell programmed cell death	0.031517	0.0130171	[3, 4, 5, 6]	33.3333	3	[BAX, IL1B, KIT]
Group010	GO:0002281	macrophage activation involved in immune response	0.0239591	0.0102946	[5, 6]	26.6667	4	[GRN, SBNO2, TICAM1, TYROBP]
Group011	GO:0036018	cellular response to erythropoietin	0.0401263	0.016276	[6]	30	3	[KIT, MT2A, TIMP1]
Group012	GO:0036499	PERK-mediated unfolded protein response	0.0398185	0.0161937	[4, 5, 6, 7, 8]	18.5185	5	[ATF3, CCL2, CCL4, CXCL8, EIF2AK3]
Group013	GO:0038083	peptidyl-tyrosine autophosphorylation	0.0347902	0.0144312	[8, 9, 10]	14.0351	8	[ACE, HCK, IGF1R, ITK, MAPK3, NR4A3, TNK2, VEGFA]
Group014	GO:0042177	negative regulation of protein catabolic process	0.032533	0.0134743	[4, 5, 6, 7]	10.2273	18	[ADGRB1, CST3, DDRGK1, FLNA, FURIN, IL10, MAD2L2, PAM, PML, QTRT1, RPS7, SGTA, SUGT1, SYVN1, TAF10, TBC1D8, TIMP1, TIMP3]
Group015	GO:0043162	ubiquitin-dependent protein catabolic process via the multivesicular body sorting pathway	0.026957	0.0113791	[8, 9, 10]	20.8333	5	[PTPN23, RNF126, TSG101, VPS28, VPS4B]
Group016	GO:0001541	ovarian follicle development	0.0146981	0.00622499	[4, 5, 6, 7, 8, 9]	14.7059	10	[BAX, CEBPB, EREG, INHBA, KIT, KMT2B, MMP19, PTX3, S100A9, VEGFA]
Group017	GO:0045065	cytotoxic T cell differentiation	0.007243	0.0030072	[6, 7, 8, 9, 10, 11]	60	3	[CD8A, MRTFA, TNFSF9]
Group018	GO:0045347	negative regulation of MHC class II biosynthetic process	0.007243	0.0030072	[5, 6, 7]	60	3	[HDAC2, IL10, SPI1]
Group019	GO:0002479	antigen processing and presentation of exogenous peptide antigen via MHC class I, TAP-dependent	0.0472725	0.019105	[6]	11.828	11	[B2M, CD207, CYBA, HLA-C, HLA-H, ITGAV, NCF1, PSMA2, PSMB1, PSMD8, TNFRSF1A]
Group020	GO:0045744	negative regulation of G protein-coupled receptor signaling pathway	0.0246727	0.0105096	[4, 5, 6, 7]	13.3333	10	[ADA, ATP2B4, CCL5, CLEC11A, CRY1, CXCL8, GRK2, MET, RGS14, RGS2]
Group021	GO:0048008	platelet-derived growth factor receptor signaling pathway	0.0158432	0.00659598	[6, 7, 8]	13.75	11	[BCAR1, CBLB, CSRNP1, HGS, LRP1, NR4A3, PLAT, PTGIR, RGS14, SMPD3, VEGFA]
Group022	GO:0002576	platelet degranulation	0.0089682	0.00373545	[6, 7, 8]	11.5607	20	[ALDOA, ARFRP1, CD109, CFD, CHID1, CLEC11A, FERMT3, FLNA, IER3, IL6, LHFPL2, PPP4C, SRGN, STXBP2, TGFB1, TIMP1, TIMP3, TLN1, TOR4A, VEGFA]
Group023	GO:0007020	microtubule nucleation	0.0213304	0.00916815	[4, 5, 6, 8]	17.0732	7	[ACP2, DCTN1, HSPA1A, RANBP9, TGFB1, TUBGCP2, TUBGCP6]
Group024	GO:0050680	negative regulation of epithelial cell proliferation	0.0155856	0.00655266	[3, 4, 5, 6]	10.8571	19	[ACTR1A, AREG, ATP5MC2, B2M, CCL2, CCL4, CD109, CIB1, DUSP10, EREG, FBXO44, INHBA, LIMS2, PKD1, RAP1GAP, RGCC, STK11, TGFB1, VASH1]
Group025	GO:0007219	Notch signaling pathway	0.00726165	0.00303836	[4, 5, 6]	10.3448	27	[BCL6, CD46, CFD, CHAC1, CIB1, DTX2, EIF4E, EPN1, FAM129B, FBXO44, GDPD5, IL2RA, INPP5K, KCNA1, KIT, NCKIPSD, PLXND1, PRAG1, PTP4A3, RITA1, RPL10, RPS19, SNAI1, TBC1D8, TGFB1, VPS51, WDR12]
Group026	GO:0051126	negative regulation of actin nucleation	0.031517	0.0130171	[5, 6, 7, 8, 9, 10, 11, 12, 13, 14]	33.3333	3	[CORO1A, CORO1B, GMFG]
Group027	GO:0007229	integrin-mediated signaling pathway	0.000946152	0.000408075	[4, 5, 6]	13.986	20	[ADAM15, BCAR1, CCL22, CLEC11A, FERMT3, FLNA, HCK, ISG15, ITGA4, ITGAV, LIMS2, MYH9, NR4A3, ORC3, PKD1, TIMP1, TLN1, TSPAN32, TYROBP, VAV1]
Group028	GO:0051769	regulation of nitric-oxide synthase biosynthetic process	0.026957	0.0113791	[5, 6]	20.8333	5	[AKAP12, CCL2, CCL4, EDN1, SELENOS]
Group029	GO:0055083	monovalent inorganic anion homeostasis	0.0237124	0.0102597	[7]	16.6667	7	[CDKN1A, CKB, DCXR, PKD1, PSMD8, SLC12A7, SLC12A9]
Group030	GO:0060561	apoptotic process involved in morphogenesis	0.0291343	0.0121134	[3, 4, 6]	17.6471	6	[BAX, BCL2L11, HSF1, SCRIB, SPI1, TNFRSF1A]
Group031	GO:0070278	extracellular matrix constituent secretion	0.0125005	0.00533789	[4, 5, 6]	33.3333	4	[ENG, RGCC, TMEM38B, TNFRSF1A]
Group032	GO:0071230	cellular response to amino acid stimulus	0.0109995	0.00477303	[5, 6]	14.6667	11	[CEBPB, CPEB1, CYBA, DNMT1, HNRNPD, HSF1, LAMTOR4, NSMF, RPTOR, RRAGD, SOCS1]
Group033	GO:0071285	cellular response to lithium ion	0.0289409	0.0120912	[6]	25	4	[ADCY7, CIB1, FABP4, ID2]
Group034	GO:0071415	cellular response to purine-containing compound	0.0343871	0.0142809	[5, 6]	23.5294	4	[P2RY1, P2RY6, TMEM38B, TRPM2]
Group035	GO:0072608	interleukin-10 secretion	0.0343871	0.0142809	[4, 6, 7, 8, 9, 10]	23.5294	4	[HLA-DRB1, ISG15, LILRA5, PYCARD]
Group036	GO:0072674	multinuclear osteoclast differentiation	0.00488293	0.00202767	[7, 8, 9, 10, 11]	44.4444	4	[CD109, OCSTAMP, SBNO2, TNFRSF11A]
Group037	GO:0009133	nucleoside diphosphate biosynthetic process	0.0401263	0.016276	[6, 7, 8]	30	3	[AK4, CMPK2, GUK1]
Group038	GO:0001825	blastocyst formation	0.0412566	0.0166747	[3, 4, 5, 8, 9]	14.5833	7	[ADA, CNOT3, JUNB, PTPN18, SBNO2, ST13, TM4SF1]
Group039	GO:2000535	regulation of entry of bacterium into host cell	0.031517	0.0130171	[4, 5, 8, 9]	33.3333	3	[CXCL8, EXOC7, ITGAV]
Group040	GO:2000641	regulation of early endosome to late endosome transport	0.0473176	0.0190461	[4, 5, 6, 7]	21.0526	4	[DAB2, MAP2K2, MAPK3, PTPN23]
Group041	GO:2001044	regulation of integrin-mediated signaling pathway	0.0343871	0.0142809	[4, 5, 6, 7]	23.5294	4	[FLNA, LIMS2, PKD1, TIMP1]
Group042	GO:0001836	release of cytochrome c from mitochondria	0.0394635	0.0161351	[4, 5, 6]	12.1951	10	[BAX, BCL2L11, GPX1, IL6, JUN, PDCD5, PRELID1, PYCARD, RIPK2, SOD2]
Group043	GO:0005031	tumor necrosis factor-activated receptor activity	0.031517	0.0130171	[5, 6, 7, 8]	33.3333	3	[TNFRSF11A, TNFRSF14, TNFRSF1A]
Group044	GO:0010886	positive regulation of cholesterol storage	0.031517	0.0130171	[4, 5, 6, 7]	33.3333	3	[EHD1, LPL, MSR1]
Group045	GO:0014009	glial cell proliferation	0.00578905	0.00243438	[2, 6, 7, 8]	17.2414	10	[AREG, ASCL2, CSF1, CSF1R, EEF2, IDH2, IL1B, IL6, SOX4, TSPO]
Group046	GO:0005049	nuclear export signal receptor activity	0.0404735	0.0163478	[7, 8]	22.2222	4	[BCAR1, CABIN1, XPO4, XPO6]
Group047	GO:0014909	smooth muscle cell migration	0.0381947	0.0157013	[5, 6]	11.6505	12	[AAMP, ACE, CCL5, CORO1B, KCNA1, LRP1, NR4A3, P2RY6, PLAT, PLAU, PTMA, RPL10]
Group048	GO:0015035	protein disulfide oxidoreductase activity	0.0139228	0.00589071	[6]	21.4286	6	[DNAJC10, KMT2B, SCO2, STAB1, TXN, VAC14]
Group049	GO:0016494	C-X-C chemokine receptor activity	0.031517	0.0130171	[7, 8, 9, 10]	33.3333	3	[CXCR1, CXCR4, GPR35]
Group050	GO:0016567	protein ubiquitination	0.0495416	0.0197956	[8, 9]	7.19212	73	[ADGRB1, ANAPC11, ASB6, AUP1, BCL10, CBLB, CRBN, CRY1, DTX2, E4F1, ELOB, FBXL15, FBXL6, FBXO33, FBXO44, FBXO6, FBXW5, HERC6, HSPA1A, IRF2BPL, ISG15, KLHL25, LRRFIP1, MAD2L2, MALT1, MAP3K20, MARCH1, MYLIP, NCKIPSD, OTULIN, PAM, PELI2, PKD1, PRPF19, PSMA2, PSMB1, PSMD8, RBCK1, RIPK2, RNF125, RNF126, RNF181, RPL13, RPS7, RTF1, SELENOS, SENP2, SMAD7, SOCS1, SOX4, SYVN1, TAF10, TBC1D8, TICAM1, TM4SF1,…
Group051	GO:0019221	cytokine-mediated signaling pathway	2.57982e-11	2.89077e-12	[4, 5, 6]	11.5956	117	[AGPAT1, AGPAT2, ALOX5, ANP32B, ANXA1, AURKAIP1, B2M, BCL6, CASP3, CCL2, CCL22, CCL4, CCL4L2, CCL5, CD40, CD74, CDC37, CDKN1A, CEBPD, CIB1, CLC, CNN2, CRLF2, CSF1, CSF1R, CSF2, CXCL2, CXCL8, CXCR1, CXCR4, EDN1, EREG, FSCN1, GPR35, HCK, HLA-C, HLA-DPB1, HLA-DQB1, HLA-DQB2, HLA-DRB1, HLA-H, HNRNPA2B1, HSPA1A, IFIT1, IFIT2, IFIT3, IL10, IL12B, IL15RA, IL16, IL1B, IL1RL1, IL1RN, IL21R, IL23A, IL27, I…
Group052	GO:0006006	glucose metabolic process	0.00492499	0.00204702	[5, 6]	10.4167	30	[AKT2, ALDOA, ATF3, BRAT1, CREM, CRY1, CXCR4, DCXR, DLAT, FBP1, G6PD, GAA, GAPDH, GPI, HK3, HOOK3, INPP5K, INPPL1, KRT17, PFKL, PGP, PHLDA2, PKD1, PPP1R9B, SELENOS, SLC25A1, SLC25A11, SLC37A4, UGDH, WDTC1]
Group053	GO:0030225	macrophage differentiation	0.0031252	0.0013288	[6, 7, 8, 9, 10]	17.7419	11	[C1QC, CSF1, CSF1R, CSF2, HLA-DRB1, ID2, INHBA, NRROS, SPI1, TGFB1, VEGFA]
Group054	GO:0030282	bone mineralization	0.0289737	0.0121639	[3, 5, 6, 7]	10.8108	16	[BMP6, EIF2AK3, FBXL15, GPNMB, IER3, ISG15, PKD1, PSMD8, RFLNB, SBNO2, SMPD3, SPP1, SRGN, TGFB1, TKT, TMEM38B]
Group055	GO:0030308	negative regulation of cell growth	0.00365713	0.00153024	[3, 4, 5, 6]	10.9312	27	[ADAM15, ARHGAP4, BCL6, BTG1, CDA, CDKN1A, CIB1, CTDP1, FBP1, G6PD, GNG4, HSPA1A, INHBA, LGALS1, OSGIN1, PKD1, PML, PPP1R9B, RGS2, RPL10, SIPA1, SLC12A9, SMARCA4, SPP1, ST13, STK11, TGFB1]
Group056	GO:0001936	regulation of endothelial cell proliferation	0.0117531	0.00506911	[4, 5, 6]	11.4458	19	[ACTR1A, ALDH1A2, ATP5MC2, BMP6, CCL2, CCL4, CYBA, IL10, ITGA4, JUN, KCNA1, PKD1, PKD2, PRKD2, RGCC, RPTOR, SIRT6, VASH1, VEGFA]
Group057	GO:0032461	positive regulation of protein oligomerization	0.0452265	0.0184071	[4, 5, 6, 7]	17.8571	5	[BAX, BCL2L11, JCHAIN, MMP1, RIPK2]
Group058	GO:0032494	response to peptidoglycan	0.0239591	0.0102946	[4, 5, 7]	26.6667	4	[CARD9, IL6, IRF5, RIPK2]
Group059	GO:0032534	regulation of microvillus assembly	0.0401263	0.016276	[5, 6, 7, 8]	30	3	[FSCN1, KLF5, RAP1GAP]
Group060	GO:0032800	receptor biosynthetic process	0.0159127	0.00662899	[5, 6]	20.6897	6	[EDN1, FURIN, HDAC2, IL10, ITGAV, NR1H3]
Group060	GO:0010869	regulation of receptor biosynthetic process	0.030903	0.00662899	[4, 5, 6, 7]	20	5	[EDN1, FURIN, HDAC2, ITGAV, NR1H3]
Group061	GO:0033127	regulation of histone phosphorylation	0.0239591	0.0102946	[6, 7, 8, 9]	26.6667	4	[AKAP8L, IL1B, MAPK3, RPS6KA4]
Group061	GO:0033129	positive regulation of histone phosphorylation	0.0401263	0.0102946	[6, 7, 8, 9, 10]	30	3	[IL1B, MAPK3, RPS6KA4]
Group062	GO:0033280	response to vitamin D	0.0183185	0.0157528	[4, 5, 7]	15	9	[AQP3, FES, INHBA, INPP5K, LONP1, PKD1, PSMD8, SPP1, TGFB1]
Group062	GO:0033273	response to vitamin	0.0384875	0.0157528	[4, 6]	10.6383	15	[ADA, ALDH1A2, AQP3, EEF2, FES, INHBA, INPP5K, LONP1, PEMT, PKD1, PSMD8, SPP1, TGFB1, TIMP1, TSPO]
Group063	GO:0032480	negative regulation of type I interferon production	0.00647656	0.00335913	[4, 5, 6]	16.9492	10	[ACOD1, DHX58, IL10, ISG15, LRRFIP1, PYCARD, RELB, RNF125, RPL13, UFD1]
Group063	GO:0039536	negative regulation of RIG-I signaling pathway	0.031517	0.00335913	[5, 6, 7, 8, 9, 10, 11, 12, 13, 14, 15, 16]	33.3333	3	[DHX58, RNF125, UFD1]
Group064	GO:0043620	regulation of DNA-templated transcription in response to stress	0.0112381	0.00489034	[4, 6, 7, 8, 9, 10, 11]	11.5854	19	[ATF3, CEBPB, EGLN2, EIF4E, ELOB, HSF1, HSPA1A, IMPACT, JUN, PSMA2, PSMB1, PSMD8, RGS14, RPS6KA1, TAF10, TIMP1, TNFRSF1A, UBA52, VEGFA]
Group064	GO:0043618	regulation of transcription from RNA polymerase II promoter in response to stress	0.0217209	0.00489034	[5, 7, 8, 9, 10, 11, 12]	10.9677	17	[ATF3, CEBPB, EGLN2, EIF4E, ELOB, HSF1, HSPA1A, IMPACT, JUN, PSMA2, PSMB1, PSMD8, TAF10, TIMP1, TNFRSF1A, UBA52, VEGFA]
Group065	GO:0044344	cellular response to fibroblast growth factor stimulus	0.0135062	0.00581258	[4, 6]	11.1111	19	[CCL2, CCL4, CCL5, CXCL8, FIBP, GTF2F1, HNRNPA1, HSF1, INHBA, MAPK3, PKD2, POLR2G, POLR2J, POLR2K, POLR2L, PRKD2, PSMD8, RAB5IF, ST13]
Group065	GO:0008543	fibroblast growth factor receptor signaling pathway	0.0451144	0.00581258	[5, 6, 7, 8]	10.8527	14	[FIBP, GTF2F1, HNRNPA1, HSF1, MAPK3, PKD2, POLR2G, POLR2J, POLR2K, POLR2L, PRKD2, PSMD8, RAB5IF, ST13]
Group066	GO:0048569	post-embryonic animal organ development	0.0146269	0.00621977	[4, 5, 6]	25	5	[BAX, BCL11B, BCL2L11, SLC37A4, VEGFA]
Group066	GO:0031077	post-embryonic camera-type eye development	0.031517	0.00621977	[3, 4, 5, 6, 7, 8, 9]	33.3333	3	[BAX, BCL11B, VEGFA]
Group067	GO:0007169	transmembrane receptor protein tyrosine kinase signaling pathway	0.000376758	0.000402509	[5, 6, 7]	8.82029	80	[ACTR1A, AKT1S1, AKT2, AP2A1, AP2A2, ARAP1, AREG, ARPC1B, ATP6V1A, ATP6V1D, BCAR1, BLNK, CASP3, CBLB, CCND3, CD8A, CDC37, CSF1, CSF1R, CSRNP1, CXCL8, CYBA, DOK2, EIF2AK3, EPN1, EREG, FAM129B, FBXO44, FIBP, GTF2F1, HBEGF, HCK, HGS, HNRNPA1, HSF1, HSPB1, IGF1R, IL1B, IL6, INPP5K, ITGAV, KIT, LRP1, MAPK3, MERTK, MET, MRTFA, NCF1, NR4A3, PKD1, PKD2, PLAT, POLR2G, POLR2J, POLR2K, POLR2L, PRKD2, PSMD8,…
Group067	GO:0007167	enzyme linked receptor protein signaling pathway	0.00100165	0.000402509	[4, 5, 6]	7.96662	105	[ACTR1A, AKT1S1, AKT2, AP2A1, AP2A2, ARAP1, AREG, ARPC1B, ATP6V1A, ATP6V1D, BCAR1, BLNK, BMP6, CASP3, CBLB, CCND3, CD109, CD74, CD8A, CDC37, CSF1, CSF1R, CSRNP1, CXCL8, CYBA, DAB2, DOK2, EIF2AK3, EIF4E, ENG, EPN1, EREG, F11R, FAM129B, FBXL15, FBXO44, FIBP, FKBP8, FNTA, FURIN, GPI, GTF2F1, HBEGF, HCK, HGS, HNRNPA1, HSF1, HSPA1A, HSPB1, IGF1R, IL1B, IL6, INHBA, INPP5K, ITGAV, JUN, KIT, LRP1, MAPK3,…
Group068	GO:0051052	regulation of DNA metabolic process	0.01122	0.0182946	[4, 5, 6, 7]	8.83621	41	[ANP32B, BAX, BCL6, CCL4, CD40, CDKN1A, CIZ1, CLC, DACH1, ENDOG, FAM129B, H2AFX, HM13, HNRNPA1, HNRNPA2B1, HNRNPD, HSF1, IL10, IL6, IL7R, MAD2L2, MAPK3, MBD1, MBD3, MIS18A, MPHOSPH8, MRE11, PKD2, PML, POLK, PPP4C, PRKD2, RGCC, SIRT6, SLC12A9, SMG5, SPI1, TGFB1, TRIM28, TXN, WRNIP1]
Group068	GO:0006259	DNA metabolic process	0.0451099	0.0182946	[4, 5, 6]	7.11864	84	[ACOD1, ADPRHL2, ANGPTL4, ANP32B, ASCC2, BAX, BCL11B, BCL2L11, BCL6, CASP3, CCL2, CCL4, CD40, CDKN1A, CIB1, CIZ1, CLC, COPS7A, DACH1, DNASE1L3, DNMT1, ENDOG, EXOSC5, FAAP100, FAAP20, FAM129B, FBXO6, FSCN1, GADD45A, GPS1, H2AFX, HM13, HNRNPA1, HNRNPA2B1, HNRNPD, HSF1, IL10, IL6, IL7R, IRF2BPL, ISG15, KIN, LONP1, MAD2L2, MAP1S, MAPK3, MBD1, MBD3, MCM5, MIS18A, MPHOSPH8, MRE11, MUTYH, NT5E, ORC3, PA…
Group069	GO:0051289	protein homotetramerization	0.0100219	0.00699643	[7]	12.0567	17	[ALDH1A2, ALDOA, APIP, B2M, CDA, COASY, DCXR, FBP1, GBP5, HM13, MCOLN1, PFKL, PKD2, PRKD2, SOD2, ST13, TRPM2]
Group069	GO:0051262	protein tetramerization	0.0167126	0.00699643	[6]	10.177	23	[ALDH1A2, ALDOA, APIP, B2M, CCL5, CD74, CDA, COASY, DCXR, FBP1, GBP5, HLA-DRB1, HM13, IGF1R, MCOLN1, PFKL, PKD1, PKD2, PRKD2, RPS19, SOD2, ST13, TRPM2]
Group070	GO:0061620	glycolytic process through glucose-6-phosphate	0.0288756	0.0121824	[6, 7, 10, 11, 12, 13, 14]	15.9091	7	[ALDOA, GALK1, GAPDH, GPI, HK3, HOOK3, PFKL]
Group070	GO:0061615	glycolytic process through fructose-6-phosphate	0.0288756	0.0121824	[5, 6, 9, 10, 11, 12, 13]	15.9091	7	[ALDOA, GALK1, GAPDH, GPI, HK3, HOOK3, PFKL]
Group071	GO:0070255	regulation of mucus secretion	0.0289409	0.0190461	[3, 4, 5, 6, 7]	25	4	[ADA, CYBA, P2RY2, SYTL2]
Group071	GO:0070254	mucus secretion	0.0473176	0.0190461	[3, 5, 6]	21.0526	4	[ADA, CYBA, P2RY2, SYTL2]
Group072	GO:0030168	platelet activation	0.0115454	0.00497767	[3, 4, 6]	10.7843	22	[CD40, CLEC11A, DGKZ, F11R, FERMT3, FIBP, FLNA, HBB, HSPB1, IL6, MAPK3, MERTK, MYH9, NR4A3, P2RY1, PIK3R6, SCYL1, SLC52A2, TLN1, TRPM2, TSPAN32, VAV1]
Group072	GO:0070527	platelet aggregation	0.0345192	0.00497767	[4, 5, 7]	12.5	10	[CLEC11A, F11R, FERMT3, FIBP, FLNA, HBB, HSPB1, MYH9, TLN1, TSPAN32]
Group073	GO:0035722	interleukin-12-mediated signaling pathway	0.0316907	0.0149972	[5, 6, 7]	13.4328	9	[AURKAIP1, CNN2, HNRNPA2B1, IL10, IL12B, PDCD4, S100A9, SOD2, TYK2]
Group073	GO:0071349	cellular response to interleukin-12	0.0364613	0.0149972	[6]	13.0435	9	[AURKAIP1, CNN2, HNRNPA2B1, IL10, IL12B, PDCD4, S100A9, SOD2, TYK2]
Group074	GO:0071347	cellular response to interleukin-1	0.0037539	0.000315009	[6]	11.2069	26	[ACOD1, AKAP12, CCL2, CCL22, CCL4, CCL4L2, CCL5, CEBPB, CXCL8, EDN1, IL1B, IL1RN, IL6, INHBA, MAPK3, NOD1, PELI2, PSMA2, PSMB1, PSMD8, PYCARD, RIPK2, RPS6KA4, TNFRSF1A, UBA52, ZC3H12A]
Group074	GO:0071356	cellular response to tumor necrosis factor	0.00376137	0.000315009	[6]	9.74359	38	[ACOD1, AKAP12, ANP32B, ASAH1, CCL2, CCL22, CCL4, CCL4L2, CCL5, CD40, CIB1, CXCL8, CYBA, EDN1, FABP4, HSPA1A, INHBA, INPP5K, LRRFIP1, MAPK3, OCSTAMP, OTULIN, PSMA2, PSMB1, PSMD8, PYCARD, RBCK1, SCYL1, SMPD3, SMPD4, TNFRSF11A, TNFRSF14, TNFRSF1A, TNFRSF9, TNFSF15, TNFSF9, TRAF3, ZC3H12A]
Group075	GO:0043011	myeloid dendritic cell differentiation	0.00615784	0.012072	[5, 6, 7, 8, 9, 10]	26.087	6	[BATF3, CSF2, RELB, SPI1, TBC1D8, TGFB1]
Group075	GO:0097028	dendritic cell differentiation	0.0292096	0.012072	[5, 6, 7, 8, 9]	13.6364	9	[BATF3, CEBPB, CSF2, CXCL8, RELB, SPI1, TBC1D8, TGFB1, TRPM2]
Group076	GO:1900745	positive regulation of p38MAPK cascade	0.0261131	0.0121621	[7, 8, 9, 10, 11, 12, 13]	18.1818	6	[GADD45A, IL1B, NCF1, RELL2, VEGFA, ZC3H12A]
Group076	GO:1900744	regulation of p38MAPK cascade	0.0295666	0.0121621	[6, 7, 8, 9, 10, 11, 12]	14.5455	8	[DUSP10, GADD45A, IL1B, IL6, NCF1, RELL2, VEGFA, ZC3H12A]
Group077	GO:0043434	response to peptide hormone	0.0284985	0.00535497	[4, 5, 6]	8.04795	47	[ACOD1, ADCY7, AKT2, ANXA1, APRT, AREG, ATP6V1A, ATP6V1D, BCAR1, BTG1, CCND3, CIB1, COASY, CPEB1, CRY1, CSK, CYBA, CYC1, EDN1, EREG, HDAC5, HGS, HSF1, IGF1R, IL10, IL1B, INPP5K, INPPL1, LGALS1, LPL, NR4A3, PKD1, PPP4C, QARS, RBCK1, S1PR4, SELENOS, SH2B2, SLC17A5, SOCS1, SREBF1, ST13, TBC1D4, TGFB1, TIMP1, TSC2, WDTC1]
Group077	GO:1901653	cellular response to peptide	0.0365184	0.00535497	[5, 6]	8.10277	41	[ADCY7, AKT2, APRT, ATP6V1A, ATP6V1D, BCAR1, BCL2L11, CCND3, COASY, CPEB1, CSK, CYBA, EDN1, HDAC5, HGS, HSF1, IGF1R, IL1B, INPP5K, ITGA4, KLF5, LPL, LRP1, NOD1, NR4A3, PKD1, PPP4C, QARS, RBCK1, RIPK2, SELENOS, SH2B2, SLC17A5, SMPD3, SOCS1, SREBF1, TBC1D4, TBC1D8, TGFB1, TSC2, WDTC1]
Group078	GO:0060236	regulation of mitotic spindle organization	0.0412566	0.0166747	[5, 6, 7, 8, 9]	14.5833	7	[BCL2L11, CCSAP, CHMP1A, DCTN1, HSPA1A, PKD1, VPS4B]
Group078	GO:1901673	regulation of mitotic spindle assembly	0.0452265	0.0166747	[5, 6, 7, 8, 9, 10]	17.8571	5	[BCL2L11, CCSAP, CHMP1A, HSPA1A, VPS4B]
Group079	GO:1902895	positive regulation of pri-miRNA transcription by RNA polymerase II	0.0193047	0.0196697	[7, 8, 9, 10, 11, 12, 13]	17.5	7	[IL10, JUN, KLF5, SMARCA4, SPI1, SREBF1, TGFB1]
Group079	GO:1902893	regulation of pri-miRNA transcription by RNA polymerase II	0.0490317	0.0196697	[7, 8, 9, 10, 11, 12]	14	7	[IL10, JUN, KLF5, SMARCA4, SPI1, SREBF1, TGFB1]
Group080	GO:1903321	negative regulation of protein modification by small protein conjugation or removal	0.00714587	0.00303751	[6, 7, 8, 9]	13.1579	15	[ADGRB1, CRY1, HSPA1A, ISG15, MAD2L2, RPS7, SENP2, SMAD7, SOX4, TAF10, TBC1D8, TRIM21, TSPO, U2AF2, VPS28]
Group080	GO:0031397	negative regulation of protein ubiquitination	0.00731896	0.00303751	[7, 8, 9, 10, 11]	13.5922	14	[ADGRB1, CRY1, HSPA1A, ISG15, MAD2L2, RPS7, SENP2, SMAD7, SOX4, TAF10, TBC1D8, TSPO, U2AF2, VPS28]
Group081	GO:0000470	maturation of LSU-rRNA	0.0016489	0.000639782	[5, 6, 8, 9, 10]	29.1667	7	[DDX18, KLF6, LAS1L, RPF2, RPL10A, RPL35, WDR12]
Group081	GO:0000463	maturation of LSU-rRNA from tricistronic rRNA transcript (SSU-rRNA, 5.8S rRNA, LSU-rRNA)	0.00494955	0.000639782	[6, 7, 9, 10, 11]	33.3333	5	[DDX18, KLF6, RPF2, RPL35, WDR12]
Group082	GO:1904415	regulation of xenophagy	0.0401263	0.016276	[3, 4, 5, 6, 7, 8]	30	3	[MAPK3, NOD1, RIPK2]
Group082	GO:1904417	positive regulation of xenophagy	0.0401263	0.016276	[3, 4, 5, 6, 7, 8, 9]	30	3	[MAPK3, NOD1, RIPK2]
Group083	GO:0002862	negative regulation of inflammatory response to antigenic stimulus	0.00196128	0.0110337	[4, 5, 6, 7, 8]	33.3333	6	[GPX1, HLA-DRB1, IL10, IL12B, PSMA2, SELENOS]
Group083	GO:0002861	regulation of inflammatory response to antigenic stimulus	0.0261131	0.0110337	[4, 5, 6, 7]	18.1818	6	[GPX1, HLA-DRB1, IL10, IL12B, PSMA2, SELENOS]
Group084	GO:2000048	negative regulation of cell-cell adhesion mediated by cadherin	0.00320267	0.000772326	[5, 6, 7]	50	4	[BMP6, MAD2L2, RGCC, VEGFA]
Group084	GO:0043117	positive regulation of vascular permeability	0.0125005	0.000772326	[4, 6]	33.3333	4	[BMP6, PTP4A3, TGFB1, VEGFA]
Group085	GO:0030336	negative regulation of cell migration	0.0163847	0.0106519	[4, 5, 6, 7]	9.21788	33	[ABR, ACTR1A, ADA, ADAM15, ADGRB1, ARHGAP4, C5AR2, CCL2, CCL4, CD74, CNN2, CORO1B, DACH1, DUSP10, ENG, HDAC5, IDH2, INHBA, JUP, LRP1, MIIP, PTMA, PTPN23, RAP2A, RGCC, RPL10, S100A9, SMAD7, TGFB1, TIMP1, VASH1, VPS51, ZMYND8]
Group085	GO:2000146	negative regulation of cell motility	0.025044	0.0106519	[3, 4, 5, 6]	8.8	33	[ABR, ACTR1A, ADA, ADAM15, ADGRB1, ARHGAP4, C5AR2, CCL2, CCL4, CD74, CNN2, CORO1B, DACH1, DUSP10, ENG, HDAC5, IDH2, INHBA, JUP, LRP1, MIIP, PTMA, PTPN23, RAP2A, RGCC, RPL10, S100A9, SMAD7, TGFB1, TIMP1, VASH1, VPS51, ZMYND8]
Group086	GO:0031532	actin cytoskeleton reorganization	0.00140748	0.000545928	[4, 6]	13.8686	19	[ANXA1, ARAP1, BCAR1, CLEC11A, CSF1R, F11R, FES, FLNA, GMFG, HCK, KCNA1, KIT, MICALL2, MYH9, PDLIM4, RAP2A, S1PR4, TGFB1, TRPM2]
Group086	GO:2000249	regulation of actin cytoskeleton reorganization	0.0295666	0.000545928	[5, 6, 7, 8]	14.5455	8	[CSF1R, F11R, FES, GMFG, HCK, KCNA1, TGFB1, TRPM2]
Group087	GO:2001238	positive regulation of extrinsic apoptotic signaling pathway	0.0265011	0.0112023	[5, 6, 7, 8, 9]	13.1579	10	[ATF3, BCL10, DEDD2, INHBA, MRTFA, PML, PYCARD, RBCK1, SBNO2, TIMP3]
Group087	GO:1902043	positive regulation of extrinsic apoptotic signaling pathway via death domain receptors	0.026957	0.0112023	[6, 7, 8, 9, 10]	20.8333	5	[ATF3, INHBA, MRTFA, SBNO2, TIMP3]
Group088	GO:0003714	transcription corepressor activity	0.0024934	0.0120982	[7, 8, 9, 10, 11]	10.3858	35	[ACP2, ACTR1A, ARFRP1, ARID5A, ATF3, BATF3, CCAR1, CCL2, CIR1, CREG1, DDX54, E4F1, EIF4E, HCFC1R1, HSPA1A, IL10, INPP5K, JUNB, LDB1, MSC, MXD4, NCOR2, PFDN5, PKD1, PLXNB2, RELB, RNH1, SAP18, SIRT6, SMARCA4, TGFB1, TLE1, TRIM28, TSG101, ZMYND8]
Group088	GO:0003712	transcription coregulator activity	0.0291343	0.0120982	[7, 8, 9, 10]	7.70218	60	[ACOT7, ACP2, ACTR1A, ARFRP1, ARID5A, ATF3, AURKAIP1, BATF3, BCL10, BTG1, CARM1, CCAR1, CCL2, CIR1, CREG1, DDX54, E4F1, EDF1, EIF4E, FAM129B, GTF2F1, HCFC1R1, HELZ2, HSPA1A, IL10, INPP5K, JUN, JUNB, JUP, KMT2B, LDB1, MRTFA, MSC, MXD4, NCOR2, NR1H3, PFDN5, PKD1, PLXNB2, PML, PPRC1, RALY, RELB, RNH1, SAP18, SCAND1, SIRT6, SMARCA4, SOX4, STXBP2, TACC1, TAF10, TAF13, TGFB1, TLE1, TM4SF1, TRIM28, TSG1…
Group089	GO:0010614	negative regulation of cardiac muscle hypertrophy	0.0232005	0.0121134	[4, 5, 6, 7, 8]	18.75	6	[ATP2B4, CTDP1, G6PD, JARID2, RGS2, TNFRSF1A]
Group089	GO:0014741	negative regulation of muscle hypertrophy	0.0291343	0.0121134	[3, 4, 5, 6, 7]	17.6471	6	[ATP2B4, CTDP1, G6PD, JARID2, RGS2, TNFRSF1A]
Group090	GO:0019985	translesion synthesis	0.0271834	0.012072	[7, 8, 9]	14.8148	8	[FAAP20, ISG15, MAD2L2, POLD1, POLD2, POLK, UBA52, UFD1]
Group090	GO:0000731	DNA synthesis involved in DNA repair	0.0292096	0.012072	[6, 7, 8]	13.6364	9	[FAAP20, ISG15, MAD2L2, POLD1, POLD2, POLK, UBA52, UFD1, WRNIP1]
Group091	GO:0032875	regulation of DNA endoreduplication	0.0197322	0.0102946	[4, 5, 6, 8, 9, 10]	28.5714	4	[BCL2L11, FBXO44, MRE11, SENP2]
Group091	GO:0042023	DNA endoreduplication	0.0239591	0.0102946	[4, 5, 8, 9]	26.6667	4	[BCL2L11, FBXO44, MRE11, SENP2]
Group091	GO:0032876	negative regulation of DNA endoreduplication	0.0401263	0.0102946	[4, 5, 6, 7, 8, 9, 10, 11]	30	3	[BCL2L11, FBXO44, MRE11]
Group092	GO:0002260	lymphocyte homeostasis	0.000723159	0.000129502	[3, 6]	17.9487	14	[ADA, BAX, BCL10, BCL2L11, CASP3, CD74, CORO1A, IL2RA, ORC3, S100A9, SBNO2, SH2B2, TGFB1, ZC3H8]
Group092	GO:0070242	thymocyte apoptotic process	0.00403573	0.000129502	[8]	28.5714	6	[ADA, ADAM8, BAX, BCL2L11, HM13, ZC3H8]
Group092	GO:0043029	T cell homeostasis	0.0262609	0.000129502	[4, 7]	16.2791	7	[BAX, BCL2L11, CASP3, CORO1A, IL2RA, TGFB1, ZC3H8]
Group093	GO:0043523	regulation of neuron apoptotic process	0.00846513	0.0018501	[5, 6, 7]	10.219	28	[ADAM8, AKT1S1, BAX, BCL2L11, CASP3, CCL2, CCL4, CEBPB, CLC, CLN3, CORO1A, EGLN2, FBXO44, FOXQ1, G6PD, GPI, GRN, JUN, KCNA1, LRP1, MAP3K11, NR4A3, NSMF, PTX3, SLC52A2, SOD2, TBC1D8, TYROBP]
Group093	GO:0043525	positive regulation of neuron apoptotic process	0.0364613	0.0018501	[5, 6, 7, 8]	13.0435	9	[BAX, BCL2L11, CASP3, FBXO44, GRN, JUN, MAP3K11, PTX3, TYROBP]
Group093	GO:1901215	negative regulation of neuron death	0.0452404	0.0018501	[4, 5, 6]	8.8968	25	[ADAM8, BAX, CCL2, CCL4, CEBPB, CLC, CLN3, CORO1A, CSF1, EIF4E, FOXQ1, GPI, GPNMB, GRN, HSF1, IL10, JUN, KCNA1, LRP1, NR4A3, SLC52A2, SOD2, TBC1D8, TIMP1, TMEM259]
Group094	GO:0043547	positive regulation of GTPase activity	0.0197275	0.00533693	[6]	8.38207	43	[ABR, ACAP1, AGRN, AKT2, ARAP1, ARHGAP27, ARHGAP4, ARHGAP45, ARHGEF1, ARHGEF10L, CCL2, CCL22, CCL4, CCL4L2, CCL5, CD40, DEPDC5, F11R, GMIP, INHBA, JUN, MYO9B, NR4A3, RAB3GAP2, RABEP2, RAP1GAP, RASAL1, RBCK1, RGS1, RGS14, RGS2, RHOG, RIN3, SCRIB, SH3BP1, SIPA1, SLC17A5, SLC52A2, TBC1D4, TBC1D8, TSC2, VAV1, VPS9D1]
Group094	GO:0030695	GTPase regulator activity	0.0233257	0.00533693	[6]	8.96739	33	[ABR, ACAP1, ARAP1, ARHGAP27, ARHGAP4, ARHGAP45, ARHGEF1, ARHGEF10L, DEPDC5, GMIP, GPS1, JUN, MYO9B, NR4A3, RAB3GAP2, RABEP2, RAP1GAP, RASAL1, RBCK1, RGS1, RGS14, RGS2, RHOH, RIN3, RNASEH2C, SH3BP1, SIPA1, SLC17A5, TBC1D4, TBC1D8, TNK2, TSC2, VPS9D1]
Group094	GO:0005096	GTPase activator activity	0.0379882	0.00533693	[6, 7]	8.81459	29	[ABR, ACAP1, ARAP1, ARHGAP27, ARHGAP4, ARHGAP45, ARHGEF1, ARHGEF10L, DEPDC5, GMIP, JUN, MYO9B, NR4A3, RAB3GAP2, RABEP2, RAP1GAP, RASAL1, RBCK1, RGS1, RGS14, RGS2, RIN3, SH3BP1, SIPA1, SLC17A5, TBC1D4, TBC1D8, TSC2, VPS9D1]
Group095	GO:0005125	cytokine activity	1.81955e-05	0.0010202	[4, 5, 6, 7]	13.2143	37	[ANP32B, AREG, BMP6, CCL2, CCL22, CCL4, CCL4L2, CCL5, CLC, CSF1, CSF2, CXCL2, CXCL8, EDN1, GPI, GRN, IL10, IL12B, IL16, IL1B, IL1RN, IL23A, IL27, IL36B, IL36RN, IL6, INHBA, KLF5, S100A9, SCYL1, SPP1, TGFB1, TIMP1, TNFSF15, TNFSF9, TUBGCP2, VEGFA]
Group095	GO:0008083	growth factor activity	9.64718e-05	0.0010202	[4, 5, 6, 7]	13.8614	28	[AREG, ARFRP1, BMP6, CLC, CLEC11A, CSF1, CSF2, EREG, GMFG, GPI, GRN, HBEGF, HSF1, IL10, IL12B, IL6, INHBA, KCNA1, OSGIN1, PSMD8, RABEP2, RPL10, S100A9, SCO2, TGFB1, TIMP1, TYMP, VEGFA]
Group095	GO:0048018	receptor ligand activity	0.00248625	0.0010202	[3, 4, 5, 6]	9.01639	55	[ANP32B, AREG, ARFRP1, BMP6, CCL2, CCL22, CCL4, CCL4L2, CCL5, CLC, CLEC11A, CSF1, CSF2, CXCL2, CXCL8, EDN1, EREG, GMFG, GPI, GPNMB, GRN, HBEGF, HSF1, IL10, IL12B, IL16, IL1B, IL1RN, IL23A, IL27, IL36B, IL36RN, IL6, INHBA, KCNA1, KLF5, LGALS1, LSM4, OSGIN1, PHLDA2, PSMD8, RABEP2, RIPK2, RPL10, S100A9, SCO2, SCYL1, SPP1, TGFB1, TIMP1, TNFSF15, TNFSF9, TUBGCP2, TYMP, VEGFA]
Group096	GO:0045685	regulation of glial cell differentiation	0.00304904	0.00111157	[5, 7, 8, 9, 10]	15.2174	14	[CD46, CDKN1A, CLC, CXCR4, DUSP10, HDAC2, ID2, IL6, KCNA1, MBD1, POLD1, PRPF19, RHEB, TGFB1]
Group096	GO:0048708	astrocyte differentiation	0.0343704	0.00111157	[5, 6, 7, 8, 9]	11.3043	13	[CD46, CLC, GRN, ID2, IL1B, IL6, LAMB2, LRP1, MAPK3, MBD1, PRPF19, S100A9, TBC1D8]
Group096	GO:0048710	regulation of astrocyte differentiation	0.0445097	0.00111157	[6, 7, 8, 9, 10, 11]	15.7895	6	[CD46, CLC, ID2, IL6, MBD1, PRPF19]
Group097	GO:0050650	chondroitin sulfate proteoglycan biosynthetic process	0.0156118	0.00503991	[7, 8]	18.4211	7	[B3GALT6, CHPF2, CHST13, CHST7, CSGALNACT2, CYTL1, UGDH]
Group097	GO:0006024	glycosaminoglycan biosynthetic process	0.0183063	0.00503991	[6]	11.7188	15	[AGRN, AP2A1, B3GALT6, CD74, CHPF2, CHST13, CHST7, CSGALNACT2, EXT1, GPC4, HSPG2, IL1B, SMPD3, TGFB1, UGDH]
Group097	GO:0030206	chondroitin sulfate biosynthetic process	0.0261131	0.00503991	[5, 6, 7, 8, 9]	18.1818	6	[B3GALT6, CHPF2, CHST13, CHST7, CSGALNACT2, UGDH]
Group098	GO:0048025	negative regulation of mRNA splicing, via spliceosome	0.00403573	0.0270658	[6, 7, 8, 9, 10, 11, 12, 13]	28.5714	6	[HNRNPA2B1, RBM10, RBM42, SAP18, SRSF7, U2AF2]
Group098	GO:0033119	negative regulation of RNA splicing	0.0139228	0.0270658	[5, 6, 7, 8, 9, 10]	21.4286	6	[HNRNPA2B1, RBM10, RBM42, SAP18, SRSF7, U2AF2]
Group098	GO:0050686	negative regulation of mRNA processing	0.0324652	0.0270658	[5, 6, 7, 8, 9, 10]	17.1429	6	[HNRNPA2B1, RBM10, RBM42, SAP18, SRSF7, U2AF2]
Group099	GO:0050764	regulation of phagocytosis	0.0125819	0.00499573	[4, 5, 6]	12.0301	16	[ABCA7, ABR, CCL2, CCL4, CNN2, CSK, CYBA, HCK, IL15RA, IL1B, ITGAV, LRP1, MERTK, PTX3, PYCARD, TGFB1]
Group099	GO:0043277	apoptotic cell clearance	0.0128846	0.00499573	[6]	16.0714	9	[ABCA7, ADGRB1, CCL2, CCL4, ITGAV, LRP1, MERTK, NR1H3, TYROBP]
Group099	GO:0050766	positive regulation of phagocytosis	0.0164476	0.00499573	[3, 4, 5, 6, 7]	13.0435	12	[ABCA7, ABR, CCL2, CCL4, CYBA, IL15RA, IL1B, ITGAV, LRP1, MERTK, PTX3, PYCARD]
Group100	GO:0060266	negative regulation of respiratory burst involved in inflammatory response	0.007243	0.0130171	[3, 4, 5, 6, 7, 8, 9]	60	3	[DUSP10, GRN, RPS19]
Group100	GO:0060264	regulation of respiratory burst involved in inflammatory response	0.0237627	0.0130171	[3, 4, 5, 6, 7, 8]	37.5	3	[DUSP10, GRN, RPS19]
Group100	GO:0002536	respiratory burst involved in inflammatory response	0.031517	0.0130171	[3, 4, 5, 6]	33.3333	3	[DUSP10, GRN, RPS19]
Group101	GO:0001961	positive regulation of cytokine-mediated signaling pathway	0.0136223	0.0134113	[4, 5, 6, 7, 8]	14.1026	11	[AGPAT1, AGPAT2, CD74, CSF1, CXCR4, EDN1, HSPA1A, IL1RN, IRF7, PKD1, RIPK2]
Group101	GO:0001959	regulation of cytokine-mediated signaling pathway	0.0218116	0.0134113	[4, 5, 6, 7]	9.7561	24	[AGPAT1, AGPAT2, CCL5, CD74, CDC37, CSF1, CXCR4, EDN1, HSPA1A, IL1RN, IL36RN, IL6, IRF7, LRRFIP1, NR1H3, OTULIN, PKD1, PYCARD, RBCK1, RIPK2, SCRIB, SOCS1, TNFRSF1A, YTHDF3]
Group101	GO:0060760	positive regulation of response to cytokine stimulus	0.0220193	0.0134113	[3, 4, 5, 6]	12.9412	11	[AGPAT1, AGPAT2, CD74, CSF1, CXCR4, EDN1, HSPA1A, IL1RN, IRF7, PKD1, RIPK2]
Group102	GO:0071346	cellular response to interferon-gamma	9.6831e-06	1.26675e-05	[5, 6, 7, 8]	14.4105	33	[ACOD1, B2M, CCL2, CCL22, CCL4, CCL4L2, CCL5, CDC37, CEP135, EDN1, GAPDH, GBP5, HCK, HLA-C, HLA-DPB1, HLA-DQB1, HLA-DQB2, HLA-DRB1, HLA-H, IL12B, IRF5, IRF7, MT2A, NR1H3, OASL, PKD1, PML, QARS, RAB12, SOCS1, STXBP2, TRIM21, TRIM8]
Group102	GO:0034341	response to interferon-gamma	3.22998e-05	1.26675e-05	[4, 5, 6, 7]	13.5458	34	[ACOD1, B2M, CCL2, CCL22, CCL4, CCL4L2, CCL5, CDC37, CEP135, EDN1, GAPDH, GBP5, HCK, HLA-C, HLA-DPB1, HLA-DQB1, HLA-DQB2, HLA-DRB1, HLA-H, IL12B, IRF5, IRF7, MEFV, MT2A, NR1H3, OASL, PKD1, PML, QARS, RAB12, SOCS1, STXBP2, TRIM21, TRIM8]
Group102	GO:0060333	interferon-gamma-mediated signaling pathway	0.00016721	1.26675e-05	[5, 6, 7, 8, 9]	16.8142	19	[B2M, CDC37, HCK, HLA-C, HLA-DPB1, HLA-DQB1, HLA-DQB2, HLA-DRB1, HLA-H, IRF5, IRF7, MT2A, NR1H3, OASL, PKD1, PML, SOCS1, TRIM21, TRIM8]
Group103	GO:0071357	cellular response to type I interferon	0.0291107	0.014778	[5, 6, 7, 8]	11.7117	13	[CDC37, HLA-C, HLA-H, IFIT1, IFIT2, IFIT3, IRF5, IRF7, ISG15, OASL, SCRIB, TYK2, YTHDF3]
Group103	GO:0060337	type I interferon signaling pathway	0.0291107	0.014778	[5, 6, 7, 8, 9]	11.7117	13	[CDC37, HLA-C, HLA-H, IFIT1, IFIT2, IFIT3, IRF5, IRF7, ISG15, OASL, SCRIB, TYK2, YTHDF3]
Group103	GO:0034340	response to type I interferon	0.0358284	0.014778	[4, 5, 6, 7]	11.2069	13	[CDC37, HLA-C, HLA-H, IFIT1, IFIT2, IFIT3, IRF5, IRF7, ISG15, OASL, SCRIB, TYK2, YTHDF3]
Group104	GO:0043615	astrocyte cell migration	0.00488293	0.00848477	[5, 6, 7, 8, 9]	44.4444	4	[CCL2, CCL4, GPR183, SCRIB]
Group104	GO:0008347	glial cell migration	0.0199185	0.00848477	[4, 5, 6, 7, 8]	13.8889	10	[CCL2, CCL4, CD46, CSF1, GPR183, IDH2, LRP1, P2RY1, SCRIB, TSPO]
Group104	GO:1903975	regulation of glial cell migration	0.0404735	0.00848477	[5, 6, 7, 8, 9, 10]	22.2222	4	[CSF1, GPR183, IDH2, LRP1]
Group105	GO:0051081	nuclear envelope disassembly	0.00741182	0.0077805	[5, 6]	25	6	[AKAP8L, CDKN1A, CTDNEP1, DCTN1, POLD1, VRK1]
Group105	GO:0007077	mitotic nuclear envelope disassembly	0.0289409	0.0077805	[4, 5, 6, 7]	25	4	[CDKN1A, CTDNEP1, POLD1, VRK1]
Group105	GO:0090166	Golgi disassembly	0.0401263	0.0077805	[5, 6]	30	3	[CDKN1A, POLD1, VRK1]
Group106	GO:0006873	cellular ion homeostasis	0.0305179	0.0103292	[4, 6]	7.59193	64	[AP3D1, ATOX1, ATP13A1, ATP2B4, ATP6V1A, ATP6V1D, BAX, BMP6, C5AR2, CCL5, CD38, CD40, CKB, CLN3, COASY, CORO1A, CXCR1, CXCR4, CYBA, DCXR, DMPK, EDN1, FTH1, GPNMB, GPR157, GPR35, GPR55, GRN, ITGAV, KCTD7, LRP1, MAPK3, MCOLN1, MT2A, NUBP2, P2RY1, P2RY2, P2RY6, PKD1, PKD2, PML, PPP4C, PRKD2, PSMD8, PTGIR, RBCK1, ROGDI, S100A9, S1PR4, SCO2, SELENOK, SLC31A2, SLC35G1, SLC37A4, SLC4A7, SLC52A2, SLC8B1,…
Group106	GO:0098771	inorganic ion homeostasis	0.0334095	0.0103292	[6]	7.43534	69	[AP3D1, ATOX1, ATP13A1, ATP2B4, ATP6V1A, ATP6V1D, B2M, BAX, BMP6, C5AR2, CCL5, CD38, CD40, CDKN1A, CKB, CLN3, COASY, COMT, CORO1A, CXCR1, CXCR4, CYBA, DCXR, DMPK, EDN1, FTH1, GPNMB, GPR157, GPR35, GPR55, GRN, ITGAV, KCNA1, KCTD7, LRP1, MAPK3, MCOLN1, MT2A, NUBP2, P2RY1, P2RY6, PKD1, PKD2, PML, PPP4C, PRKD2, PSMD8, PTGIR, RBCK1, ROGDI, S100A9, S1PR4, SCO2, SELENOK, SLC12A7, SLC12A9, SLC31A2, SLC35…
Group106	GO:0055065	metal ion homeostasis	0.0488629	0.0103292	[7]	7.39394	61	[AP3D1, ATOX1, ATP13A1, ATP2B4, ATP6V1A, B2M, BAX, BMP6, C5AR2, CCL5, CD38, CD40, CDKN1A, CLN3, COASY, COMT, CORO1A, CXCR1, CXCR4, CYBA, DMPK, EDN1, FTH1, GPNMB, GPR157, GPR35, GPR55, ITGAV, KCNA1, KCTD7, LRP1, MCOLN1, MT2A, NUBP2, P2RY1, P2RY6, PKD1, PKD2, PML, PPP4C, PRKD2, PTGIR, RBCK1, S100A9, S1PR4, SCO2, SELENOK, SLC12A7, SLC12A9, SLC31A2, SLC35G1, SLC37A4, SLC52A2, SLC8B1, SYTL2, TBC1D8, T…
Group107	GO:1900016	negative regulation of cytokine production involved in inflammatory response	0.000762523	0.00659169	[4, 5, 6, 7, 8]	33.3333	7	[ABCD1, ADCY7, CHID1, MEFV, PDCD4, PYCARD, ZC3H12A]
Group107	GO:1900015	regulation of cytokine production involved in inflammatory response	0.0118262	0.00659169	[4, 5, 6, 7]	16.3636	9	[ABCD1, ADCY7, CHID1, GBP5, MEFV, PDCD4, PYCARD, TICAM1, ZC3H12A]
Group107	GO:0002534	cytokine production involved in inflammatory response	0.0155831	0.00659169	[3, 6]	15.5172	9	[ABCD1, ADCY7, CHID1, GBP5, MEFV, PDCD4, PYCARD, TICAM1, ZC3H12A]
Group108	GO:1901185	negative regulation of ERBB signaling pathway	0.0246727	0.0058198	[4, 5, 6, 7, 8, 9, 10]	13.3333	10	[AREG, CBLB, EPN1, EREG, HBEGF, HGS, PTPN18, RNF126, TBC1D8, TSG101]
Group108	GO:0042059	negative regulation of epidermal growth factor receptor signaling pathway	0.0339633	0.0058198	[5, 6, 7, 8, 9, 10, 11]	13.2353	9	[AREG, CBLB, EPN1, EREG, HBEGF, HGS, RNF126, TBC1D8, TSG101]
Group108	GO:0007176	regulation of epidermal growth factor-activated receptor activity	0.0488198	0.0058198	[4, 5, 6, 7, 8, 9, 10, 11, 12, 13]	15.3846	6	[CBLB, EREG, FBXO44, NCF1, TBC1D8, TSG101]
Group109	GO:0042326	negative regulation of phosphorylation	0.00022206	2.59836e-05	[6, 7, 8]	9.80392	60	[ACTR1A, AKT1S1, ATF3, BAX, CASP3, CBLB, CD109, CDKN1A, CIB1, CSK, DNAJC10, DUSP10, DUSP2, DUSP4, DUSP8, DVL1, EIF2AK3, EIF4E, ENG, FABP4, FBP1, FKBP8, GADD45A, GMFG, GPS1, HSPB1, IGF1R, IL1B, IL6, IMPACT, INHBA, INPP5K, JUN, KCNQ1, KLF6, LRP1, MBIP, PAQR3, PDCD4, PKD1, PRKAG2, PYCARD, QARS, RANBP9, RGS14, RGS2, RHOH, RPL3, RPTOR, SH3BP5, SIRT6, SLC12A9, SMAD7, SOCS1, TBC1D8, TGFB1, TIMP3, TSC2, …
Group109	GO:0009968	negative regulation of signal transduction	0.000766245	2.59836e-05	[3, 4, 5, 6]	7.7597	124	[ACOD1, ADA, AKT1S1, AREG, ATF3, ATP2B4, BAX, BCL3, BCL6, CBLB, CCL5, CD109, CD46, CD74, CHAC1, CIB1, CLEC11A, CRY1, CSF2, CSK, CXCL8, CYP7B1, DAB2, DEPDC5, DHX58, DUSP10, DUSP2, DUSP4, DUSP8, DVL1, EPN1, EREG, FAM129B, FASN, FBP1, FBXO44, GDPD5, GPI, GPS1, GPX1, GRK2, HBEGF, HGS, HSPA1A, HSPB1, IGF1R, IL10, IL1B, IL1RN, IL36RN, IL6, INHBA, INPP5D, INPP5K, ITGAV, KCNA1, KLF6, LBH, LITAF, LRP1, LR…
Group109	GO:1902532	negative regulation of intracellular signal transduction	0.00539027	2.59836e-05	[4, 5, 6, 7]	8.52941	58	[AKT1S1, ATF3, ATP2B4, BCL6, CD74, CIB1, CLEC11A, CSK, DEPDC5, DHX58, DUSP10, DUSP2, DUSP4, DUSP8, FBP1, GPS1, GPX1, HSPA1A, HSPB1, IGF1R, IL1B, INHBA, INPP5K, KLF6, LITAF, MBIP, MET, OTUD7B, PAQR3, PDCD4, PKD1, PKD2, PRKD2, PYCARD, QARS, RANBP9, RASAL1, RCAN1, RGS14, RGS2, RHOH, RNF125, RPL10, S100A9, SELENOS, SH3BP1, SNAI1, SOD2, STK11, SYVN1, TIMP1, TIMP3, TLE1, TNIP3, TRAP1, TSC2, UFD1, ZC3H1…
Group110	GO:0034198	cellular response to amino acid starvation	0.00131262	0.0059255	[5, 6, 7]	20	11	[ATF3, CDKN1A, DEPDC5, DNPEP, EIF2AK3, FASN, IMPACT, MAPK3, PKD1, RRAGD, SLC12A9]
Group110	GO:1990928	response to amino acid starvation	0.00194438	0.0059255	[4, 6]	18.9655	11	[ATF3, CDKN1A, DEPDC5, DNPEP, EIF2AK3, FASN, IMPACT, MAPK3, PKD1, RRAGD, SLC12A9]
Group110	GO:0009267	cellular response to starvation	0.0131695	0.0059255	[4, 5, 6]	10.9948	21	[ATF3, CDKN1A, COMT, DBNL, DCXR, DEPDC5, DNPEP, EIF2AK3, FASN, HNRNPA1, IMPACT, INHBA, JUN, MAP1LC3B, MAPK3, PKD1, RPTOR, RRAGD, SLC12A9, SREBF1, ZC3H12A]
Group111	GO:2000353	positive regulation of endothelial cell apoptotic process	0.00366736	0.00921718	[7, 8, 9]	25	7	[CCL2, CCL4, CD40, ITGA4, PDCD4, RGCC, SCYL1]
Group111	GO:1904037	positive regulation of epithelial cell apoptotic process	0.0191985	0.00921718	[6, 7, 8]	16	8	[CCL2, CCL4, CD40, IL6, ITGA4, PDCD4, RGCC, SCYL1]
Group111	GO:1905562	regulation of vascular endothelial cell proliferation	0.0398185	0.00921718	[5, 6, 7]	18.5185	5	[CCL2, CCL4, ITGA4, KCNA1, SIRT6]
Group112	GO:0010718	positive regulation of epithelial to mesenchymal transition	0.00578905	0.0187101	[3, 4, 5, 6, 7, 8, 9, 10]	17.2414	10	[CD74, DAB2, ENG, HDAC2, IL1B, IL6, KCNA1, RGCC, SNAI1, TGFB1]
Group112	GO:0010717	regulation of epithelial to mesenchymal transition	0.0316636	0.0187101	[4, 5, 6, 7, 8, 9]	11.5044	13	[CD74, DAB2, ENG, HDAC2, IL1B, IL6, INHBA, KCNA1, MAD2L2, RGCC, SMAD7, SNAI1, TGFB1]
Group112	GO:0001837	epithelial to mesenchymal transition	0.0461791	0.0187101	[5, 6, 7, 8]	9.88372	17	[ADAM15, CD74, DAB2, ENG, HDAC2, IL1B, IL6, INHBA, KCNA1, MAD2L2, PDCD4, RFLNB, RGCC, SMAD7, SNAI1, TGFB1, TRIM28]
Group113	GO:0018107	peptidyl-threonine phosphorylation	0.0155856	0.0191464	[7, 8, 9]	10.8571	19	[ACOD1, CDK10, CDKN1A, CSNK1G2, EIF4E, GPI, GRK2, INPP5K, PKD1, PKD2, POLD1, PRKAG2, PRKD2, RIPK2, RPTOR, SMAD7, TAF10, TGFB1, VRK1]
Group113	GO:0018210	peptidyl-threonine modification	0.0269138	0.0191464	[7, 8]	10.2151	19	[ACOD1, CDK10, CDKN1A, CSNK1G2, EIF4E, GPI, GRK2, INPP5K, PKD1, PKD2, POLD1, PRKAG2, PRKD2, RIPK2, RPTOR, SMAD7, TAF10, TGFB1, VRK1]
Group113	GO:0018105	peptidyl-serine phosphorylation	0.0324469	0.0191464	[7, 8, 9]	8.51581	35	[AKT2, ATP2B4, BAX, CAMK1, CDKN1A, CSNK1G2, DMPK, EIF2AK3, EIF4E, GPI, GRK2, IL6, INPP5K, MAD2L2, MAP2K2, MAP4K1, MAPK3, PAQR3, PKD1, PKD2, POLD1, PRKD2, RIPK2, RPS6KA4, RPTOR, S100A9, SMAD7, STK32C, TAF10, TGFB1, TIMP1, TXN, VAC14, VEGFA, VRK1]
Group114	GO:0008360	regulation of cell shape	4.78223e-06	0.000413975	[3, 5, 6, 7]	15.9574	30	[ALDOA, ANXA1, ARAP1, CCL2, CCL4, CEP135, CFAP410, CORO1A, CSF1R, F11R, FES, FGD2, FMNL1, HCK, KIT, MYH9, P2RY1, PLXNB2, PLXND1, PRAG1, PTMA, RHOBTB3, RHOG, RHOH, RND1, RND3, RPL10, S1PR4, TAOK2, VEGFA]
Group114	GO:0022604	regulation of cell morphogenesis	0.00263234	0.000413975	[4, 5, 6]	8.92857	55	[ALDOA, ANXA1, ARAP1, ARHGAP4, CCL2, CCL4, CD46, CEP135, CFAP410, CIB1, CORO1A, CORO1B, CRABP2, CSF1R, CXCR4, DBNL, DVL1, F11R, FES, FGD2, FLNA, FMNL1, HCK, KCNA1, KIT, LIMS2, LRP1, MYH9, NR4A3, NSMF, P2RY1, PAM, PLXNB2, PLXND1, PRAG1, PTMA, RAP2A, RASAL1, RBCK1, RHOBTB3, RHOG, RHOH, RND1, RND3, RPL10, S1PR4, SBNO2, SPP1, STK11, TAOK2, TBC1D8, UNC13D, VEGFA, YWHAH, ZSWIM8]
Group114	GO:0120035	regulation of plasma membrane bounded cell projection organization	0.049779	0.000413975	[5, 6]	7.30337	65	[ACP2, AGRN, AP2A1, ARAP1, ARHGAP4, B2M, CAMK1, CARM1, CD38, CD46, CDK10, CEP135, CIB1, CORO1B, CRABP2, CXCL8, CXCR4, DBNL, DVL1, EHD1, FES, FSCN1, GRN, HDAC2, IL6, INHBA, KCNA1, KIT, KLF5, LGALS1, LRP1, MYLIP, NCKIPSD, NR4A3, NSMF, PAM, PAQR3, PKD1, PLXNB2, PLXND1, PMP22, PRAG1, RABEP2, RAP1GAP, RAP2A, RASAL1, RBCK1, RGS2, RHOG, RPL10, S100A9, SBNO2, SEPT9, SPP1, STK11, TBC1D8, TGFB1, TIMP1, TRA…
Group115	GO:0032368	regulation of lipid transport	0.00532793	0.00223022	[4, 5, 6]	12.8571	18	[ABCA2, ABCA7, AKT2, ATP5MC2, BMP6, CRY1, EDN1, IL1B, ITGAV, LGALS1, LRP1, NR1H3, PRELID1, QARS, S100A9, SPP1, TNFRSF11A, TSPO]
Group115	GO:0032370	positive regulation of lipid transport	0.0125596	0.00223022	[3, 4, 5, 6, 7]	14.2857	11	[ABCA7, BMP6, EDN1, IL1B, LGALS1, LRP1, NR1H3, PRELID1, S100A9, SPP1, TNFRSF11A]
Group115	GO:2000191	regulation of fatty acid transport	0.0174477	0.00223022	[5, 6, 7, 9, 10]	17.9487	7	[AKT2, ATP5MC2, EDN1, IL1B, QARS, S100A9, TNFRSF11A]
Group116	GO:0032802	low-density lipoprotein particle receptor catabolic process	0.0197322	0.0114225	[5, 6, 7]	28.5714	4	[AP2A1, AP2A2, FURIN, MYLIP]
Group116	GO:0032799	low-density lipoprotein receptor particle metabolic process	0.0350895	0.0114225	[5, 6]	19.2308	5	[AP2A1, AP2A2, FURIN, ITGAV, MYLIP]
Group116	GO:0032801	receptor catabolic process	0.0399639	0.0114225	[4, 5, 6]	16.2162	6	[AP2A1, AP2A2, CAPN1, FURIN, MYLIP, TGFB1]
Group116	GO:0035615	clathrin adaptor activity	0.0401263	0.0114225	[6]	30	3	[AP2A1, AP2A2, DAB2]
Group117	GO:0007249	I-kappaB kinase/NF-kappaB signaling	0.000520755	0.000123492	[4, 5, 6]	10.8635	39	[BCL10, BCL3, CARD9, CD40, CD74, CXCL8, DDRGK1, EEF1D, FLNA, HLA-DRB1, HSPB1, IL1B, IL1RN, IL36B, IL36RN, LGALS1, LITAF, MALT1, MAP3K20, MRTFA, NOD1, OTUD7B, PELI2, PKD1, PYCARD, RBCK1, RELB, RHOH, RIPK2, SHISA5, SLC52A2, TICAM1, TIFAB, TLE1, TNFRSF1A, TNIP3, TRIM8, UBA52, ZC3H12A]
Group117	GO:0032755	positive regulation of interleukin-6 production	0.000619209	0.000123492	[4, 5, 6]	14.9606	19	[CARD9, CD74, CYBA, EREG, IL1B, IL1RN, IL36B, IL36RN, IL6, LILRA5, LPL, MRTFA, NOD1, PYCARD, RIPK2, SELENOK, SLC52A2, TICAM1, TYROBP]
Group117	GO:0043122	regulation of I-kappaB kinase/NF-kappaB signaling	0.00171937	0.000123492	[5, 6, 7]	10.7595	34	[BCL10, CARD9, CD40, CD74, DDRGK1, EEF1D, FLNA, HLA-DRB1, HSPB1, IL1B, IL1RN, IL36B, IL36RN, LGALS1, LITAF, MALT1, MAP3K20, MRTFA, NOD1, OTUD7B, PELI2, PKD1, PYCARD, RBCK1, RHOH, RIPK2, SHISA5, SLC52A2, TICAM1, TLE1, TNFRSF1A, TNIP3, TRIM8, ZC3H12A]
Group117	GO:0043123	positive regulation of I-kappaB kinase/NF-kappaB signaling	0.00342614	0.000123492	[5, 6, 7, 8]	11.0204	27	[BCL10, CARD9, CD40, CD74, DDRGK1, EEF1D, FLNA, HLA-DRB1, IL1B, IL1RN, IL36B, IL36RN, LGALS1, LITAF, MALT1, MAP3K20, MRTFA, NOD1, PELI2, PKD1, RBCK1, RIPK2, SHISA5, SLC52A2, TICAM1, TNFRSF1A, TRIM8]
Group118	GO:0045639	positive regulation of myeloid cell differentiation	0.0035317	0.000425934	[4, 5, 6, 7, 8, 9, 10]	13.3858	17	[CD74, CSF1, FES, HLA-DRB1, HSPA1A, ID2, IL12B, IL23A, INHBA, INPP5D, ISG15, JUN, OCSTAMP, PKD1, RBCK1, TGFB1, TYROBP]
Group118	GO:0045646	regulation of erythrocyte differentiation	0.0292096	0.000425934	[3, 5, 6, 7, 8, 9, 10]	13.6364	9	[B2M, HSPA1A, ID2, INHBA, INPP5D, ISG15, LDB1, PKD1, SPI1]
Group118	GO:0030218	erythrocyte differentiation	0.0351367	0.000425934	[4, 5, 6, 7, 8, 9]	10.3896	16	[B2M, BCL6, CASP3, G6PD, HSPA1A, ID2, INHBA, INPP5D, ISG15, KIT, LDB1, PKD1, RPS19, SPI1, TIMP1, VEGFA]
Group118	GO:0034101	erythrocyte homeostasis	0.0392885	0.000425934	[3, 6]	10.303	17	[B2M, BCL6, CASP3, G6PD, GPI, HSPA1A, ID2, INHBA, INPP5D, ISG15, KIT, LDB1, PKD1, RPS19, SPI1, TIMP1, VEGFA]
Group119	GO:0051457	maintenance of protein location in nucleus	0.00519484	0.00148782	[5, 6, 7]	23.3333	7	[BCL3, CIZ1, PML, SLC17A5, TAF3, TXN, VAC14]
Group119	GO:0072595	maintenance of protein localization in organelle	0.0118262	0.00148782	[4, 5, 6]	16.3636	9	[BCL3, CIZ1, GPAA1, PML, SLC17A5, TAF3, TSPO, TXN, VAC14]
Group119	GO:0046825	regulation of protein export from nucleus	0.0175333	0.00148782	[6, 7, 8, 9, 10]	16.3265	8	[AKAP8L, ANP32B, CAMK1, IL1B, SLC17A5, TXN, VAC14, XPO4]
Group119	GO:0046826	negative regulation of protein export from nucleus	0.0401263	0.00148782	[4, 5, 6, 7, 8, 9, 10, 11]	30	3	[SLC17A5, TXN, VAC14]
Group120	GO:0048732	gland development	0.000723242	0.000308276	[4, 5, 6]	9.42149	57	[ACOD1, ACTR1A, ADA, AK4, AKT2, ALDH1A2, ANXA1, APRT, AREG, BAX, BCL11B, BCL2L11, CAPN1, CEBPB, CIB1, COASY, CSF1, CSF1R, CYP7B1, FASN, FBXO44, FPGS, GPX1, HGS, HNRNPD, ID2, IL10, IL6, INHBA, JARID2, JUN, KCNA1, LBH, LIMS2, MAD1L1, MAPK3, MET, NCOR2, ORAI1, PAM, PKD1, PKD2, PLXND1, PML, PRKD2, RAP1GAP, RPL10, RPS6KA1, S1PR4, SCRIB, STK11, TAF10, TBC1D8, TGFB1, TNFRSF11A, TSPO, VEGFA]
Group120	GO:0001889	liver development	0.00117331	0.000308276	[5, 6, 7]	12.3153	25	[ACOD1, ADA, AK4, ALDH1A2, ANXA1, CEBPB, FBXO44, FPGS, HGS, HNRNPD, IL10, IL6, INHBA, JARID2, JUN, KCNA1, LIMS2, MET, PKD1, PKD2, PRKD2, RPS6KA1, S1PR4, TAF10, TGFB1]
Group120	GO:0030879	mammary gland development	0.00251686	0.000308276	[5, 6, 7]	12.1212	24	[ACOD1, AKT2, APRT, AREG, BAX, BCL2L11, CAPN1, CEBPB, COASY, CSF1, CSF1R, FASN, GPX1, ID2, LBH, NCOR2, ORAI1, PAM, PKD1, PML, SCRIB, TGFB1, TNFRSF11A, VEGFA]
Group120	GO:0022612	gland morphogenesis	0.0117531	0.000308276	[4, 5, 6, 7]	11.4458	19	[AREG, BAX, CAPN1, CEBPB, CSF1, CSF1R, CYP7B1, FBXO44, IL6, INHBA, KCNA1, LIMS2, PKD1, PLXND1, PML, RPL10, RPS6KA1, SCRIB, TGFB1]
Group121	GO:0051607	defense response to virus	0.000947855	0.000403206	[3, 4, 5, 6]	11.2676	32	[CARD9, CD207, CD40, DHX58, EXOC7, EXOSC5, FLNA, IFIT1, IFIT2, IFIT3, IL12B, IL1B, IL23A, IL27, IL2RA, IL6, IRF5, IRF7, ISG15, OASL, PML, PYCARD, RNF125, SELENOK, TICAM1, TRAF3, TRIM11, TSPAN32, UFD1, UNC13D, UNC93B1, ZC3H12A]
Group121	GO:0050688	regulation of defense response to virus	0.00250593	0.000403206	[3, 4, 5, 6, 7]	15.5556	14	[DHX58, IFIT1, IL12B, IL1B, IL23A, IL27, IL2RA, PYCARD, RNF125, SELENOK, TRAF3, TSPAN32, UFD1, ZC3H12A]
Group121	GO:0002230	positive regulation of defense response to virus by host	0.0291343	0.000403206	[5, 6, 7, 8, 9]	17.6471	6	[IL12B, IL23A, IL27, PYCARD, SELENOK, ZC3H12A]
Group121	GO:0050691	regulation of defense response to virus by host	0.0451842	0.000403206	[4, 5, 6, 7, 8]	14.2857	7	[IL12B, IL1B, IL23A, IL27, PYCARD, SELENOK, ZC3H12A]
Group122	GO:0051091	positive regulation of DNA-binding transcription factor activity	5.88352e-06	7.76449e-06	[2, 3, 4, 7, 8, 9, 10, 11, 12, 13]	12.6404	45	[ADAM8, AREG, BCL10, CARM1, CD40, CIB1, CYTL1, DDRGK1, EDN1, FZD2, HDAC5, HSPA1A, IL10, IL1B, IL1RL1, IL6, JUP, KIT, LRRFIP1, MALT1, MAP3K20, MRTFA, NOD1, PKD1, PKD2, PPRC1, PRKD2, PYCARD, RBCK1, RGCC, RIPK2, RPS6KA4, S100A9, SCYL1, SMARCA4, TAF10, TGFB1, TICAM1, TKT, TNFRSF11A, TRIM14, TRIM21, TRIM8, UBA52, VEGFA]
Group122	GO:0051090	regulation of DNA-binding transcription factor activity	2.08713e-05	7.76449e-06	[3, 6, 7, 8, 9, 10, 11, 12]	10.5719	61	[ACOD1, ADAM8, AREG, BCL10, CARM1, CD40, CIB1, COMMD6, CYTL1, DDRGK1, DNPEP, EDN1, FLNA, FZD2, HCK, HDAC2, HDAC5, HSPA1A, ID2, IL10, IL1B, IL1RL1, IL6, JUN, JUP, KIT, LONP1, LRRFIP1, MAD2L2, MALT1, MAP3K20, MAPK3, MRTFA, NOD1, OTULIN, PKD1, PKD2, PPRC1, PRKD2, PYCARD, RBCK1, RGCC, RIPK2, RPS6KA4, S100A9, SCYL1, SMAD7, SMARCA4, TAF10, TAF3, TGFB1, TICAM1, TKT, TNFRSF11A, TRAF3, TRIM14, TRIM21, TRI…
Group122	GO:0051092	positive regulation of NF-kappaB transcription factor activity	3.77804e-05	7.76449e-06	[3, 4, 5, 8, 9, 10, 11, 12, 13, 14]	14.0845	30	[ADAM8, AREG, BCL10, CARM1, CD40, CIB1, DDRGK1, HSPA1A, IL1B, IL1RL1, LRRFIP1, MALT1, MAP3K20, MRTFA, NOD1, PKD1, PKD2, PRKD2, PYCARD, RBCK1, RIPK2, RPS6KA4, S100A9, SCYL1, TGFB1, TICAM1, TNFRSF11A, TRIM14, TRIM8, UBA52]
Group122	GO:0043433	negative regulation of DNA-binding transcription factor activity	0.0334	7.76449e-06	[2, 3, 4, 7, 8, 9, 10, 11, 12, 13]	9.64912	22	[ACOD1, COMMD6, DNPEP, FLNA, HDAC2, ID2, IL10, LONP1, LRRFIP1, MAD2L2, OTULIN, PKD1, PKD2, PRKD2, PYCARD, RBCK1, SMAD7, TAF10, TAF3, TRAF3, TRIM21, ZC3H12A]
Group123	GO:0001701	in utero embryonic development	0.00260083	0.00824123	[6, 7]	9.36864	46	[ACTR1A, ADA, AREG, ASCL2, BCL2L11, CEBPB, CIR1, CNOT3, CSF2, EDN1, ENDOG, EPN1, GPI, HM13, HSF1, IL10, INPP5K, JUNB, MBD3, MYH9, NASP, NCKIPSD, OTUD7B, PEMT, PHLDA2, PKD1, PKD2, PRKD2, PRPF19, PTMA, PTPN18, RTF1, SBNO2, SENP2, SMG9, SMPD4, SNAI1, ST13, TENT5C, TFEB, TM4SF1, TNFRSF1A, TRIM28, VASH1, VEGFA, WDTC1]
Group123	GO:0001892	embryonic placenta development	0.00640177	0.00824123	[3, 4, 5, 6, 7, 8]	12.9032	16	[ACTR1A, ASCL2, CEBPB, CSF2, HSF1, IL10, JUNB, PHLDA2, PKD1, PKD2, PRKD2, SENP2, SNAI1, TFEB, TRIM28, VASH1]
Group123	GO:0043009	chordate embryonic development	0.0149896	0.00824123	[5, 6]	7.93451	63	[ACTR1A, ADA, ALDH1A2, AREG, ASCL2, BCL10, BCL2L11, CASP3, CEBPB, CENPU, CIR1, CNOT3, CSF2, DVL1, EDN1, ENDOG, EPN1, EXT1, FKBP8, FZD2, GPI, HM13, HSF1, IL10, INHBA, INPP5K, ITPK1, JUNB, MBD3, MYH9, NASP, NCKIPSD, OTUD7B, PEMT, PHLDA2, PKD1, PKD2, PLXNB2, PRKD2, PRPF19, PTMA, PTPN18, RPS7, RTF1, SBNO2, SCRIB, SENP2, SMG9, SMPD4, SNAI1, SOX4, ST13, TBC1D8, TENT5C, TFEB, TGFB1, TM4SF1, TNFRSF1A, TR…
Group123	GO:0001890	placenta development	0.0334274	0.00824123	[4, 5, 6, 7]	9.90099	20	[ACTR1A, ADA, ASCL2, CEBPB, CIB1, CSF2, HSF1, IL10, JUNB, MAPK3, PHLDA2, PKD1, PKD2, PRKD2, SENP2, SNAI1, SPP1, TFEB, TRIM28, VASH1]
Group124	GO:0002687	positive regulation of leukocyte migration	0.0125664	0.000750027	[3, 4, 5, 6, 7, 8]	11.2426	19	[ADAM8, CCL4, CCL5, CD74, CSF1, CXCL8, EDN1, IL1RN, IL23A, IL6, ITGA4, KCNA1, MAPK3, MRTFA, PYCARD, SELENOK, TGFB1, TNFRSF14, VEGFA]
Group124	GO:0072676	lymphocyte migration	0.0217209	0.000750027	[3, 5, 6]	10.9677	17	[ADAM8, CCL2, CCL22, CCL4, CCL4L2, CCL5, CYP7B1, F11R, GCSAML, GPR183, ITGA4, KLF5, MYO1G, PYCARD, SELENOK, SLC8B1, TNFRSF14]
Group124	GO:0048247	lymphocyte chemotaxis	0.0369355	0.000750027	[4, 6, 7]	12.3457	10	[ADAM8, CCL2, CCL22, CCL4, CCL4L2, CCL5, CYP7B1, GPR183, KLF5, SLC8B1]
Group124	GO:0072678	T cell migration	0.0472725	0.000750027	[4, 6, 7]	11.828	11	[ADAM8, CCL2, CCL4, CCL5, F11R, GPR183, ITGA4, MYO1G, PYCARD, SELENOK, TNFRSF14]
Group125	GO:0090068	positive regulation of cell cycle process	0.0396915	0.0161849	[3, 4, 5, 6]	8.41584	34	[ACP2, ANAPC11, ANXA1, BAX, CARM1, CCND3, CDK10, CDKN1A, CIB1, CNOT3, DDRGK1, E2F4, EDN1, EIF4E, EREG, GADD45A, ID2, IL1B, PKD1, PKD2, PML, POLD1, PRKD2, RGCC, RPTOR, S1PR4, SLC12A9, SMPD3, SOX4, ST13, TGFB1, TNFRSF14, VPS4B, ZBTB17]
Group125	GO:1900087	positive regulation of G1/S transition of mitotic cell cycle	0.0412566	0.0161849	[6, 7, 8, 9]	14.5833	7	[ANXA1, CCND3, CDK10, EIF4E, RGCC, RPTOR, S1PR4]
Group125	GO:1902808	positive regulation of cell cycle G1/S phase transition	0.0442617	0.0161849	[5, 6, 7, 8]	13.3333	8	[ANXA1, CCND3, CDK10, DDRGK1, EIF4E, RGCC, RPTOR, S1PR4]
Group125	GO:1901992	positive regulation of mitotic cell cycle phase transition	0.0450252	0.0161849	[5, 6, 7, 8]	11.215	12	[ANAPC11, ANXA1, CCND3, CDK10, CDKN1A, EIF4E, POLD1, RGCC, RPTOR, S1PR4, TGFB1, VPS4B]
Group126	GO:1901550	regulation of endothelial cell development	0.0197322	0.00906065	[5, 6, 7, 8]	28.5714	4	[F11R, IL1B, TNFRSF1A, VEGFA]
Group126	GO:1903140	regulation of establishment of endothelial barrier	0.0197322	0.00906065	[6, 7, 8, 9]	28.5714	4	[F11R, IL1B, TNFRSF1A, VEGFA]
Group126	GO:0030949	positive regulation of vascular endothelial growth factor receptor signaling pathway	0.0343871	0.00906065	[4, 5, 6, 7, 8, 9, 10]	23.5294	4	[IL1B, PKD2, PRKD2, VEGFA]
Group126	GO:0045601	regulation of endothelial cell differentiation	0.0360706	0.00906065	[5, 6, 7]	16.6667	6	[BMP6, BTG1, F11R, IL1B, TNFRSF1A, VEGFA]
Group127	GO:1904706	negative regulation of vascular smooth muscle cell proliferation	0.00249952	0.000558963	[4, 5, 6, 7]	26.9231	7	[CDKN1A, CIB1, IL10, PDCD4, PTMA, SLC12A9, SOD2]
Group127	GO:1904705	regulation of vascular smooth muscle cell proliferation	0.0035061	0.000558963	[4, 5, 6]	16.4384	12	[CDKN1A, CIB1, DNMT1, EDN1, IL10, JUN, NR4A3, P2RY6, PDCD4, PTMA, SLC12A9, SOD2]
Group127	GO:0048662	negative regulation of smooth muscle cell proliferation	0.00578905	0.000558963	[3, 4, 5, 6]	17.2414	10	[CDKN1A, CIB1, COMT, IL10, IL12B, PDCD4, PTGIR, PTMA, SLC12A9, SOD2]
Group127	GO:0048661	positive regulation of smooth muscle cell proliferation	0.0343704	0.000558963	[3, 4, 5, 6]	11.3043	13	[CCL5, CYBA, DNMT1, EDN1, EREG, HBEGF, ID2, IL10, IL6, JUN, NR4A3, P2RY6, SMPD3]
Group128	GO:0010715	regulation of extracellular matrix disassembly	0.00310889	0.00264088	[5, 6]	25.9259	7	[CST3, DPP4, FSCN1, IL6, LRP1, TGFB1, TKT]
Group128	GO:0010716	negative regulation of extracellular matrix disassembly	0.0118107	0.00264088	[5, 6, 7]	50	3	[CST3, DPP4, TGFB1]
Group128	GO:1903054	negative regulation of extracellular matrix organization	0.0289409	0.00264088	[4, 5, 6]	25	4	[CST3, DPP4, TGFB1, TNFRSF1A]
Group128	GO:1903055	positive regulation of extracellular matrix organization	0.030903	0.00264088	[4, 5, 6]	20	5	[FSCN1, IL6, RGCC, TGFB1, TKT]
Group129	GO:0030098	lymphocyte differentiation	6.8409e-07	1.56526e-07	[4, 5, 6, 7, 8, 9]	12.6106	57	[ADA, ADAM8, ANXA1, AP3D1, B2M, BAX, BCL11B, BCL3, BCL6, BLNK, CD46, CD74, CD8A, CLC, DUSP10, GPR183, HDAC5, ID2, IKZF3, IL10, IL12B, IL23A, IL27, IL2RA, IL6, IL7R, INHBA, INPP5D, ITGA4, ITK, KCNA1, KIT, KLF6, LGALS1, MALT1, MAP3K20, MERTK, MRTFA, PIK3R6, PRELID1, RELB, RHOH, RIPK2, S1PR4, SATB1, SCYL1, SMAD7, SOCS1, SOX13, SOX4, SPI1, STK11, TGFB1, TNFSF9, VAV1, ZC3H12A, ZC3H8]
Group129	GO:0030183	B cell differentiation	0.00876395	1.56526e-07	[5, 6, 7, 8, 9, 10]	11.6279	20	[ADA, BAX, BCL3, BCL6, BLNK, CLC, GPR183, HDAC5, ID2, IKZF3, IL10, INHBA, INPP5D, ITGA4, KIT, KLF6, LGALS1, MALT1, MAP3K20, SCYL1]
Group129	GO:0002335	mature B cell differentiation	0.0205386	1.56526e-07	[6, 7, 8, 9, 10, 11]	19.3548	6	[ADA, BCL3, GPR183, LGALS1, MALT1, MAP3K20]
Group129	GO:0002312	B cell activation involved in immune response	0.0211295	1.56526e-07	[5, 6]	12.5	12	[ADA, ANP32B, BCL3, BCL6, CD40, CLC, GPR183, IL10, LGALS1, MAD2L2, SCYL1, TGFB1]
Group130	GO:0030334	regulation of cell migration	7.68239e-07	1.63091e-07	[4, 5, 6]	9.7035	108	[AAMP, ABR, ACE, ACTR1A, ADA, ADAM15, ADAM8, ADGRB1, AKAP12, AKT2, ANXA1, ARHGAP4, ATP5MC2, BCAR1, C5AR2, CCAR1, CCL2, CCL4, CCL5, CD40, CD46, CD74, CIB1, CNN2, CORO1A, CORO1B, CSF1, CSF1R, CXCL8, CXCR4, DAB2, DACH1, DDRGK1, DUSP10, EDN1, ENG, FBXO44, FERMT3, FLNA, GALK1, GCSAML, GK, GPI, GPNMB, GPR183, GRN, HBEGF, HDAC5, HSF1, HSPB1, IDH2, IGF1R, IL1B, IL1RN, IL23A, IL6, INHBA, ITGA4, ITGAV, JUN…
Group130	GO:0010631	epithelial cell migration	0.000515395	1.63091e-07	[4, 5, 6]	10.7612	41	[AAMP, ACTR1A, ADGRB1, ANXA1, ATP5MC2, BCAR1, CD40, CD46, CIB1, CORO1B, DPP4, DUSP10, EDN1, FBXO44, GPI, GPX1, GRN, HBEGF, HDAC5, HSF1, HSPB1, JUN, JUP, KIT, MET, MYH9, PKD1, PKD2, PLXND1, PRKD2, PTP4A3, PTPN23, RGCC, RPL10, S1PR4, SH3BP1, TGFB1, VASH1, VEGFA, VPS51, ZC3H12A]
Group130	GO:0030335	positive regulation of cell migration	0.000557204	1.63091e-07	[4, 5, 6, 7]	9.30931	62	[AAMP, ADAM8, AKAP12, AKT2, ANXA1, ATP5MC2, BCAR1, CCAR1, CCL4, CCL5, CD40, CD74, CIB1, CORO1A, CSF1, CSF1R, CXCL8, CXCR4, DAB2, DDRGK1, EDN1, FERMT3, FLNA, GPI, GPNMB, GRN, HBEGF, HSPB1, IGF1R, IL1B, IL1RN, IL23A, IL6, ITGA4, ITGAV, JUN, KCNA1, KIT, LRP1, MAPK3, MET, MRTFA, NR4A3, NSMF, P2RY6, PKD1, PKD2, PLAU, PRKD2, PYCARD, S1PR4, SELENOK, SLC52A2, SNAI1, SOD2, TGFB1, TKT, TNFRSF14, TRIP6, VEG…
Group130	GO:2000147	positive regulation of cell motility	0.000700225	1.63091e-07	[3, 4, 5, 6]	9.15698	63	[AAMP, ADAM8, AKAP12, AKT2, ANXA1, ATP5MC2, BCAR1, CAVIN1, CCAR1, CCL4, CCL5, CD40, CD74, CIB1, CORO1A, CSF1, CSF1R, CXCL8, CXCR4, DAB2, DDRGK1, EDN1, FERMT3, FLNA, GPI, GPNMB, GRN, HBEGF, HSPB1, IGF1R, IL1B, IL1RN, IL23A, IL6, ITGA4, ITGAV, JUN, KCNA1, KIT, LRP1, MAPK3, MET, MRTFA, NR4A3, NSMF, P2RY6, PKD1, PKD2, PLAU, PRKD2, PYCARD, S1PR4, SELENOK, SLC52A2, SNAI1, SOD2, TGFB1, TKT, TNFRSF14, TR…
Group131	GO:0046777	protein autophosphorylation	0.00103921	0.000416445	[7, 8]	10.8108	36	[ACE, ACOD1, CSF1R, CSK, CSNK1G2, EIF2AK3, ENG, FES, GPI, GPNMB, HCK, IGF1R, IMPACT, ITK, JUN, KIT, LONP1, LRP1, MAP2K2, MAP3K11, MAP4K1, MAPK3, MRE11, NR4A3, PKD1, PKD2, PRKD2, RAP2A, STK11, TAF10, TAOK2, TKT, TNK2, TRIM28, VEGFA, VRK1]
Group131	GO:0031952	regulation of protein autophosphorylation	0.010124	0.000416445	[7, 8, 9]	14.8649	11	[ACE, ENG, GPNMB, IMPACT, JUN, LRP1, MRE11, PKD1, RAP2A, TAOK2, VEGFA]
Group131	GO:0031953	negative regulation of protein autophosphorylation	0.0398185	0.000416445	[7, 8, 9, 10]	18.5185	5	[ENG, IMPACT, JUN, LRP1, PKD1]
Group131	GO:0031954	positive regulation of protein autophosphorylation	0.0488198	0.000416445	[7, 8, 9, 10]	15.3846	6	[ACE, GPNMB, MRE11, RAP2A, TAOK2, VEGFA]
Group132	GO:0051043	regulation of membrane protein ectodomain proteolysis	0.0139228	0.0034353	[5, 6, 7, 8]	21.4286	6	[ADAM8, FURIN, IL10, IL1B, TIMP1, TIMP3]
Group132	GO:0033619	membrane protein proteolysis	0.0186596	0.0034353	[5, 6]	12.766	12	[ADAM8, CXCL8, FURIN, HM13, IL10, IL1B, MYH9, NAPA, TBC1D8, TGFB1, TIMP1, TIMP3]
Group132	GO:1905048	regulation of metallopeptidase activity	0.030903	0.0034353	[6, 7, 8, 9]	20	5	[DDRGK1, LRP1, MAPK3, TIMP1, TIMP3]
Group132	GO:0051045	negative regulation of membrane protein ectodomain proteolysis	0.031517	0.0034353	[5, 6, 7, 8, 9]	33.3333	3	[IL10, TIMP1, TIMP3]
Group132	GO:0006509	membrane protein ectodomain proteolysis	0.0347902	0.0034353	[6, 7]	14.0351	8	[ADAM8, FURIN, IL10, IL1B, MYH9, TBC1D8, TIMP1, TIMP3]
Group133	GO:0045862	positive regulation of proteolysis	0.000726893	2.45521e-05	[5, 6, 7, 8]	10	47	[ADAM8, ANP32B, AURKAIP1, BAX, BCL10, BCL2L11, CARD9, CASP5, DAB2, DDRGK1, DNPEP, DVL1, EDEM1, EIF2AK3, FASN, FBXO44, FURIN, GRN, HDAC2, HSF1, HSPA1A, HSPE1, IL1B, MALT1, MAP3K20, MAPK3, MEFV, MRTFA, MYH9, NCKIPSD, NOD1, PDCD5, PML, PRELID1, PYCARD, RIPK2, RPS27L, S100A9, SGTA, SLC52A2, SMAD7, SUGT1, TAF10, TBC1D8, TMEM259, TNFSF15, ZC3H12A]
Group133	GO:0031331	positive regulation of cellular catabolic process	0.0015707	2.45521e-05	[4, 5, 6]	9.66387	46	[ABCD1, ADAM8, AKT2, BAX, BCL2L11, CDC37, DAB2, DDRGK1, DHRSX, DVL1, EDEM1, ENDOG, FBXO44, FURIN, HNRNPD, HSF1, HSPA1A, IL1B, IL6, LRP1, MAPK3, MEFV, NOD1, PAFAH1B2, PKD1, PNPLA2, POLR2G, RAB12, RAB3GAP2, RIPK2, RNASEH2C, RUFY4, SGTA, SMAD7, STK11, SUGT1, TAF10, TBC1D8, TFEB, TICAM1, TMEM259, TRIM21, TRIM8, TSC2, YTHDF3, ZC3H12A]
Group133	GO:0010506	regulation of autophagy	0.00194503	2.45521e-05	[4, 5, 6]	9.90338	41	[ATP6V1A, ATP6V1D, BCL2L11, CAPN1, CASP3, CDC37, DHRSX, DNPEP, EIF4E, EXOC7, FBXO44, GAPDH, HSPB1, IL10, IL6, LAMTOR4, MAPK3, MEFV, MET, NOD1, PAFAH1B2, PKD1, PRKAG2, PYCARD, RAB12, RAB3GAP2, RHEB, RIPK2, RNASEH2C, RPTOR, RRAGD, RUFY4, SREBF1, STK11, TFEB, TICAM1, TRIM21, TRIM8, TSC2, TSPO, ZC3H12A]
Group133	GO:0010508	positive regulation of autophagy	0.00394207	2.45521e-05	[4, 5, 6, 7]	12.3457	20	[BCL2L11, CDC37, DHRSX, MAPK3, MEFV, NOD1, PAFAH1B2, PKD1, RAB12, RAB3GAP2, RIPK2, RNASEH2C, RUFY4, STK11, TFEB, TICAM1, TRIM21, TRIM8, TSC2, ZC3H12A]
Group133	GO:0016241	regulation of macroautophagy	0.0152089	2.45521e-05	[5, 6, 7]	10.6061	21	[ATP6V1A, ATP6V1D, CAPN1, CASP3, CDC37, EXOC7, GAPDH, LAMTOR4, MAPK3, NOD1, PAFAH1B2, PRKAG2, RAB12, RAB3GAP2, RHEB, RIPK2, RNASEH2C, RPTOR, RRAGD, RUFY4, TSC2]
Group134	GO:0042102	positive regulation of T cell proliferation	0.00376386	0.00184277	[6, 7, 8, 9]	13.2812	17	[ANXA1, CCL5, CD46, CORO1A, HLA-DPB1, IL12B, IL1B, IL23A, IL2RA, IL6, PYCARD, RIPK2, S1PR4, SCYL1, SELENOK, TIMP1, TNFSF9]
Group134	GO:0043380	regulation of memory T cell differentiation	0.00972338	0.00184277	[4, 5, 6, 7, 8, 9, 10, 11, 12, 13]	36.3636	4	[BCL6, CD46, IL12B, IL23A]
Group134	GO:0043382	positive regulation of memory T cell differentiation	0.0174235	0.00184277	[4, 5, 6, 7, 8, 9, 10, 11, 12, 13, 14]	42.8571	3	[CD46, IL12B, IL23A]
Group134	GO:0032733	positive regulation of interleukin-10 production	0.0191985	0.00184277	[4, 5, 6]	16	8	[BCL3, CD46, IL12B, IL23A, IL6, LILRA5, PYCARD, SCYL1]
Group134	GO:0043379	memory T cell differentiation	0.0197322	0.00184277	[4, 5, 7, 8, 9, 10, 11, 12]	28.5714	4	[BCL6, CD46, IL12B, IL23A]
Group135	GO:0044030	regulation of DNA methylation	0.00970467	0.00151016	[5, 6, 7, 8, 9, 10]	20.5882	7	[FAM129B, MBD1, MBD3, MIS18A, MPHOSPH8, SPI1, TXN]
Group135	GO:0031937	positive regulation of chromatin silencing	0.0101934	0.00151016	[4, 5, 6, 7, 8, 9, 10, 11, 12, 13, 14, 15]	27.7778	5	[CCL2, DNMT1, MPHOSPH8, SIRT6, TRIM28]
Group135	GO:0090309	positive regulation of methylation-dependent chromatin silencing	0.0197322	0.00151016	[4, 5, 6, 7, 8, 9, 10, 11, 12, 13, 14, 15, 16]	28.5714	4	[CCL2, DNMT1, MPHOSPH8, TRIM28]
Group135	GO:0006346	methylation-dependent chromatin silencing	0.0291343	0.00151016	[4, 5, 6, 7, 8, 9, 10, 11, 12, 13, 14]	17.6471	6	[CCL2, DNMT1, MBD1, MBD3, MPHOSPH8, TRIM28]
Group135	GO:0090308	regulation of methylation-dependent chromatin silencing	0.0343871	0.00151016	[5, 6, 7, 8, 9, 10, 11, 12, 13, 14, 15]	23.5294	4	[CCL2, DNMT1, MPHOSPH8, TRIM28]
Group136	GO:0045672	positive regulation of osteoclast differentiation	0.0159127	0.000770455	[6, 7, 8, 9, 10, 11, 12]	20.6897	6	[CSF1, IL12B, IL23A, OCSTAMP, RBCK1, TYROBP]
Group136	GO:0032816	positive regulation of natural killer cell activation	0.0173227	0.000770455	[5, 6, 7, 8]	23.8095	5	[BLOC1S6, IL12B, IL23A, TICAM1, TYROBP]
Group136	GO:0043382	positive regulation of memory T cell differentiation	0.0174235	0.000770455	[4, 5, 6, 7, 8, 9, 10, 11, 12, 13, 14]	42.8571	3	[CD46, IL12B, IL23A]
Group136	GO:0010536	positive regulation of activation of Janus kinase activity	0.0237627	0.000770455	[6, 7, 8, 9, 10, 11, 12, 13, 14]	37.5	3	[CCL5, IL12B, IL23A]
Group136	GO:0001866	NK T cell proliferation	0.0237627	0.000770455	[7, 8]	37.5	3	[IL12B, IL23A, MEFV]
Group137	GO:0042981	regulation of apoptotic process	7.30925e-07	9.07557e-08	[5, 6]	8.47543	169	[ABR, ADA, ADAM8, AKAP12, AKT1S1, AKT2, ALDH1A2, ANGPTL4, ANP32B, ANXA1, API5, APIP, AREG, ARHGEF1, ATF3, ATOX1, BAX, BCAR1, BCL10, BCL11B, BCL2L11, BCL3, BCL6, BMP6, BTG1, CARD9, CASP3, CASP5, CCL2, CCL4, CCL5, CD38, CD40, CD46, CD74, CDKN1A, CEBPB, CIB1, CLC, CLN3, CORO1A, CSF1R, CSF2, DAB2, DDRGK1, DEDD2, DNMT1, DNPEP, EDN1, EGLN2, EIF2AK3, EIF4E, ENDOG, FAM129B, FASN, FBXO44, FGD2, FKBP8, FLN…
Group137	GO:0043068	positive regulation of programmed cell death	4.38532e-06	9.07557e-08	[4, 5, 6]	9.87514	87	[ABR, ADAM8, AKAP12, ALDH1A2, ANP32B, ANXA1, ARHGEF1, ATF3, BAX, BCL10, BCL2L11, BCL6, BTG1, CARD9, CASP3, CASP5, CCL2, CCL4, CCL5, CD40, CDKN1A, DEDD2, DNPEP, EIF2AK3, ENDOG, FASN, FBXO44, FGD2, GADD45A, GAPDH, GRN, HM13, HSF1, HSPE1, IFIT2, IL10, IL12B, IL6, INHBA, INPP5D, IRF5, ITGA4, JUN, LGALS1, MALT1, MAP3K11, MAP3K20, MRTFA, NCKIPSD, NOD1, NR4A3, OSGIN1, PDCD4, PDCD5, PML, PPP4C, PRELID1, …
Group137	GO:0043065	positive regulation of apoptotic process	6.95295e-06	9.07557e-08	[5, 6, 7]	9.73654	85	[ABR, ADAM8, AKAP12, ALDH1A2, ANP32B, ANXA1, ARHGEF1, ATF3, BAX, BCL10, BCL2L11, BCL6, BTG1, CARD9, CASP3, CASP5, CCL2, CCL4, CCL5, CD40, DEDD2, DNPEP, EIF2AK3, ENDOG, FASN, FBXO44, FGD2, GADD45A, GAPDH, GRN, HM13, HSF1, HSPE1, IFIT2, IL10, IL12B, IL6, INHBA, INPP5D, IRF5, ITGA4, JUN, LGALS1, MALT1, MAP3K11, MAP3K20, MRTFA, NCKIPSD, NOD1, NR4A3, OSGIN1, PDCD4, PDCD5, PML, PPP4C, PRELID1, PTX3, PY…
Group137	GO:0043069	negative regulation of programmed cell death	2.47455e-05	9.07557e-08	[4, 5, 6]	8.86824	105	[ADA, ADAM8, AKT2, ANGPTL4, ANXA1, API5, APIP, AREG, ATOX1, BAX, BCL10, BCL11B, BCL3, BCL6, CASP3, CCL2, CCL4, CCL5, CD38, CD46, CD74, CDKN1A, CEBPB, CIB1, CLC, CLN3, CORO1A, CSF1R, CSF2, DAB2, DDRGK1, DNMT1, EDN1, FAM129B, FASN, FKBP8, FLNA, FOXQ1, GPI, GPX1, GRN, HCK, HDAC2, HM13, HSF1, HSPA1A, HSPB1, IER3, IFIT3, IGF1R, IL10, IL1B, IL6, IL7R, INHBA, IRF7, ITGAV, JUN, KCNA1, KIT, LIMS2, LONP1, …
Group137	GO:0043066	negative regulation of apoptotic process	4.56784e-05	9.07557e-08	[5, 6, 7]	8.80069	102	[ADA, ADAM8, AKT2, ANGPTL4, ANXA1, API5, APIP, AREG, ATOX1, BAX, BCL10, BCL11B, BCL3, BCL6, CASP3, CCL2, CCL4, CCL5, CD38, CD46, CD74, CDKN1A, CEBPB, CIB1, CLC, CLN3, CORO1A, CSF1R, CSF2, DAB2, DDRGK1, DNMT1, EDN1, FAM129B, FASN, FKBP8, FLNA, FOXQ1, GPI, GPX1, GRN, HCK, HDAC2, HM13, HSF1, HSPA1A, HSPB1, IER3, IFIT3, IGF1R, IL10, IL1B, IL6, IL7R, INHBA, IRF7, ITGAV, JUN, KCNA1, LIMS2, LONP1, LRP1,…
Group138	GO:0070125	mitochondrial translational elongation	0.0100854	0.0101325	[6, 7, 8, 9]	13.5417	13	[AURKAIP1, GADD45GIP1, MRPL28, MRPL32, MRPL4, MRPL41, MRPL52, MRPL54, MRPL55, MRPL57, MRPS34, TP53I3, TUFM]
Group138	GO:0006414	translational elongation	0.0167214	0.0101325	[5, 6, 7, 8]	11.1111	18	[AURKAIP1, EEF1B2, EEF1D, EEF2, EIF5AL1, ELOB, GADD45GIP1, MRPL28, MRPL32, MRPL4, MRPL41, MRPL52, MRPL54, MRPL55, MRPL57, MRPS34, TP53I3, TUFM]
Group138	GO:0006415	translational termination	0.0200636	0.0101325	[6, 7, 8]	12.069	14	[AURKAIP1, C12orf65, EIF5AL1, GADD45GIP1, MRPL28, MRPL32, MRPL4, MRPL41, MRPL52, MRPL54, MRPL55, MRPL57, MRPS34, TP53I3]
Group138	GO:0003746	translation elongation factor activity	0.0232005	0.0101325	[6, 7, 8, 9, 10, 11, 12]	18.75	6	[EEF1B2, EEF1D, EEF2, EIF5AL1, ELOB, TUFM]
Group138	GO:0070126	mitochondrial translational termination	0.0316106	0.0101325	[7, 8, 9]	12.3711	12	[AURKAIP1, GADD45GIP1, MRPL28, MRPL32, MRPL4, MRPL41, MRPL52, MRPL54, MRPL55, MRPL57, MRPS34, TP53I3]
Group139	GO:0030183	B cell differentiation	0.00876395	0.00151523	[5, 6, 7, 8, 9, 10]	11.6279	20	[ADA, BAX, BCL3, BCL6, BLNK, CLC, GPR183, HDAC5, ID2, IKZF3, IL10, INHBA, INPP5D, ITGA4, KIT, KLF6, LGALS1, MALT1, MAP3K20, SCYL1]
Group139	GO:0002381	immunoglobulin production involved in immunoglobulin mediated immune response	0.0136223	0.00151523	[4, 7]	14.1026	11	[ANP32B, BCL6, CD40, CLC, HLA-DQB1, HLA-DQB2, HLA-DRB1, IL10, MAD2L2, SCYL1, TGFB1]
Group139	GO:0050864	regulation of B cell activation	0.0205884	0.00151523	[5, 6, 7]	9.91736	24	[ADA, AHR, ANP32B, BCL6, CASP3, CD38, CD40, CD74, CDKN1A, CLC, GPR183, ID2, IKZF3, IL10, IL6, INHBA, INPP5D, MAD2L2, MRTFA, S100A9, SLC12A9, TGFB1, TICAM1, TYROBP]
Group139	GO:0002312	B cell activation involved in immune response	0.0211295	0.00151523	[5, 6]	12.5	12	[ADA, ANP32B, BCL3, BCL6, CD40, CLC, GPR183, IL10, LGALS1, MAD2L2, SCYL1, TGFB1]
Group139	GO:0045191	regulation of isotype switching	0.0262609	0.00151523	[4, 5, 6, 7, 8, 9, 10, 11, 12, 13]	16.2791	7	[ANP32B, BCL6, CD40, CLC, IL10, MAD2L2, TGFB1]
Group140	GO:0045582	positive regulation of T cell differentiation	1.77761e-06	4.52954e-06	[6, 7, 8, 9, 10, 11, 12]	21.3592	22	[ADA, ADAM8, ANXA1, AP3D1, BCL6, CD46, CD74, DUSP10, IL12B, IL23A, IL2RA, IL7R, KCNA1, MALT1, MAP3K20, PIK3R6, RHOH, RIPK2, S1PR4, SOCS1, TGFB1, TNFSF9]
Group140	GO:0045621	positive regulation of lymphocyte differentiation	2.28215e-06	4.52954e-06	[5, 6, 7, 8, 9, 10, 11]	20.1754	23	[ADA, ADAM8, ANXA1, AP3D1, BCL6, CD46, CD74, DUSP10, IL12B, IL23A, IL2RA, IL7R, INPP5D, KCNA1, MALT1, MAP3K20, PIK3R6, RHOH, RIPK2, S1PR4, SOCS1, TGFB1, TNFSF9]
Group140	GO:0045591	positive regulation of regulatory T cell differentiation	0.0146269	4.52954e-06	[7, 8, 9, 10, 11, 12, 13]	25	5	[BCL6, CD46, DUSP10, SOCS1, TGFB1]
Group140	GO:0045589	regulation of regulatory T cell differentiation	0.0193047	4.52954e-06	[7, 8, 9, 10, 11, 12]	17.5	7	[BCL6, CD46, DUSP10, IL2RA, KCNA1, SOCS1, TGFB1]
Group140	GO:0045066	regulatory T cell differentiation	0.0237124	4.52954e-06	[6, 7, 8, 9, 10, 11]	16.6667	7	[BCL6, CD46, DUSP10, IL2RA, KCNA1, SOCS1, TGFB1]
Group141	GO:0045124	regulation of bone resorption	0.00892612	0.0108288	[3, 5, 6, 7]	17.3077	9	[ADAM8, CD38, CSF1R, CSK, IL6, INPP5D, RBCK1, SPP1, TNFRSF11A]
Group141	GO:0046851	negative regulation of bone remodeling	0.0173227	0.0108288	[4, 5, 6]	23.8095	5	[CD38, CSK, IL6, INHBA, INPP5D]
Group141	GO:0045779	negative regulation of bone resorption	0.0239591	0.0108288	[4, 5, 6, 7, 8]	26.6667	4	[CD38, CSK, IL6, INPP5D]
Group141	GO:0045453	bone resorption	0.0394635	0.0108288	[4, 6]	12.1951	10	[ADAM8, CD38, CSF1R, CSK, GPR55, IL6, INPP5D, RBCK1, SPP1, TNFRSF11A]
Group141	GO:0042036	negative regulation of cytokine biosynthetic process	0.0399639	0.0108288	[4, 5, 6, 7, 8]	16.2162	6	[BCL3, IL10, IL6, INHBA, INPP5D, TYROBP]
Group142	GO:0046782	regulation of viral transcription	0.000139926	1.49897e-05	[5, 6, 7]	19.2771	16	[CCL4, CCL5, CTDP1, GTF2F1, INPP5K, JUN, POLR2G, POLR2J, POLR2K, POLR2L, SMARCA4, TNFRSF1A, TRIM11, TRIM14, TRIM21, TRIM8]
Group142	GO:0048524	positive regulation of viral process	0.000364266	1.49897e-05	[3, 4, 5, 6]	14.7887	21	[BCL2L11, CCL5, CD74, CSF1R, CTDP1, GTF2F1, HLA-DRB1, IFIT1, INPP5K, JUN, KRT17, LGALS1, POLR2G, POLR2J, POLR2K, POLR2L, SMARCA4, TRIM11, TRIM21, TSG101, VPS4B]
Group142	GO:1903900	regulation of viral life cycle	0.00479557	1.49897e-05	[5, 6]	11.828	22	[BCL2L11, CCL5, CD74, CXCL8, HLA-DRB1, IFIT1, INPP5K, ISG15, KRT17, LGALS1, MPHOSPH8, NECTIN2, OASL, PML, PTX3, TRIM11, TRIM21, TRIM28, TRIM8, TSG101, VPS4B, ZC3H12A]
Group142	GO:0050434	positive regulation of viral transcription	0.00892612	1.49897e-05	[4, 5, 6, 7, 8]	17.3077	9	[CTDP1, GTF2F1, INPP5K, JUN, POLR2G, POLR2J, POLR2K, POLR2L, SMARCA4]
Group142	GO:1903902	positive regulation of viral life cycle	0.0194059	1.49897e-05	[4, 5, 6, 7]	13.253	11	[BCL2L11, CCL5, CD74, HLA-DRB1, IFIT1, KRT17, LGALS1, TRIM11, TRIM21, TSG101, VPS4B]
Group143	GO:0050728	negative regulation of inflammatory response	2.25203e-05	0.000409346	[4, 5, 6, 7]	15.1351	28	[ABCD1, ABR, ACOD1, ADA, ADCY7, CHID1, DUSP10, GPX1, GRN, HLA-DRB1, IL10, IL12B, IL2RA, IL6, KCNA1, MEFV, NR1H3, NT5E, OTULIN, PDCD4, PNPLA6, PSMA2, PYCARD, RPL10, RPS19, SELENOS, TNFRSF1A, ZC3H12A]
Group143	GO:0031348	negative regulation of defense response	0.000134547	0.000409346	[3, 4, 5, 6]	12.5461	34	[ABCD1, ABR, ACOD1, ADA, ADCY7, CHID1, DHX58, DUSP10, GPX1, GRN, HLA-DRB1, IL10, IL12B, IL2RA, IL6, KCNA1, MEFV, NR1H3, NT5E, OTULIN, PDCD4, PNPLA6, PSMA2, PYCARD, RIPK2, RNF125, RPL10, RPS19, SCRIB, SELENOS, TNFRSF1A, UFD1, YTHDF3, ZC3H12A]
Group143	GO:0050727	regulation of inflammatory response	0.00016785	0.000409346	[4, 5, 6]	10.6904	48	[ABCD1, ABR, ACOD1, ADA, ADAM8, ADCY7, ANXA1, BCL6, CCL5, CEBPB, CHID1, DNASE1L3, DUSP10, FABP4, GBP5, GPX1, GRN, HCK, HLA-DRB1, IL10, IL12B, IL1B, IL1RL1, IL1RN, IL23A, IL2RA, IL6, KCNA1, LILRA5, LPL, MEFV, NR1H3, NT5E, OTULIN, PDCD4, PNPLA6, PSMA2, PYCARD, RPL10, RPS19, S100A9, S1PR4, SBNO2, SELENOS, TICAM1, TNFRSF11A, TNFRSF1A, ZC3H12A]
Group143	GO:0031349	positive regulation of defense response	0.0108136	0.000409346	[3, 4, 5, 6]	8.27179	56	[ACOD1, ADAM8, BCL10, CARD9, CCL5, CEBPB, CTSL, CYBA, DHX58, EIF4E, EREG, FABP4, GBP5, GRN, HCK, HSPA1A, ICAM3, IL12B, IL1B, IL1RL1, IL23A, IL6, IRF7, KCNA1, LILRA5, LPL, MALT1, MAP3K20, MAPK3, MRTFA, NCKIPSD, NECTIN2, NOD1, NR1H3, OTULIN, PDCD4, PKD1, PSMA2, PSMB1, PSMD8, PVR, PYCARD, RELB, RIPK2, RNF125, RPS19, S100A9, TICAM1, TNFRSF11A, TNFRSF1A, TNIP3, TRAF3, UBA52, UFD1, UNC93B1, VAV1]
Group143	GO:0050729	positive regulation of inflammatory response	0.041021	0.000409346	[4, 5, 6, 7]	9.89583	19	[ADAM8, CEBPB, FABP4, GBP5, GRN, IL12B, IL1B, IL1RL1, IL23A, IL6, KCNA1, LILRA5, LPL, PDCD4, RPS19, S100A9, TICAM1, TNFRSF11A, TNFRSF1A]
Group144	GO:0070227	lymphocyte apoptotic process	0.000620766	0.000142843	[6]	16.6667	16	[ADA, ADAM8, BAX, BCL10, BCL2L11, BCL6, CCL5, CD74, CLC, HM13, IL10, IL2RA, IL7R, PRELID1, S100A9, ZC3H8]
Group144	GO:0070231	T cell apoptotic process	0.00113217	0.000142843	[7]	19.0476	12	[ADA, ADAM8, BAX, BCL10, BCL2L11, CCL5, CLC, HM13, IL2RA, IL7R, PRELID1, ZC3H8]
Group144	GO:0070242	thymocyte apoptotic process	0.00403573	0.000142843	[8]	28.5714	6	[ADA, ADAM8, BAX, BCL2L11, HM13, ZC3H8]
Group144	GO:0070230	positive regulation of lymphocyte apoptotic process	0.00615784	0.000142843	[7, 8, 9]	26.087	6	[ADAM8, BAX, CCL5, IL10, PRELID1, ZC3H8]
Group144	GO:0043029	T cell homeostasis	0.0262609	0.000142843	[4, 7]	16.2791	7	[BAX, BCL2L11, CASP3, CORO1A, IL2RA, TGFB1, ZC3H8]
Group145	GO:0071222	cellular response to lipopolysaccharide	1.71881e-06	4.3007e-07	[5, 6, 8]	14.2857	40	[ACOD1, BCL10, BMP6, CCL2, CCL4, CCL5, CEBPB, CMPK2, CSF2, CXCL2, CXCL8, HCK, HDAC5, HSF1, IL10, IL12B, IL1B, IL1RN, IL36B, IL36RN, IL6, LITAF, MALT1, MAP3K20, MAPK3, NR1H3, PABPN1, PDCD4, PDE4B, PYCARD, RIPK2, S100A9, SBNO2, SELENOS, TGFB1, TICAM1, TNIP3, TSPO, TUBGCP2, ZC3H12A]
Group145	GO:0071219	cellular response to molecule of bacterial origin	1.73331e-06	4.3007e-07	[4, 5, 7]	14.0411	41	[ACOD1, BCL10, BMP6, CCL2, CCL4, CCL5, CEBPB, CMPK2, CSF2, CXCL2, CXCL8, HCK, HDAC5, HSF1, IL10, IL12B, IL1B, IL1RN, IL36B, IL36RN, IL6, LITAF, MALT1, MAP3K20, MAPK3, MRTFA, NR1H3, PABPN1, PDCD4, PDE4B, PYCARD, RIPK2, S100A9, SBNO2, SELENOS, TGFB1, TICAM1, TNIP3, TSPO, TUBGCP2, ZC3H12A]
Group145	GO:0002237	response to molecule of bacterial origin	1.97387e-06	4.3007e-07	[4, 6]	11.8998	57	[ABR, ACOD1, AKAP12, B2M, BCL10, BMP6, CARD9, CASP3, CCL2, CCL4, CCL5, CEBPB, CMPK2, COMT, CSF2, CXCL2, CXCL8, DUSP10, EDN1, HCK, HDAC2, HDAC5, HSF1, IL10, IL12B, IL1B, IL1RN, IL36B, IL36RN, IL6, IRF5, JUN, JUNB, LITAF, MALT1, MAP3K20, MAPK3, MRTFA, NR1H3, PABPN1, PDCD4, PDE4B, PTGIR, PYCARD, RIPK2, S100A9, SBNO2, SELENOS, SLC52A2, TGFB1, TICAM1, TIMP1, TNFRSF11A, TNIP3, TSPO, TUBGCP2, ZC3H12A]
Group145	GO:0032496	response to lipopolysaccharide	5.8556e-06	4.3007e-07	[4, 5, 7]	11.7137	54	[ABR, ACOD1, AKAP12, BCL10, BMP6, CASP3, CCL2, CCL4, CCL5, CEBPB, CMPK2, COMT, CSF2, CXCL2, CXCL8, DUSP10, EDN1, HCK, HDAC2, HDAC5, HSF1, IL10, IL12B, IL1B, IL1RN, IL36B, IL36RN, IL6, JUN, JUNB, LITAF, MALT1, MAP3K20, MAPK3, MRTFA, NR1H3, PABPN1, PDCD4, PDE4B, PTGIR, PYCARD, RIPK2, S100A9, SBNO2, SELENOS, SLC52A2, TGFB1, TICAM1, TIMP1, TNFRSF11A, TNIP3, TSPO, TUBGCP2, ZC3H12A]
Group145	GO:0031663	lipopolysaccharide-mediated signaling pathway	0.000542602	4.3007e-07	[4, 5, 6, 7, 9]	17.6471	15	[ACOD1, BCL10, BMP6, CCL2, CCL4, CCL5, HCK, IL1B, MALT1, MAP3K20, MAPK3, RIPK2, S100A9, TGFB1, TICAM1]
Group146	GO:0042771	intrinsic apoptotic signaling pathway in response to DNA damage by p53 class mediator	0.0115352	0.0151847	[6, 7, 8]	15.3846	10	[BCL3, CD74, CDKN1A, INPP5K, PML, PYCARD, RPS27L, S100A9, SHISA5, SLC12A9]
Group146	GO:0070059	intrinsic apoptotic signaling pathway in response to endoplasmic reticulum stress	0.0136223	0.0151847	[5, 6, 7]	14.1026	11	[BAX, BCL2L11, CEBPB, CHAC1, DNAJC10, EIF2AK3, HSPA1A, PML, SELENOK, SELENOS, SYVN1]
Group146	GO:0072332	intrinsic apoptotic signaling pathway by p53 class mediator	0.0238507	0.0151847	[5, 6, 7]	12.381	13	[BAX, BCL3, CD74, CDKN1A, INPP5K, PML, PYCARD, RPS27L, RPS7, S100A9, SHISA5, SLC12A9, STK11]
Group146	GO:0008630	intrinsic apoptotic signaling pathway in response to DNA damage	0.0344346	0.0151847	[5, 6, 7]	10.9489	15	[BAX, BCL2L11, BCL3, CD74, CDKN1A, INPP5K, PML, PYCARD, RPS27L, S100A9, SBNO2, SHISA5, SLC12A9, SNAI1, TNFRSF1A]
Group146	GO:0097193	intrinsic apoptotic signaling pathway	0.0369581	0.0151847	[4, 5, 6]	8.46154	33	[BAX, BCL2L11, BCL3, CASP3, CD74, CDKN1A, CEBPB, CHAC1, DNAJC10, EIF2AK3, FBXO44, GPX1, HSPA1A, HSPB1, INPP5K, PML, PYCARD, RPS27L, RPS7, S100A9, SBNO2, SELENOK, SELENOS, SHISA5, SLC12A9, SNAI1, SOD2, SPP1, STK11, SYVN1, TIMP1, TNFRSF1A, TRAP1]
Group147	GO:2000321	positive regulation of T-helper 17 cell differentiation	0.00488293	0.00783096	[5, 6, 7, 8, 9, 10, 11, 12, 13, 14, 15, 16, 17]	44.4444	4	[IL12B, IL23A, MALT1, MAP3K20]
Group147	GO:2000318	positive regulation of T-helper 17 type immune response	0.00972338	0.00783096	[6, 7, 8]	36.3636	4	[IL12B, IL23A, MALT1, MAP3K20]
Group147	GO:0038061	NIK/NF-kappaB signaling	0.0159815	0.00783096	[4, 5, 6]	10.2679	23	[BCL3, EDN1, IL12B, IL1B, IL23A, LITAF, MALT1, MAP3K20, MRTFA, NOD1, PDCD4, PPP4C, PSMA2, PSMB1, PSMD8, PTP4A3, RBCK1, RELB, RPL10, TNFRSF1A, TNFSF15, TRIP6, ZC3H12A]
Group147	GO:1901222	regulation of NIK/NF-kappaB signaling	0.0192118	0.00783096	[5, 6, 7]	11.3333	17	[BCL3, EDN1, IL12B, IL1B, IL23A, LITAF, MALT1, MAP3K20, MRTFA, NOD1, PDCD4, PTP4A3, RBCK1, RPL10, TNFSF15, TRIP6, ZC3H12A]
Group147	GO:1901224	positive regulation of NIK/NF-kappaB signaling	0.0253458	0.00783096	[5, 6, 7, 8]	12.1495	13	[EDN1, IL12B, IL1B, IL23A, MALT1, MAP3K20, MRTFA, NOD1, PDCD4, PTP4A3, RBCK1, TNFSF15, TRIP6]
Group148	GO:0015833	peptide transport	4.44328e-06	1.18544e-06	[5, 6]	7.81431	202	[ABCD1, ACAA1, ACAP1, ACTR1A, ADAM8, AKAP12, AKAP8L, AKT2, ANP32B, ANXA1, AP1M1, AP1S3, AP2A1, AP2A2, AP3D1, AP3M2, AP3S2, AP4E1, AP5B1, ARFRP1, ARSA, ATP6V1A, ATP6V1D, AUP1, AURKAIP1, BCAR1, BLOC1S6, BMP6, C5AR2, CABIN1, CAMK1, CAVIN1, CBLB, CCL5, CD38, CD40, CD74, CDC37, CDKN1A, CHMP1A, CIB1, CLEC11A, CLTB, COPE, CPSF1, CRLF2, CSF1R, CSK, DAB2, DHRSX, DNAJC14, DPP4, EDEM1, EDN1, EHD1, EIF4E, EI…
Group148	GO:0015031	protein transport	5.97089e-06	1.18544e-06	[4, 5, 6, 7]	7.81065	198	[ABCD1, ACAA1, ACAP1, ACTR1A, ADAM8, AKAP12, AKAP8L, AKT2, ANP32B, ANXA1, AP1M1, AP1S3, AP2A1, AP2A2, AP3D1, AP3M2, AP3S2, AP4E1, AP5B1, ARFRP1, ARSA, ATP6V1A, ATP6V1D, AUP1, AURKAIP1, BCAR1, BLOC1S6, BMP6, C5AR2, CABIN1, CAMK1, CAVIN1, CBLB, CCL5, CD38, CD40, CD74, CDC37, CDKN1A, CHMP1A, CIB1, CLEC11A, CLTB, COPE, CPSF1, CRLF2, CSF1R, CSK, DAB2, DHRSX, DNAJC14, DPP4, EDEM1, EHD1, EIF4E, EIF5AL1,…
Group148	GO:0006886	intracellular protein transport	9.61313e-05	1.18544e-06	[4, 5, 6, 7, 8]	8.32158	118	[ACAA1, ACTR1A, AKAP12, AKAP8L, AKT2, ANP32B, AP1M1, AP1S3, AP2A1, AP2A2, AP3D1, AP3M2, AP3S2, AP4E1, ARFRP1, ARSA, AUP1, AURKAIP1, BCAR1, CABIN1, CAMK1, CBLB, CD74, CDC37, CDKN1A, CIB1, CLTB, CPSF1, DHRSX, EDEM1, EHD1, EIF4E, EIF5AL1, FAU, FBXO44, FLNA, HEATR3, HGS, HM13, HNRNPA2B1, HSPB1, IFIT1, IL1B, INPP5K, JUP, LONP1, LTV1, MBD1, MICALL2, NAGPA, NAPA, NCF1, NUCB1, PABPN1, PDCD5, PKD1, PML, P…
Group148	GO:0051223	regulation of protein transport	0.00196795	1.18544e-06	[5, 6, 7, 8]	8.33333	78	[ADAM8, AKAP12, AKAP8L, AKT2, ANP32B, ANXA1, BMP6, C5AR2, CAMK1, CCL5, CD38, CD40, CIB1, CRLF2, CSF1R, CSK, DPP4, EDEM1, EXOC7, FBXO44, FLNA, GAPDH, GPI, HLA-DRB1, IDH2, IER3, IL10, IL1B, IL1RL1, IL36RN, IL6, INHBA, INPP5K, JUP, KCNA1, LILRA5, LPL, LRP1, MAPK3, MBD1, MICALL2, NR1H3, NUCB1, PAM, PDCD5, PFKL, PML, PPP4C, PTPN23, PYCARD, RBCK1, RGCC, RIPK2, RPL10, S100A9, S1PR4, SCRIB, SCYL1, SELENO…
Group148	GO:0090087	regulation of peptide transport	0.00246294	1.18544e-06	[4, 5, 6, 7]	8.21355	80	[ADAM8, AKAP12, AKAP8L, AKT2, ANP32B, ANXA1, BMP6, C5AR2, CAMK1, CCL5, CD38, CD40, CD74, CIB1, CRLF2, CSF1R, CSK, DPP4, EDEM1, EXOC7, FBXO44, FLNA, GAPDH, GPI, HLA-DRB1, IDH2, IER3, IL10, IL1B, IL1RL1, IL36RN, IL6, INHBA, INPP5K, JUP, KCNA1, LILRA5, LPL, LRP1, LSM4, MAPK3, MBD1, MICALL2, NR1H3, NUCB1, PAM, PDCD5, PFKL, PML, PPP4C, PTPN23, PYCARD, RBCK1, RGCC, RIPK2, RPL10, S100A9, S1PR4, SCRIB, S…
Group149	GO:0019207	kinase regulator activity	0.000687863	0.000406366	[5, 6, 8, 9]	11.6364	32	[BCL10, CASP3, CCL5, CCND3, CCNG2, CCNQ, CDC37, CDKN1A, CIB1, CKS2, EIF2AK3, GMFG, HSPB1, KCNQ1, MALT1, MAP2K2, MAP3K20, MBIP, PIK3R6, PRKAG2, QARS, RGCC, RHOH, RPL3, RPTOR, SH3BP5, SLC12A9, SOCS1, STK11, TGFB1, TIMP1, VPS51]
Group149	GO:0019209	kinase activator activity	0.00765461	0.000406366	[6, 7, 8, 9, 10]	13.0435	15	[BCL10, CCL5, CDKN1A, CKS2, MALT1, MAP2K2, MAP3K20, PRKAG2, RGCC, RPTOR, SLC12A9, STK11, TGFB1, TIMP1, VPS51]
Group149	GO:0019887	protein kinase regulator activity	0.0104811	0.000406366	[6, 7, 8, 9, 10]	10.3734	25	[CASP3, CCL5, CCND3, CCNG2, CCNQ, CDC37, CDKN1A, CIB1, CKS2, GMFG, HSPB1, MAP2K2, MBIP, PRKAG2, QARS, RGCC, RPL3, RPTOR, SH3BP5, SLC12A9, SOCS1, STK11, TGFB1, TIMP1, VPS51]
Group149	GO:0032147	activation of protein kinase activity	0.0183115	0.000406366	[8, 9, 10, 11]	8.51485	43	[ADCY7, CCL5, CD74, CDKN1A, CKS2, CXCR4, DBNL, GADD45A, IGF1R, IL12B, IL1B, IL23A, IL6, KIT, MALT1, MAP2K2, MAP3K11, MAP3K20, MAP3K6, MAP4K1, MAPK3, MRTFA, NOD1, POLD1, PRKAG2, RGCC, RIPK2, RPTOR, SCYL1, SLC12A9, SLC52A2, SOCS1, STK11, TAOK2, TBC1D8, TGFB1, TIMP1, TNFSF15, TXN, UBA52, VAC14, VEGFA, VPS51]
Group149	GO:0030295	protein kinase activator activity	0.0467147	0.000406366	[7, 8, 9, 10, 11, 12]	11.1111	12	[CCL5, CDKN1A, CKS2, MAP2K2, PRKAG2, RGCC, RPTOR, SLC12A9, STK11, TGFB1, TIMP1, VPS51]
Group150	GO:0046782	regulation of viral transcription	0.000139926	2.26104e-05	[5, 6, 7]	19.2771	16	[CCL4, CCL5, CTDP1, GTF2F1, INPP5K, JUN, POLR2G, POLR2J, POLR2K, POLR2L, SMARCA4, TNFRSF1A, TRIM11, TRIM14, TRIM21, TRIM8]
Group150	GO:0032897	negative regulation of viral transcription	0.000926157	2.26104e-05	[4, 5, 6, 7, 8]	25	9	[CCL4, CCL5, INPP5K, JUN, TNFRSF1A, TRIM11, TRIM14, TRIM21, TRIM8]
Group150	GO:0048525	negative regulation of viral process	0.00228692	2.26104e-05	[3, 4, 5, 6]	14.0496	17	[CCL4, CCL5, IFIT1, INPP5K, ISG15, JUN, MPHOSPH8, OASL, PML, PTX3, TNFRSF1A, TRIM11, TRIM14, TRIM21, TRIM28, TRIM8, ZC3H12A]
Group150	GO:1903900	regulation of viral life cycle	0.00479557	2.26104e-05	[5, 6]	11.828	22	[BCL2L11, CCL5, CD74, CXCL8, HLA-DRB1, IFIT1, INPP5K, ISG15, KRT17, LGALS1, MPHOSPH8, NECTIN2, OASL, PML, PTX3, TRIM11, TRIM21, TRIM28, TRIM8, TSG101, VPS4B, ZC3H12A]
Group150	GO:1902187	negative regulation of viral release from host cell	0.0101934	2.26104e-05	[3, 4, 5, 6, 7, 8, 9, 10]	27.7778	5	[PML, TRIM11, TRIM21, TRIM28, TRIM8]
Group150	GO:1903901	negative regulation of viral life cycle	0.0121717	2.26104e-05	[4, 5, 6, 7]	13.1313	13	[CCL5, IFIT1, INPP5K, ISG15, MPHOSPH8, OASL, PML, PTX3, TRIM11, TRIM21, TRIM28, TRIM8, ZC3H12A]
Group151	GO:0010638	positive regulation of organelle organization	0.00563186	0.000143974	[4, 5, 6]	8.17536	69	[ACP2, AKAP8L, AKT2, ANAPC11, ANGPTL4, ANXA1, ARHGEF10L, ARPC1B, BAX, BCL2L11, BCL6, CCL2, CDC37, CEP135, CIB1, CLEC11A, CORO1A, CORO1B, CSF2, CXCL8, DCTN1, DNMT1, EDN1, EREG, FBXO44, FES, FHOD1, FLNA, FSCN1, GMFG, GRN, HCK, HNRNPA1, HNRNPA2B1, HNRNPD, HSPA1A, IL1B, INHBA, INPP5K, JARID2, MAPK3, MET, MICALL2, MPHOSPH8, MRE11, PDCD5, PKD1, PKD2, PML, PRKD2, PTMA, PYCARD, RAB3GAP2, RGCC, RPS6KA4, R…
Group151	GO:0032956	regulation of actin cytoskeleton organization	0.00725177	0.000143974	[4, 5, 6, 7]	9.15179	41	[ANGPTL4, ARAP1, ARHGEF10L, ARPC1B, CD46, CDK10, CEP135, CLEC11A, CORO1A, CORO1B, CSF1R, CXCL8, DBNL, DIXDC1, EDN1, F11R, FES, FHOD1, FLNA, FSCN1, GMFG, HCK, INHBA, INPP5K, KCNA1, LRP1, MET, PAM, PTMA, PYCARD, RGCC, RHOBTB3, RHOG, RHOH, RND1, RND3, SH3BP1, SORBS3, TAOK2, TGFB1, TRPM2]
Group151	GO:2001252	positive regulation of chromosome organization	0.00805811	0.000143974	[5, 6, 7]	10.4839	26	[AKAP8L, ANAPC11, BCL6, CCL2, DNMT1, HNRNPA1, HNRNPA2B1, HNRNPD, IL1B, INPP5K, JARID2, MAPK3, MPHOSPH8, MRE11, PKD1, PKD2, PML, PRKD2, RPS6KA4, RTF1, SIRT6, SREBF1, TGFB1, TRIM28, TXN, VEGFA]
Group151	GO:0051493	regulation of cytoskeleton organization	0.0117631	0.000143974	[5, 6]	8.18966	57	[ACP2, ANGPTL4, ARAP1, ARHGEF10L, ARPC1B, BCL2L11, CCSAP, CD46, CDK10, CDK2AP2, CEP135, CHMP1A, CIB1, CLEC11A, COASY, CORO1A, CORO1B, CSF1R, CXCL8, DBNL, DCTN1, DIXDC1, EDN1, F11R, FBXW5, FES, FHOD1, FLNA, FSCN1, GMFG, HCK, HSPA1A, INHBA, INPP5K, KCNA1, LRP1, MAP1S, MAPK3, MET, NUBP2, PAM, PKD1, PTMA, PYCARD, RGCC, RHOBTB3, RHOG, RHOH, RND1, RND3, S100A9, SH3BP1, SORBS3, TAOK2, TGFB1, TRPM2, VPS4…
Group151	GO:0031334	positive regulation of protein complex assembly	0.0216409	0.000143974	[3, 4, 5, 6]	9.14634	30	[ANGPTL4, ARPC1B, BAX, BCL2L11, CEP135, CIB1, CLEC11A, CORO1A, CORO1B, CSF2, CXCL8, DCTN1, EIF2AK3, EIF4E, FES, FSCN1, GBP5, GMFG, HCK, HSPA1A, JCHAIN, KCNQ1, MET, MMP1, PIEZO1, PYCARD, RIPK2, TGFB1, TNFRSF1A, VEGFA]
Group151	GO:1902905	positive regulation of supramolecular fiber organization	0.0423919	0.000143974	[4, 5, 6]	9.02527	25	[ANGPTL4, ARHGEF10L, ARPC1B, CEP135, CIB1, CLEC11A, CORO1A, CORO1B, CXCL8, DCTN1, EDN1, FES, FHOD1, FLNA, GMFG, GPX1, HCK, HSPA1A, INHBA, MET, PTMA, PYCARD, RGCC, SORBS3, TBC1D8]
Group152	GO:2000106	regulation of leukocyte apoptotic process	0.000934707	0.000198353	[6, 7]	14.876	18	[ADA, ADAM8, ANXA1, BAX, BCL10, BCL6, CCL5, CD74, IL10, IL7R, IRF7, MERTK, NR4A3, PRELID1, S100A9, S1PR4, SELENOS, ZC3H8]
Group152	GO:2000107	negative regulation of leukocyte apoptotic process	0.0097176	0.000198353	[6, 7, 8]	15.873	10	[ADA, BCL10, BCL6, CCL5, CD74, IL7R, IRF7, MERTK, S100A9, SELENOS]
Group152	GO:2000110	negative regulation of macrophage apoptotic process	0.0174235	0.000198353	[7, 8, 9]	42.8571	3	[CCL5, IRF7, SELENOS]
Group152	GO:0033033	negative regulation of myeloid cell apoptotic process	0.030903	0.000198353	[6, 7, 8]	20	5	[CCL5, IRF7, S100A9, SELENOS, TIMP1]
Group152	GO:0071888	macrophage apoptotic process	0.0343871	0.000198353	[6]	23.5294	4	[CCL5, CTSL, IRF7, SELENOS]
Group152	GO:0033032	regulation of myeloid cell apoptotic process	0.0490317	0.000198353	[6, 7]	14	7	[ANXA1, CCL5, IRF7, S100A9, S1PR4, SELENOS, TIMP1]
Group153	GO:0042035	regulation of cytokine biosynthetic process	0.00130607	0.000408165	[4, 5, 6, 7]	13.9706	19	[AKAP12, BCL10, BCL3, CARD9, CD74, CEBPB, EREG, HSPB1, IL10, IL12B, IL1B, IL27, IL6, INHBA, INPP5D, MRTFA, TBC1D8, TICAM1, TYROBP]
Group153	GO:0046851	negative regulation of bone remodeling	0.0173227	0.000408165	[4, 5, 6]	23.8095	5	[CD38, CSK, IL6, INHBA, INPP5D]
Group153	GO:0050869	negative regulation of B cell activation	0.0288756	0.000408165	[5, 6, 7, 8]	15.9091	7	[BCL6, CASP3, ID2, IL10, INHBA, INPP5D, TYROBP]
Group153	GO:0042533	tumor necrosis factor biosynthetic process	0.0315938	0.000408165	[4, 5, 6, 7]	15.5556	7	[AKAP12, BCL3, CARD9, HSPB1, IL10, TBC1D8, TYROBP]
Group153	GO:0042534	regulation of tumor necrosis factor biosynthetic process	0.0315938	0.000408165	[5, 6, 7, 8]	15.5556	7	[AKAP12, BCL3, CARD9, HSPB1, IL10, TBC1D8, TYROBP]
Group153	GO:0042036	negative regulation of cytokine biosynthetic process	0.0399639	0.000408165	[4, 5, 6, 7, 8]	16.2162	6	[BCL3, IL10, IL6, INHBA, INPP5D, TYROBP]
Group154	GO:0042102	positive regulation of T cell proliferation	0.00376386	0.00288774	[6, 7, 8, 9]	13.2812	17	[ANXA1, CCL5, CD46, CORO1A, HLA-DPB1, IL12B, IL1B, IL23A, IL2RA, IL6, PYCARD, RIPK2, S1PR4, SCYL1, SELENOK, TIMP1, TNFSF9]
Group154	GO:0042104	positive regulation of activated T cell proliferation	0.0159127	0.00288774	[7, 8, 9, 10]	20.6897	6	[IL12B, IL23A, IL2RA, PYCARD, TIMP1, TNFSF9]
Group154	GO:0050798	activated T cell proliferation	0.0233496	0.00288774	[6, 7]	14.2857	9	[CASP3, CLC, IL12B, IL23A, IL2RA, PYCARD, SATB1, TIMP1, TNFSF9]
Group154	GO:0002230	positive regulation of defense response to virus by host	0.0291343	0.00288774	[5, 6, 7, 8, 9]	17.6471	6	[IL12B, IL23A, IL27, PYCARD, SELENOK, ZC3H12A]
Group154	GO:0046006	regulation of activated T cell proliferation	0.0347902	0.00288774	[7, 8, 9]	14.0351	8	[CASP3, CLC, IL12B, IL23A, IL2RA, PYCARD, TIMP1, TNFSF9]
Group154	GO:0050691	regulation of defense response to virus by host	0.0451842	0.00288774	[4, 5, 6, 7, 8]	14.2857	7	[IL12B, IL1B, IL23A, IL27, PYCARD, SELENOK, ZC3H12A]
Group155	GO:0006119	oxidative phosphorylation	0.00238391	0.00246053	[3, 4, 6]	12.8049	21	[ABCD1, AK4, ATP5F1D, ATP5MC2, CDKN1A, COX8A, CYC1, LDHD, NDUFA11, NDUFB10, NDUFB11, NDUFB7, NDUFS7, NDUFS8, NDUFV1, NIPSNAP2, POLD1, SYTL2, UQCC3, UQCRC1, UQCRQ]
Group155	GO:0042775	mitochondrial ATP synthesis coupled electron transport	0.00459545	0.00246053	[5, 6, 7, 8]	13.8889	15	[CDKN1A, COX8A, CYC1, LDHD, NDUFA11, NDUFB10, NDUFB11, NDUFB7, NDUFS7, NDUFS8, NDUFV1, POLD1, UQCC3, UQCRC1, UQCRQ]
Group155	GO:0042773	ATP synthesis coupled electron transport	0.00493526	0.00246053	[4, 5, 6, 7]	13.7615	15	[CDKN1A, COX8A, CYC1, LDHD, NDUFA11, NDUFB10, NDUFB11, NDUFB7, NDUFS7, NDUFS8, NDUFV1, POLD1, UQCC3, UQCRC1, UQCRQ]
Group155	GO:0022904	respiratory electron transport chain	0.0216372	0.00246053	[4, 5, 6]	11.3636	15	[CDKN1A, COX8A, CYC1, LDHD, NDUFA11, NDUFB10, NDUFB11, NDUFB7, NDUFS7, NDUFS8, NDUFV1, POLD1, UQCC3, UQCRC1, UQCRQ]
Group155	GO:0033108	mitochondrial respiratory chain complex assembly	0.0334274	0.00246053	[5, 6]	12.1212	12	[COX14, NDUFA11, NDUFAF8, NDUFB10, NDUFB11, NDUFB7, NDUFS7, NDUFS8, NDUFV1, SCO2, SDHAF1, UQCC3]
Group155	GO:0006120	mitochondrial electron transport, NADH to ubiquinone	0.0407001	0.00246053	[5, 6, 7, 8, 9]	13.5593	8	[LDHD, NDUFA11, NDUFB10, NDUFB11, NDUFB7, NDUFS7, NDUFS8, NDUFV1]
Group156	GO:0006887	exocytosis	8.0107e-07	7.31354e-08	[4, 5, 6]	9.50764	112	[ABR, ACAA1, ADAM8, AGPAT2, ALDOA, ALOX5, ANXA1, AP1M1, AP2A2, APRT, ARFRP1, ARHGAP45, ARSA, ASAH1, ATP6V1D, B2M, BLOC1S6, CAPN1, CCL5, CD109, CDA, CFD, CHID1, CLEC11A, CNN2, COMMD3, CORO1A, CREG1, CST3, CXCR1, CYBA, DBNL, DVL1, EEF2, ENPP4, ENTHD1, EXOC7, FERMT3, FES, FLNA, FTH1, GAA, GM2A, GMFG, GPI, GRN, HBB, HCK, HGS, HK3, HLA-C, HLA-H, HOOK3, HSPA1A, IER3, IL6, IMPDH1, ITGAV, JUP, KIT, LHFPL…
Group156	GO:0045055	regulated exocytosis	2.40175e-06	7.31354e-08	[5, 6, 7]	9.56938	100	[ABR, ACAA1, ADAM8, AGPAT2, ALDOA, ALOX5, AP1M1, AP2A2, APRT, ARFRP1, ARHGAP45, ARSA, ASAH1, ATP6V1D, B2M, BLOC1S6, CAPN1, CD109, CDA, CFD, CHID1, CLEC11A, CNN2, COMMD3, CORO1A, CREG1, CST3, CXCR1, CYBA, DBNL, DVL1, EEF2, ENPP4, ENTHD1, FERMT3, FES, FLNA, FTH1, GAA, GM2A, GMFG, GPI, GRN, HBB, HCK, HK3, HLA-C, HLA-H, HOOK3, HSPA1A, IER3, IL6, IMPDH1, ITGAV, JUP, KIT, LHFPL2, LRP1, LYZ, MAN2B1, MYH…
Group156	GO:0042119	neutrophil activation	4.99846e-06	7.31354e-08	[5, 6]	10.5341	71	[ABR, ACAA1, ADAM8, AGPAT2, ALDOA, ALOX5, AP1M1, AP2A2, APRT, ARHGAP45, ARSA, ASAH1, ATP6V1D, B2M, CAPN1, CCL5, CDA, CFD, CNN2, COMMD3, CREG1, CST3, CXCL8, CXCR1, CYBA, DBNL, DNASE1L3, EEF2, ENPP4, FTH1, GAA, GM2A, GMFG, GPI, GRN, HBB, HK3, HLA-C, HLA-H, HOOK3, HSPA1A, IMPDH1, ITGAV, JUP, LRP1, LYZ, MAN2B1, NBEAL2, OLR1, PAFAH1B2, PFKL, PLAU, PSMA2, PSMB1, PTX3, PYCARD, PYGB, RCAN1, RHOG, S100A11…
Group156	GO:0043299	leukocyte degranulation	9.798e-06	7.31354e-08	[3, 6, 7, 8]	10.1671	73	[ABR, ACAA1, ADAM8, AGPAT2, ALDOA, ALOX5, AP1M1, AP2A2, APRT, ARHGAP45, ARSA, ASAH1, ATP6V1D, B2M, CAPN1, CDA, CFD, CNN2, COMMD3, CORO1A, CREG1, CST3, CXCR1, CYBA, DBNL, EEF2, ENPP4, FES, FTH1, GAA, GM2A, GMFG, GPI, GRN, HBB, HCK, HK3, HLA-C, HLA-H, HOOK3, HSPA1A, IMPDH1, ITGAV, JUP, KIT, LRP1, LYZ, MAN2B1, NBEAL2, NR4A3, OLR1, ORC3, PAFAH1B2, PFKL, PLAU, PSMA2, PSMB1, PTX3, PYCARD, PYGB, RCAN1, …
Group156	GO:0002283	neutrophil activation involved in immune response	1.77492e-05	7.31354e-08	[5, 6, 7]	10.303	68	[ABR, ACAA1, ADAM8, AGPAT2, ALDOA, ALOX5, AP1M1, AP2A2, APRT, ARHGAP45, ARSA, ASAH1, ATP6V1D, B2M, CAPN1, CDA, CFD, CNN2, COMMD3, CREG1, CST3, CXCR1, CYBA, DBNL, DNASE1L3, EEF2, ENPP4, FTH1, GAA, GM2A, GMFG, GPI, GRN, HBB, HK3, HLA-C, HLA-H, HOOK3, HSPA1A, IMPDH1, ITGAV, JUP, LRP1, LYZ, MAN2B1, NBEAL2, OLR1, PAFAH1B2, PFKL, PLAU, PSMA2, PSMB1, PTX3, PYCARD, PYGB, RCAN1, RHOG, S100A11, S100A9, STX…
Group156	GO:0043312	neutrophil degranulation	2.42606e-05	7.31354e-08	[4, 6, 7, 8, 9]	10.1979	67	[ABR, ACAA1, ADAM8, AGPAT2, ALDOA, ALOX5, AP1M1, AP2A2, APRT, ARHGAP45, ARSA, ASAH1, ATP6V1D, B2M, CAPN1, CDA, CFD, CNN2, COMMD3, CREG1, CST3, CXCR1, CYBA, DBNL, EEF2, ENPP4, FTH1, GAA, GM2A, GMFG, GPI, GRN, HBB, HK3, HLA-C, HLA-H, HOOK3, HSPA1A, IMPDH1, ITGAV, JUP, LRP1, LYZ, MAN2B1, NBEAL2, OLR1, PAFAH1B2, PFKL, PLAU, PSMA2, PSMB1, PTX3, PYCARD, PYGB, RCAN1, RHOG, S100A11, S100A9, STXBP2, TBC1D…
Group157	GO:0015833	peptide transport	4.44328e-06	4.59865e-06	[5, 6]	7.81431	202	[ABCD1, ACAA1, ACAP1, ACTR1A, ADAM8, AKAP12, AKAP8L, AKT2, ANP32B, ANXA1, AP1M1, AP1S3, AP2A1, AP2A2, AP3D1, AP3M2, AP3S2, AP4E1, AP5B1, ARFRP1, ARSA, ATP6V1A, ATP6V1D, AUP1, AURKAIP1, BCAR1, BLOC1S6, BMP6, C5AR2, CABIN1, CAMK1, CAVIN1, CBLB, CCL5, CD38, CD40, CD74, CDC37, CDKN1A, CHMP1A, CIB1, CLEC11A, CLTB, COPE, CPSF1, CRLF2, CSF1R, CSK, DAB2, DHRSX, DNAJC14, DPP4, EDEM1, EDN1, EHD1, EIF4E, EI…
Group157	GO:0015031	protein transport	5.97089e-06	4.59865e-06	[4, 5, 6, 7]	7.81065	198	[ABCD1, ACAA1, ACAP1, ACTR1A, ADAM8, AKAP12, AKAP8L, AKT2, ANP32B, ANXA1, AP1M1, AP1S3, AP2A1, AP2A2, AP3D1, AP3M2, AP3S2, AP4E1, AP5B1, ARFRP1, ARSA, ATP6V1A, ATP6V1D, AUP1, AURKAIP1, BCAR1, BLOC1S6, BMP6, C5AR2, CABIN1, CAMK1, CAVIN1, CBLB, CCL5, CD38, CD40, CD74, CDC37, CDKN1A, CHMP1A, CIB1, CLEC11A, CLTB, COPE, CPSF1, CRLF2, CSF1R, CSK, DAB2, DHRSX, DNAJC14, DPP4, EDEM1, EHD1, EIF4E, EIF5AL1,…
Group157	GO:0006886	intracellular protein transport	9.61313e-05	4.59865e-06	[4, 5, 6, 7, 8]	8.32158	118	[ACAA1, ACTR1A, AKAP12, AKAP8L, AKT2, ANP32B, AP1M1, AP1S3, AP2A1, AP2A2, AP3D1, AP3M2, AP3S2, AP4E1, ARFRP1, ARSA, AUP1, AURKAIP1, BCAR1, CABIN1, CAMK1, CBLB, CD74, CDC37, CDKN1A, CIB1, CLTB, CPSF1, DHRSX, EDEM1, EHD1, EIF4E, EIF5AL1, FAU, FBXO44, FLNA, HEATR3, HGS, HM13, HNRNPA2B1, HSPB1, IFIT1, IL1B, INPP5K, JUP, LONP1, LTV1, MBD1, MICALL2, NAGPA, NAPA, NCF1, NUCB1, PABPN1, PDCD5, PKD1, PML, P…
Group157	GO:0090150	establishment of protein localization to membrane	0.000432764	4.59865e-06	[4, 5, 6]	10.3926	45	[ABCD1, ACTR1A, AKT2, ARFRP1, ARSA, BAX, BCL2L11, CIB1, CSK, DHRSX, FAU, INPP5K, MRTFA, NCF1, PDCD5, PPFIBP1, RAB3GAP2, RBCK1, RPL10, RPL10A, RPL13, RPL3, RPL30, RPL32, RPL35, RPL36, RPL37, RPL38, RPL8, RPS15, RPS19, RPS3A, RPS5, RPS7, RSL24D1, SCRIB, SEC62, SGTA, SUGT1, TAOK2, TIMM13, TRAF3, UBA52, YWHAH, ZFAND2B]
Group157	GO:0006605	protein targeting	0.00121149	4.59865e-06	[5, 6, 7, 8, 9]	9.49721	51	[ACAA1, AKAP12, AKT2, AP1S3, AP3D1, AP4E1, ARSA, AURKAIP1, CDC37, CIB1, DHRSX, FAU, FBXO44, HGS, INPP5K, LONP1, MICALL2, NAGPA, NCF1, NUCB1, PDCD5, PPFIBP1, RBCK1, RPL10, RPL10A, RPL13, RPL3, RPL30, RPL32, RPL35, RPL36, RPL37, RPL38, RPL8, RPS15, RPS19, RPS3A, RPS5, RPS7, RSL24D1, SEC62, SGTA, SREBF1, SUGT1, TAOK2, TIMM13, TIMM8B, TSPO, UBA52, ZFAND2B, ZFYVE16]
Group157	GO:0072594	establishment of protein localization to organelle	0.002188	4.59865e-06	[4, 5, 6]	8.70166	63	[ACAA1, AP3D1, ARSA, AURKAIP1, BAX, BCAR1, BCL2L11, CABIN1, CBLB, CDKN1A, FAU, FBXO44, FLNA, HEATR3, HGS, JUP, LONP1, MICALL2, NAGPA, PDCD5, PKD1, PML, PPFIBP1, RAB3GAP2, RANBP9, RPL10, RPL10A, RPL13, RPL3, RPL30, RPL32, RPL35, RPL36, RPL37, RPL38, RPL8, RPS15, RPS19, RPS3A, RPS5, RPS7, RSL24D1, SCRIB, SEC62, SGTA, SLC12A9, SREBF1, SUGT1, TBC1D8, TGFB1, TIMM13, TIMM8B, TRAF3, TRIM28, TSC2, TSG101…
Group158	GO:0030334	regulation of cell migration	7.68239e-07	1.58775e-07	[4, 5, 6]	9.7035	108	[AAMP, ABR, ACE, ACTR1A, ADA, ADAM15, ADAM8, ADGRB1, AKAP12, AKT2, ANXA1, ARHGAP4, ATP5MC2, BCAR1, C5AR2, CCAR1, CCL2, CCL4, CCL5, CD40, CD46, CD74, CIB1, CNN2, CORO1A, CORO1B, CSF1, CSF1R, CXCL8, CXCR4, DAB2, DACH1, DDRGK1, DUSP10, EDN1, ENG, FBXO44, FERMT3, FLNA, GALK1, GCSAML, GK, GPI, GPNMB, GPR183, GRN, HBEGF, HDAC5, HSF1, HSPB1, IDH2, IGF1R, IL1B, IL1RN, IL23A, IL6, INHBA, ITGA4, ITGAV, JUN…
Group158	GO:0030335	positive regulation of cell migration	0.000557204	1.58775e-07	[4, 5, 6, 7]	9.30931	62	[AAMP, ADAM8, AKAP12, AKT2, ANXA1, ATP5MC2, BCAR1, CCAR1, CCL4, CCL5, CD40, CD74, CIB1, CORO1A, CSF1, CSF1R, CXCL8, CXCR4, DAB2, DDRGK1, EDN1, FERMT3, FLNA, GPI, GPNMB, GRN, HBEGF, HSPB1, IGF1R, IL1B, IL1RN, IL23A, IL6, ITGA4, ITGAV, JUN, KCNA1, KIT, LRP1, MAPK3, MET, MRTFA, NR4A3, NSMF, P2RY6, PKD1, PKD2, PLAU, PRKD2, PYCARD, S1PR4, SELENOK, SLC52A2, SNAI1, SOD2, TGFB1, TKT, TNFRSF14, TRIP6, VEG…
Group158	GO:2000147	positive regulation of cell motility	0.000700225	1.58775e-07	[3, 4, 5, 6]	9.15698	63	[AAMP, ADAM8, AKAP12, AKT2, ANXA1, ATP5MC2, BCAR1, CAVIN1, CCAR1, CCL4, CCL5, CD40, CD74, CIB1, CORO1A, CSF1, CSF1R, CXCL8, CXCR4, DAB2, DDRGK1, EDN1, FERMT3, FLNA, GPI, GPNMB, GRN, HBEGF, HSPB1, IGF1R, IL1B, IL1RN, IL23A, IL6, ITGA4, ITGAV, JUN, KCNA1, KIT, LRP1, MAPK3, MET, MRTFA, NR4A3, NSMF, P2RY6, PKD1, PKD2, PLAU, PRKD2, PYCARD, S1PR4, SELENOK, SLC52A2, SNAI1, SOD2, TGFB1, TKT, TNFRSF14, TR…
Group158	GO:0010595	positive regulation of endothelial cell migration	0.00164529	1.58775e-07	[4, 5, 6, 7, 8, 9]	13.6691	19	[AAMP, ANXA1, ATP5MC2, BCAR1, CD40, CIB1, EDN1, GPI, GRN, HSPB1, MET, PKD1, PKD2, PRKD2, S1PR4, TGFB1, VEGFA, VPS51, ZC3H12A]
Group158	GO:0002687	positive regulation of leukocyte migration	0.0125664	1.58775e-07	[3, 4, 5, 6, 7, 8]	11.2426	19	[ADAM8, CCL4, CCL5, CD74, CSF1, CXCL8, EDN1, IL1RN, IL23A, IL6, ITGA4, KCNA1, MAPK3, MRTFA, PYCARD, SELENOK, TGFB1, TNFRSF14, VEGFA]
Group158	GO:0010634	positive regulation of epithelial cell migration	0.0131695	1.58775e-07	[3, 4, 5, 6, 7, 8]	10.9948	21	[AAMP, ANXA1, ATP5MC2, BCAR1, CD40, CIB1, EDN1, GPI, GRN, HBEGF, HSPB1, JUN, MET, PKD1, PKD2, PRKD2, S1PR4, TGFB1, VEGFA, VPS51, ZC3H12A]
Group159	GO:0071222	cellular response to lipopolysaccharide	1.71881e-06	5.65984e-07	[5, 6, 8]	14.2857	40	[ACOD1, BCL10, BMP6, CCL2, CCL4, CCL5, CEBPB, CMPK2, CSF2, CXCL2, CXCL8, HCK, HDAC5, HSF1, IL10, IL12B, IL1B, IL1RN, IL36B, IL36RN, IL6, LITAF, MALT1, MAP3K20, MAPK3, NR1H3, PABPN1, PDCD4, PDE4B, PYCARD, RIPK2, S100A9, SBNO2, SELENOS, TGFB1, TICAM1, TNIP3, TSPO, TUBGCP2, ZC3H12A]
Group159	GO:0071219	cellular response to molecule of bacterial origin	1.73331e-06	5.65984e-07	[4, 5, 7]	14.0411	41	[ACOD1, BCL10, BMP6, CCL2, CCL4, CCL5, CEBPB, CMPK2, CSF2, CXCL2, CXCL8, HCK, HDAC5, HSF1, IL10, IL12B, IL1B, IL1RN, IL36B, IL36RN, IL6, LITAF, MALT1, MAP3K20, MAPK3, MRTFA, NR1H3, PABPN1, PDCD4, PDE4B, PYCARD, RIPK2, S100A9, SBNO2, SELENOS, TGFB1, TICAM1, TNIP3, TSPO, TUBGCP2, ZC3H12A]
Group159	GO:0031663	lipopolysaccharide-mediated signaling pathway	0.000542602	5.65984e-07	[4, 5, 6, 7, 9]	17.6471	15	[ACOD1, BCL10, BMP6, CCL2, CCL4, CCL5, HCK, IL1B, MALT1, MAP3K20, MAPK3, RIPK2, S100A9, TGFB1, TICAM1]
Group159	GO:0002718	regulation of cytokine production involved in immune response	0.000934707	5.65984e-07	[4, 5, 6]	14.876	18	[B2M, BCL10, BCL6, CD74, CLC, IL10, IL1B, IL1RN, IL6, MALT1, MAP3K20, MAPK3, NR4A3, S100A9, SMAD7, TGFB1, TICAM1, TNFRSF14]
Group159	GO:0002702	positive regulation of production of molecular mediator of immune response	0.000947909	5.65984e-07	[3, 4, 5, 6]	14.3939	19	[ANP32B, B2M, BCL10, CD40, CD74, CLC, GPI, IL1B, IL1RN, IL6, MAD2L2, MALT1, MAP3K20, MAPK3, NR4A3, S100A9, TGFB1, TICAM1, TNFRSF14]
Group159	GO:0002720	positive regulation of cytokine production involved in immune response	0.00255221	5.65984e-07	[4, 5, 6, 7]	16.25	13	[B2M, BCL10, CD74, IL1B, IL1RN, IL6, MALT1, MAP3K20, MAPK3, NR4A3, S100A9, TICAM1, TNFRSF14]
Group160	GO:0051168	nuclear export	0.00219194	0.000433175	[6, 7]	11.0687	29	[AKAP8L, ANP32B, ATOX1, BCAR1, CABIN1, CAMK1, CPSF1, EIF4E, EIF5AL1, HGS, HNRNPA1, HNRNPA2B1, IL1B, LTV1, MALT1, MAP3K20, PABPN1, PKD1, RITA1, RPS15, SLC17A5, SMG5, SRSF7, TGFB1, TXN, U2AF2, VAC14, XPO4, XPO6]
Group160	GO:0006913	nucleocytoplasmic transport	0.00625363	0.000433175	[5, 6]	9.13043	42	[AKAP8L, ANP32B, ATOX1, BCAR1, CABIN1, CAMK1, CBLB, CDKN1A, CPSF1, EIF4E, EIF5AL1, FLNA, HEATR3, HGS, HNRNPA1, HNRNPA2B1, IL1B, JUP, LTV1, MALT1, MAP3K20, PABPN1, PKD1, PML, RANBP9, RGS14, RITA1, RPS15, SLC12A9, SLC17A5, SMG5, SRSF7, TBC1D8, TGFB1, TRIM28, TSC2, TXN, U2AF2, VAC14, XPO4, XPO6, ZC3H12A]
Group160	GO:0046825	regulation of protein export from nucleus	0.0175333	0.000433175	[6, 7, 8, 9, 10]	16.3265	8	[AKAP8L, ANP32B, CAMK1, IL1B, SLC17A5, TXN, VAC14, XPO4]
Group160	GO:0034504	protein localization to nucleus	0.0200218	0.000433175	[6]	9.14286	32	[ABCA7, BCAR1, BCL3, CABIN1, CBLB, CDKN1A, CIZ1, CTDNEP1, DVL1, EIF2AK3, FLNA, HEATR3, JUP, OTUD7B, PKD1, PML, POLD1, RANBP9, RPF2, SLC12A9, SLC17A5, STK11, TAF3, TBC1D8, TGFB1, TRAF3, TRIM28, TRIM8, TSC2, TXN, VAC14, ZC3H12A]
Group160	GO:0006611	protein export from nucleus	0.0209078	0.000433175	[5, 6, 7, 8, 9]	9.87654	24	[AKAP8L, ANP32B, BCAR1, CABIN1, CAMK1, CPSF1, EIF4E, EIF5AL1, HGS, HNRNPA2B1, IL1B, LTV1, PABPN1, PKD1, RPS15, SLC17A5, SMG5, SRSF7, TGFB1, TXN, U2AF2, VAC14, XPO4, XPO6]
Group160	GO:0046822	regulation of nucleocytoplasmic transport	0.0352463	0.000433175	[5, 6, 7]	10.8696	15	[AKAP8L, ANP32B, CABIN1, CAMK1, FLNA, IL1B, JUP, SLC17A5, TBC1D8, TGFB1, TRIM28, TXN, VAC14, XPO4, ZC3H12A]
Group160	GO:0046826	negative regulation of protein export from nucleus	0.0401263	0.000433175	[4, 5, 6, 7, 8, 9, 10, 11]	30	3	[SLC17A5, TXN, VAC14]
Group161	GO:0032680	regulation of tumor necrosis factor production	0.000516157	7.3422e-06	[5, 6]	13	26	[AKAP12, BCL3, C5AR2, CARD9, CYBA, GPNMB, HDAC2, HSF1, HSPB1, IL10, IL12B, IL23A, LILRA5, LPL, MRTFA, NOD1, PYCARD, RIPK2, S100A9, SELENOK, SELENOS, TBC1D8, TICAM1, TSPO, TYROBP, ZC3H12A]
Group161	GO:0042089	cytokine biosynthetic process	0.000543726	7.3422e-06	[3, 5, 6]	14.2857	21	[AKAP12, BCL10, BCL3, CARD9, CD74, CEBPB, EREG, HSPB1, IL10, IL12B, IL1B, IL27, IL6, INHBA, INPP5D, IRF7, MRTFA, NOD1, TBC1D8, TICAM1, TYROBP]
Group161	GO:1903557	positive regulation of tumor necrosis factor superfamily cytokine production	0.000567157	7.3422e-06	[4, 5, 6]	15.0794	19	[ADAM8, AKAP12, CARD9, CYBA, HDAC2, HSPB1, IL12B, IL23A, LILRA5, LPL, MRTFA, NOD1, PYCARD, RIPK2, S100A9, SELENOK, TBC1D8, TICAM1, TYROBP]
Group161	GO:0032755	positive regulation of interleukin-6 production	0.000619209	7.3422e-06	[4, 5, 6]	14.9606	19	[CARD9, CD74, CYBA, EREG, IL1B, IL1RN, IL36B, IL36RN, IL6, LILRA5, LPL, MRTFA, NOD1, PYCARD, RIPK2, SELENOK, SLC52A2, TICAM1, TYROBP]
Group161	GO:0032760	positive regulation of tumor necrosis factor production	0.00108733	7.3422e-06	[5, 6, 7]	14.6341	18	[AKAP12, CARD9, CYBA, HDAC2, HSPB1, IL12B, IL23A, LILRA5, LPL, MRTFA, NOD1, PYCARD, RIPK2, S100A9, SELENOK, TBC1D8, TICAM1, TYROBP]
Group161	GO:0043123	positive regulation of I-kappaB kinase/NF-kappaB signaling	0.00342614	7.3422e-06	[5, 6, 7, 8]	11.0204	27	[BCL10, CARD9, CD40, CD74, DDRGK1, EEF1D, FLNA, HLA-DRB1, IL1B, IL1RN, IL36B, IL36RN, LGALS1, LITAF, MALT1, MAP3K20, MRTFA, NOD1, PELI2, PKD1, RBCK1, RIPK2, SHISA5, SLC52A2, TICAM1, TNFRSF1A, TRIM8]
Group161	GO:0032722	positive regulation of chemokine production	0.00490403	7.3422e-06	[4, 5, 6]	14.9425	13	[CD74, CSF1R, IL1B, IL1RL1, IL6, LPL, LRP1, MRTFA, PYCARD, RIPK2, S100A9, SELENOK, TICAM1]
Group162	GO:0002825	regulation of T-helper 1 type immune response	0.00156143	0.0017825	[6, 7]	23.0769	9	[ANXA1, IL12B, IL1B, IL1RL1, IL1RN, IL23A, IL27, RIPK2, S1PR4]
Group162	GO:0002827	positive regulation of T-helper 1 type immune response	0.00204096	0.0017825	[6, 7, 8]	28	7	[ANXA1, IL12B, IL1B, IL1RN, IL23A, RIPK2, S1PR4]
Group162	GO:0002369	T cell cytokine production	0.0118262	0.0017825	[4, 6]	16.3636	9	[B2M, CLC, IL12B, IL1B, IL1RN, IL6, MALT1, MAP3K20, SMAD7]
Group162	GO:0002230	positive regulation of defense response to virus by host	0.0291343	0.0017825	[5, 6, 7, 8, 9]	17.6471	6	[IL12B, IL23A, IL27, PYCARD, SELENOK, ZC3H12A]
Group162	GO:0035744	T-helper 1 cell cytokine production	0.031517	0.0017825	[6, 8]	33.3333	3	[IL12B, IL1B, IL1RN]
Group162	GO:0032729	positive regulation of interferon-gamma production	0.0345192	0.0017825	[4, 5, 6]	12.5	10	[BCL3, HLA-DPB1, IL12B, IL1B, IL1RN, IL23A, IL27, PDE4B, PYCARD, RIPK2]
Group162	GO:0050691	regulation of defense response to virus by host	0.0451842	0.0017825	[4, 5, 6, 7, 8]	14.2857	7	[IL12B, IL1B, IL23A, IL27, PYCARD, SELENOK, ZC3H12A]
Group163	GO:0071674	mononuclear cell migration	0.013207	0.000229335	[3, 5, 6]	12.605	15	[ANXA1, CCL2, CCL22, CCL4, CCL4L2, CCL5, CSF1, IL6, KCNA1, MAPK3, RPL10, RPS19, S1PR4, TGFB1, TNFRSF11A]
Group163	GO:0072677	eosinophil migration	0.0174477	0.000229335	[5, 7, 8]	17.9487	7	[ADAM8, CCL2, CCL22, CCL4, CCL4L2, CCL5, TIMP1]
Group163	GO:0072676	lymphocyte migration	0.0217209	0.000229335	[3, 5, 6]	10.9677	17	[ADAM8, CCL2, CCL22, CCL4, CCL4L2, CCL5, CYP7B1, F11R, GCSAML, GPR183, ITGA4, KLF5, MYO1G, PYCARD, SELENOK, SLC8B1, TNFRSF14]
Group163	GO:0002548	monocyte chemotaxis	0.0269616	0.000229335	[4, 6, 7]	12.5	11	[ANXA1, CCL2, CCL22, CCL4, CCL4L2, CCL5, IL6, RPL10, RPS19, S1PR4, TNFRSF11A]
Group163	GO:0008009	chemokine activity	0.0271568	0.000229335	[5, 6, 7, 8]	13.8462	9	[CCL2, CCL22, CCL4, CCL4L2, CCL5, CXCL2, CXCL8, KLF5, TUBGCP2]
Group163	GO:0048247	lymphocyte chemotaxis	0.0369355	0.000229335	[4, 6, 7]	12.3457	10	[ADAM8, CCL2, CCL22, CCL4, CCL4L2, CCL5, CYP7B1, GPR183, KLF5, SLC8B1]
Group163	GO:0072678	T cell migration	0.0472725	0.000229335	[4, 6, 7]	11.828	11	[ADAM8, CCL2, CCL4, CCL5, F11R, GPR183, ITGA4, MYO1G, PYCARD, SELENOK, TNFRSF14]
Group164	GO:0032755	positive regulation of interleukin-6 production	0.000619209	0.000197267	[4, 5, 6]	14.9606	19	[CARD9, CD74, CYBA, EREG, IL1B, IL1RN, IL36B, IL36RN, IL6, LILRA5, LPL, MRTFA, NOD1, PYCARD, RIPK2, SELENOK, SLC52A2, TICAM1, TYROBP]
Group164	GO:0032722	positive regulation of chemokine production	0.00490403	0.000197267	[4, 5, 6]	14.9425	13	[CD74, CSF1R, IL1B, IL1RL1, IL6, LPL, LRP1, MRTFA, PYCARD, RIPK2, S100A9, SELENOK, TICAM1]
Group164	GO:2000343	positive regulation of chemokine (C-X-C motif) ligand 2 production	0.0146269	0.000197267	[5, 6, 7]	25	5	[CD74, LPL, LRP1, MRTFA, S100A9]
Group164	GO:0090197	positive regulation of chemokine secretion	0.0159127	0.000197267	[5, 6, 7, 8, 9, 10, 11, 12]	20.6897	6	[CSF1R, IL1RL1, LPL, LRP1, PYCARD, SELENOK]
Group164	GO:2000341	regulation of chemokine (C-X-C motif) ligand 2 production	0.0200892	0.000197267	[5, 6]	22.7273	5	[CD74, LPL, LRP1, MRTFA, S100A9]
Group164	GO:0090196	regulation of chemokine secretion	0.0232005	0.000197267	[5, 6, 7, 8, 9, 10, 11]	18.75	6	[CSF1R, IL1RL1, LPL, LRP1, PYCARD, SELENOK]
Group164	GO:0090195	chemokine secretion	0.0291343	0.000197267	[4, 6, 7, 8, 9, 10]	17.6471	6	[CSF1R, IL1RL1, LPL, LRP1, PYCARD, SELENOK]
Group165	GO:0030316	osteoclast differentiation	0.000333	0.00013075	[6, 7, 8, 9, 10]	15.8333	19	[CD109, CEBPB, CSF1, CSF1R, FBXO44, GPR183, GPR55, IL12B, IL23A, INHBA, INPP5D, JUNB, OCSTAMP, OSTM1, RBCK1, SBNO2, TGFB1, TNFRSF11A, TYROBP]
Group165	GO:0045639	positive regulation of myeloid cell differentiation	0.0035317	0.00013075	[4, 5, 6, 7, 8, 9, 10]	13.3858	17	[CD74, CSF1, FES, HLA-DRB1, HSPA1A, ID2, IL12B, IL23A, INHBA, INPP5D, ISG15, JUN, OCSTAMP, PKD1, RBCK1, TGFB1, TYROBP]
Group165	GO:0002761	regulation of myeloid leukocyte differentiation	0.00434047	0.00013075	[5, 6, 7, 8, 9, 10]	12.6667	19	[C1QC, CD74, CEBPB, CSF1, FBXO44, FES, GPR55, HLA-DRB1, ID2, IL12B, IL23A, INHBA, INPP5D, IRF7, JUN, OCSTAMP, RBCK1, TGFB1, TYROBP]
Group165	GO:0002763	positive regulation of myeloid leukocyte differentiation	0.00511991	0.00013075	[5, 6, 7, 8, 9, 10, 11]	15.5844	12	[CD74, CSF1, FES, HLA-DRB1, ID2, IL12B, IL23A, JUN, OCSTAMP, RBCK1, TGFB1, TYROBP]
Group165	GO:0045670	regulation of osteoclast differentiation	0.0117862	0.00013075	[6, 7, 8, 9, 10, 11]	14.4737	11	[CEBPB, CSF1, FBXO44, GPR55, IL12B, IL23A, INHBA, INPP5D, OCSTAMP, RBCK1, TYROBP]
Group165	GO:0045672	positive regulation of osteoclast differentiation	0.0159127	0.00013075	[6, 7, 8, 9, 10, 11, 12]	20.6897	6	[CSF1, IL12B, IL23A, OCSTAMP, RBCK1, TYROBP]
Group165	GO:0032816	positive regulation of natural killer cell activation	0.0173227	0.00013075	[5, 6, 7, 8]	23.8095	5	[BLOC1S6, IL12B, IL23A, TICAM1, TYROBP]
Group166	GO:0019083	viral transcription	7.97168e-07	7.42647e-08	[5, 6]	15.859	36	[CABIN1, CCL4, CCL5, CTDP1, FAU, GTF2F1, INPP5K, JUN, POLR2G, POLR2J, POLR2K, POLR2L, RPL10, RPL10A, RPL13, RPL3, RPL30, RPL32, RPL35, RPL36, RPL37, RPL38, RPL8, RPS15, RPS19, RPS3A, RPS5, RPS7, RSL24D1, SMARCA4, TNFRSF1A, TRIM11, TRIM14, TRIM21, TRIM8, UBA52]
Group166	GO:0046782	regulation of viral transcription	0.000139926	7.42647e-08	[5, 6, 7]	19.2771	16	[CCL4, CCL5, CTDP1, GTF2F1, INPP5K, JUN, POLR2G, POLR2J, POLR2K, POLR2L, SMARCA4, TNFRSF1A, TRIM11, TRIM14, TRIM21, TRIM8]
Group166	GO:0048524	positive regulation of viral process	0.000364266	7.42647e-08	[3, 4, 5, 6]	14.7887	21	[BCL2L11, CCL5, CD74, CSF1R, CTDP1, GTF2F1, HLA-DRB1, IFIT1, INPP5K, JUN, KRT17, LGALS1, POLR2G, POLR2J, POLR2K, POLR2L, SMARCA4, TRIM11, TRIM21, TSG101, VPS4B]
Group166	GO:0032897	negative regulation of viral transcription	0.000926157	7.42647e-08	[4, 5, 6, 7, 8]	25	9	[CCL4, CCL5, INPP5K, JUN, TNFRSF1A, TRIM11, TRIM14, TRIM21, TRIM8]
Group166	GO:0048525	negative regulation of viral process	0.00228692	7.42647e-08	[3, 4, 5, 6]	14.0496	17	[CCL4, CCL5, IFIT1, INPP5K, ISG15, JUN, MPHOSPH8, OASL, PML, PTX3, TNFRSF1A, TRIM11, TRIM14, TRIM21, TRIM28, TRIM8, ZC3H12A]
Group166	GO:0050434	positive regulation of viral transcription	0.00892612	7.42647e-08	[4, 5, 6, 7, 8]	17.3077	9	[CTDP1, GTF2F1, INPP5K, JUN, POLR2G, POLR2J, POLR2K, POLR2L, SMARCA4]
Group166	GO:0043922	negative regulation by host of viral transcription	0.0200892	7.42647e-08	[5, 6, 7, 8, 9]	22.7273	5	[CCL4, CCL5, INPP5K, JUN, TNFRSF1A]
Group167	GO:0031065	positive regulation of histone deacetylation	0.000310162	0.00641081	[6, 7, 8, 9, 10, 11]	33.3333	8	[AKAP8L, BCL6, PKD1, PKD2, PRKD2, SREBF1, TGFB1, VEGFA]
Group167	GO:1905269	positive regulation of chromatin organization	0.00101308	0.00641081	[4, 5, 6, 7, 8]	13.8889	20	[AKAP8L, BCL6, CCL2, DNMT1, IL1B, INPP5K, JARID2, MAPK3, MPHOSPH8, PKD1, PKD2, PRKD2, RPS6KA4, RTF1, SIRT6, SREBF1, TGFB1, TRIM28, TXN, VEGFA]
Group167	GO:0010638	positive regulation of organelle organization	0.00563186	0.00641081	[4, 5, 6]	8.17536	69	[ACP2, AKAP8L, AKT2, ANAPC11, ANGPTL4, ANXA1, ARHGEF10L, ARPC1B, BAX, BCL2L11, BCL6, CCL2, CDC37, CEP135, CIB1, CLEC11A, CORO1A, CORO1B, CSF2, CXCL8, DCTN1, DNMT1, EDN1, EREG, FBXO44, FES, FHOD1, FLNA, FSCN1, GMFG, GRN, HCK, HNRNPA1, HNRNPA2B1, HNRNPD, HSPA1A, IL1B, INHBA, INPP5K, JARID2, MAPK3, MET, MICALL2, MPHOSPH8, MRE11, PDCD5, PKD1, PKD2, PML, PRKD2, PTMA, PYCARD, RAB3GAP2, RGCC, RPS6KA4, R…
Group167	GO:0031063	regulation of histone deacetylation	0.00645395	0.00641081	[6, 7, 8, 9, 10]	20	8	[AKAP8L, BCL6, PKD1, PKD2, PRKD2, SREBF1, TGFB1, VEGFA]
Group167	GO:2001252	positive regulation of chromosome organization	0.00805811	0.00641081	[5, 6, 7]	10.4839	26	[AKAP8L, ANAPC11, BCL6, CCL2, DNMT1, HNRNPA1, HNRNPA2B1, HNRNPD, IL1B, INPP5K, JARID2, MAPK3, MPHOSPH8, MRE11, PKD1, PKD2, PML, PRKD2, RPS6KA4, RTF1, SIRT6, SREBF1, TGFB1, TRIM28, TXN, VEGFA]
Group167	GO:0031058	positive regulation of histone modification	0.0102763	0.00641081	[5, 6, 7, 8, 9]	12.5984	16	[AKAP8L, BCL6, DNMT1, IL1B, INPP5K, JARID2, MAPK3, PKD1, PKD2, PRKD2, RPS6KA4, RTF1, SREBF1, TGFB1, TXN, VEGFA]
Group167	GO:1902275	regulation of chromatin organization	0.0408309	0.00641081	[4, 6, 7]	9.38776	23	[AKAP8L, BCL6, CCL2, DNMT1, IL1B, INPP5K, JARID2, KMT2B, MAP1S, MAPK3, MPHOSPH8, PKD1, PKD2, PRKD2, RPS6KA4, RTF1, SIRT6, SPI1, SREBF1, TGFB1, TRIM28, TXN, VEGFA]
Group168	GO:0004448	isocitrate dehydrogenase activity	0.007243	0.0420389	[6]	60	3	[IDH2, IDH3B, IDH3G]
Group168	GO:0006102	isocitrate metabolic process	0.0118107	0.0420389	[5, 6, 7]	50	3	[IDH2, IDH3B, IDH3G]
Group168	GO:0018335	protein succinylation	0.0174235	0.0420389	[7, 8]	42.8571	3	[DLST, LDHD, OGDH]
Group168	GO:0106077	histone succinylation	0.0174235	0.0420389	[8, 9]	42.8571	3	[DLST, LDHD, OGDH]
Group168	GO:0006103	2-oxoglutarate metabolic process	0.026957	0.0420389	[4, 7]	20.8333	5	[DLST, IDH2, IDH3B, LDHD, OGDH]
Group168	GO:0006099	tricarboxylic acid cycle	0.0315938	0.0420389	[3, 6, 7]	15.5556	7	[DLAT, DLST, IDH2, IDH3B, IDH3G, LDHD, OGDH]
Group168	GO:0009060	aerobic respiration	0.0397472	0.0420389	[5, 6]	11.5385	12	[ATP5F1D, COX8A, DLAT, DLST, IDH2, IDH3B, IDH3G, LDHD, NDUFS7, NDUFS8, OGDH, UQCRC1]
Group169	GO:0006469	negative regulation of protein kinase activity	3.57104e-05	1.46346e-05	[7, 8, 9, 10]	12.2699	40	[ACTR1A, AKT1S1, CASP3, CBLB, CDKN1A, CIB1, DUSP10, DUSP2, DUSP4, DUSP8, DVL1, EIF2AK3, FABP4, GADD45A, GMFG, GPS1, HSPB1, IGF1R, IL1B, INHBA, INPP5K, KCNQ1, KLF6, LRP1, MBIP, PAQR3, PDCD4, PRKAG2, PYCARD, QARS, RGS14, RGS2, RPL3, RPTOR, SH3BP5, SLC12A9, SOCS1, TBC1D8, TSC2, TSG101]
Group169	GO:0033673	negative regulation of kinase activity	3.77e-05	1.46346e-05	[6, 7, 8, 9]	12.0344	42	[ACTR1A, AKT1S1, CASP3, CBLB, CDKN1A, CIB1, CSK, DUSP10, DUSP2, DUSP4, DUSP8, DVL1, EIF2AK3, FABP4, GADD45A, GMFG, GPS1, HSPB1, IGF1R, IL1B, INHBA, INPP5K, KCNQ1, KLF6, LRP1, MBIP, PAQR3, PDCD4, PRKAG2, PYCARD, QARS, RGS14, RGS2, RHOH, RPL3, RPTOR, SH3BP5, SLC12A9, SOCS1, TBC1D8, TSC2, TSG101]
Group169	GO:0071901	negative regulation of protein serine/threonine kinase activity	0.00262382	1.46346e-05	[8, 9, 10, 11]	12	24	[ACTR1A, CASP3, CDKN1A, CIB1, DUSP10, DUSP2, DUSP4, DUSP8, GPS1, HSPB1, IL1B, INHBA, INPP5K, KLF6, MBIP, PAQR3, PDCD4, PRKAG2, PYCARD, RGS14, RGS2, RPL3, RPTOR, SLC12A9]
Group169	GO:0008330	protein tyrosine/threonine phosphatase activity	0.00320267	1.46346e-05	[8, 9]	50	4	[DUSP10, DUSP2, DUSP4, KLF6]
Group169	GO:0017017	MAP kinase tyrosine/serine/threonine phosphatase activity	0.0122003	1.46346e-05	[9, 10, 11, 12, 13, 14, 15]	26.3158	5	[DUSP10, DUSP2, DUSP4, DUSP8, KLF6]
Group169	GO:0000188	inactivation of MAPK activity	0.0123121	1.46346e-05	[7, 8, 9, 10, 11, 12, 13]	19.4444	7	[DUSP10, DUSP2, DUSP4, DUSP8, GPS1, KLF6, MBIP]
Group169	GO:0033549	MAP kinase phosphatase activity	0.0173227	1.46346e-05	[8, 9, 10, 11, 12, 13, 14]	23.8095	5	[DUSP10, DUSP2, DUSP4, DUSP8, KLF6]
Group169	GO:0043407	negative regulation of MAP kinase activity	0.017391	1.46346e-05	[6, 7, 8, 9, 10, 11, 12]	12.6126	14	[DUSP10, DUSP2, DUSP4, DUSP8, GPS1, IL1B, INHBA, INPP5K, KLF6, MBIP, PAQR3, PDCD4, RGS14, RGS2]
Group170	GO:0010721	negative regulation of cell development	0.00247737	0.000412025	[4, 5, 6]	9.69977	42	[ARHGAP4, ASCL2, B2M, CARM1, CD38, CD46, CIB1, CTDP1, DIXDC1, DUSP10, EIF4E, FBXO44, FUOM, G6PD, HDAC2, HOOK3, ID2, IDH2, IL1B, IL6, INHBA, LGALS1, LRP1, MBD1, MYLIP, NCKIPSD, PAQR3, PKD1, PMP22, PRAG1, PTX3, RAP1GAP, RBCK1, RFLNB, RGS2, SPP1, TBC1D8, TGFB1, TRIM11, TSPO, VEGFA, YWHAH]
Group170	GO:0022604	regulation of cell morphogenesis	0.00263234	0.000412025	[4, 5, 6]	8.92857	55	[ALDOA, ANXA1, ARAP1, ARHGAP4, CCL2, CCL4, CD46, CEP135, CFAP410, CIB1, CORO1A, CORO1B, CRABP2, CSF1R, CXCR4, DBNL, DVL1, F11R, FES, FGD2, FLNA, FMNL1, HCK, KCNA1, KIT, LIMS2, LRP1, MYH9, NR4A3, NSMF, P2RY1, PAM, PLXNB2, PLXND1, PRAG1, PTMA, RAP2A, RASAL1, RBCK1, RHOBTB3, RHOG, RHOH, RND1, RND3, RPL10, S1PR4, SBNO2, SPP1, STK11, TAOK2, TBC1D8, UNC13D, VEGFA, YWHAH, ZSWIM8]
Group170	GO:0050768	negative regulation of neurogenesis	0.0109859	0.000412025	[4, 5, 6, 7, 8, 9]	9.35829	35	[ARHGAP4, ASCL2, B2M, CARM1, CD38, CD46, CIB1, DIXDC1, DUSP10, EIF4E, FUOM, HDAC2, HOOK3, ID2, IDH2, IL1B, IL6, LGALS1, LRP1, MBD1, MYLIP, NCKIPSD, PAQR3, PKD1, PMP22, PRAG1, PTX3, RAP1GAP, RBCK1, SPP1, TBC1D8, TGFB1, TRIM11, TSPO, YWHAH]
Group170	GO:0051961	negative regulation of nervous system development	0.0136012	0.000412025	[3, 4, 5, 6, 7]	9.06801	36	[ARHGAP4, ASCL2, B2M, CARM1, CD38, CD46, CIB1, DIXDC1, DUSP10, EIF2AK3, EIF4E, FUOM, HDAC2, HOOK3, ID2, IDH2, IL1B, IL6, LGALS1, LRP1, MBD1, MYLIP, NCKIPSD, PAQR3, PKD1, PMP22, PRAG1, PTX3, RAP1GAP, RBCK1, SPP1, TBC1D8, TGFB1, TRIM11, TSPO, YWHAH]
Group170	GO:0051960	regulation of nervous system development	0.0136868	0.000412025	[4, 5, 6]	7.47029	88	[ADGRB1, AGRN, AP2A1, ARHGAP4, ASCL2, B2M, BCL11B, BCL6, BMP6, CAMK1, CARM1, CD38, CD46, CDKN1A, CIB1, CLC, CRABP2, CSF1, CXCR4, DBNL, DIXDC1, DUSP10, DVL1, EHD1, EIF2AK3, EIF4E, FES, FLNA, FUOM, FZD2, GDPD5, GPC4, GPR183, GRN, HDAC2, HOOK3, ID2, IDH2, IL1B, IL6, IMPACT, INHBA, INPP5K, KCNA1, KIT, LGALS1, LRCH4, LRFN4, LRP1, MBD1, MYLIP, NCKIPSD, NR4A3, NSMF, PAM, PAQR3, PKD1, PLXNB2, PLXND1, PMP…
Group170	GO:0050767	regulation of neurogenesis	0.018301	0.000412025	[5, 6, 7, 8]	7.49526	79	[AP2A1, ARHGAP4, ASCL2, B2M, BCL11B, BCL6, BMP6, CAMK1, CARM1, CD38, CD46, CDKN1A, CIB1, CLC, CRABP2, CSF1, CXCR4, DBNL, DIXDC1, DUSP10, DVL1, EHD1, EIF4E, FES, FLNA, FUOM, GDPD5, GPR183, GRN, HDAC2, HOOK3, ID2, IDH2, IL1B, IL6, IMPACT, INHBA, INPP5K, KCNA1, KIT, LGALS1, LRP1, MBD1, MYLIP, NCKIPSD, NR4A3, NSMF, PAM, PAQR3, PKD1, PLXNB2, PLXND1, PMP22, POLD1, PRAG1, PRPF19, PTX3, RAP1GAP, RAP2A, R…
Group170	GO:0022008	neurogenesis	0.0200335	0.000412025	[4, 5, 6]	6.88801	139	[ACTR1A, ADGRB1, AGRN, AKT2, ALDH1A2, ANXA1, AP2A1, AREG, ARFRP1, ARHGAP4, ASCL2, ATP2B4, B2M, BAX, BCL11B, BCL6, BLOC1S6, BMP6, CAMK1, CARM1, CASP3, CCL2, CCL4, CD38, CD46, CDKN1A, CEBPB, CHAC1, CIB1, CLC, CRABP2, CSF1, CSF1R, CSK, CXCL8, CXCR4, DAGLA, DBNL, DIXDC1, DOK2, DUSP10, DVL1, EEF2, EHD1, EIF4E, EXT1, FAM129B, FBXL15, FES, FLNA, FUOM, FZD2, GDPD5, GPR157, GPR183, GRN, HDAC2, HDAC5, HOOK…
Group170	GO:0120035	regulation of plasma membrane bounded cell projection organization	0.049779	0.000412025	[5, 6]	7.30337	65	[ACP2, AGRN, AP2A1, ARAP1, ARHGAP4, B2M, CAMK1, CARM1, CD38, CD46, CDK10, CEP135, CIB1, CORO1B, CRABP2, CXCL8, CXCR4, DBNL, DVL1, EHD1, FES, FSCN1, GRN, HDAC2, IL6, INHBA, KCNA1, KIT, KLF5, LGALS1, LRP1, MYLIP, NCKIPSD, NR4A3, NSMF, PAM, PAQR3, PKD1, PLXNB2, PLXND1, PMP22, PRAG1, RABEP2, RAP1GAP, RAP2A, RASAL1, RBCK1, RGS2, RHOG, RPL10, S100A9, SBNO2, SEPT9, SPP1, STK11, TBC1D8, TGFB1, TIMP1, TRA…
Group171	GO:0051150	regulation of smooth muscle cell differentiation	0.00561952	0.00153019	[5, 6]	20.5128	8	[DNMT1, ENG, EREG, KIT, PDCD4, RCAN1, SOD2, TGFB1]
Group171	GO:1905063	regulation of vascular smooth muscle cell differentiation	0.0146269	0.00153019	[5, 6, 7, 8, 9]	25	5	[DNMT1, ENG, KIT, PDCD4, SOD2]
Group171	GO:0051152	positive regulation of smooth muscle cell differentiation	0.0197322	0.00153019	[5, 6, 7]	28.5714	4	[ENG, KIT, SOD2, TGFB1]
Group171	GO:1905065	positive regulation of vascular smooth muscle cell differentiation	0.0237627	0.00153019	[4, 5, 6, 7, 8, 9, 10]	37.5	3	[ENG, KIT, SOD2]
Group171	GO:0035886	vascular smooth muscle cell differentiation	0.0324652	0.00153019	[5, 6, 7, 8]	17.1429	6	[DNMT1, ENG, KIT, PDCD4, SOD2, VEGFA]
Group171	GO:0034390	smooth muscle cell apoptotic process	0.0360706	0.00153019	[6]	16.6667	6	[DNMT1, EDN1, IL12B, PDCD4, RBM10, SOD2]
Group171	GO:0034391	regulation of smooth muscle cell apoptotic process	0.0360706	0.00153019	[7, 8]	16.6667	6	[DNMT1, EDN1, IL12B, PDCD4, RBM10, SOD2]
Group171	GO:0051148	negative regulation of muscle cell differentiation	0.0364613	0.00153019	[4, 5, 6]	13.0435	9	[CTDP1, DNMT1, EREG, G6PD, HDAC5, PDCD4, RCAN1, RGS2, RPL10]
Group172	GO:1900126	negative regulation of hyaluronan biosynthetic process	0.00363011	0.0303373	[4, 5, 6, 7, 8, 9, 10]	75	3	[AP2A1, SMPD3, TGFB1]
Group172	GO:0045912	negative regulation of carbohydrate metabolic process	0.0117862	0.0303373	[3, 4, 5, 6]	14.4737	11	[AP2A1, CLEC11A, CRY1, FBP1, INPP5K, PGP, PKD1, SELENOS, SIRT6, SMPD3, TGFB1]
Group172	GO:0032881	regulation of polysaccharide metabolic process	0.0142684	0.0303373	[4, 5, 6]	15.7895	9	[AKT2, AP2A1, INPP5K, PHLDA2, PKD1, PPP1R9B, SELENOS, SMPD3, TGFB1]
Group172	GO:0032885	regulation of polysaccharide biosynthetic process	0.0209696	0.0303373	[5, 6, 7]	15.6863	8	[AKT2, AP2A1, INPP5K, PKD1, PPP1R9B, SELENOS, SMPD3, TGFB1]
Group172	GO:1900125	regulation of hyaluronan biosynthetic process	0.0237627	0.0303373	[4, 5, 6, 7, 8, 9]	37.5	3	[AP2A1, SMPD3, TGFB1]
Group172	GO:0030213	hyaluronan biosynthetic process	0.0289409	0.0303373	[6, 7, 8]	25	4	[AP2A1, IL1B, SMPD3, TGFB1]
Group172	GO:0010829	negative regulation of glucose transmembrane transport	0.0452265	0.0303373	[4, 5, 6, 7, 9, 10, 11]	17.8571	5	[IL1B, INPP5K, PKD1, SELENOS, SIRT6]
Group172	GO:0043255	regulation of carbohydrate biosynthetic process	0.0488087	0.0303373	[4, 5, 6]	10.6061	14	[AKT2, AP2A1, CLEC11A, CRY1, FBP1, INPP5K, P2RY1, P2RY6, PGP, PKD1, PPP1R9B, SELENOS, SMPD3, TGFB1]
Group173	GO:0070227	lymphocyte apoptotic process	0.000620766	5.22757e-05	[6]	16.6667	16	[ADA, ADAM8, BAX, BCL10, BCL2L11, BCL6, CCL5, CD74, CLC, HM13, IL10, IL2RA, IL7R, PRELID1, S100A9, ZC3H8]
Group173	GO:0002260	lymphocyte homeostasis	0.000723159	5.22757e-05	[3, 6]	17.9487	14	[ADA, BAX, BCL10, BCL2L11, CASP3, CD74, CORO1A, IL2RA, ORC3, S100A9, SBNO2, SH2B2, TGFB1, ZC3H8]
Group173	GO:0070231	T cell apoptotic process	0.00113217	5.22757e-05	[7]	19.0476	12	[ADA, ADAM8, BAX, BCL10, BCL2L11, CCL5, CLC, HM13, IL2RA, IL7R, PRELID1, ZC3H8]
Group173	GO:0070228	regulation of lymphocyte apoptotic process	0.00255718	5.22757e-05	[7, 8]	17.1429	12	[ADA, ADAM8, BAX, BCL10, BCL6, CCL5, CD74, IL10, IL7R, PRELID1, S100A9, ZC3H8]
Group173	GO:0002902	regulation of B cell apoptotic process	0.00310889	5.22757e-05	[8, 9]	25.9259	7	[ADA, BAX, BCL10, BCL6, CD74, IL10, S100A9]
Group173	GO:0001783	B cell apoptotic process	0.00312838	5.22757e-05	[7]	22.8571	8	[ADA, BAX, BCL10, BCL2L11, BCL6, CD74, IL10, S100A9]
Group173	GO:0001782	B cell homeostasis	0.00418129	5.22757e-05	[4, 7]	21.6216	8	[ADA, BAX, BCL10, BCL2L11, CASP3, CD74, S100A9, SH2B2]
Group173	GO:0043029	T cell homeostasis	0.0262609	5.22757e-05	[4, 7]	16.2791	7	[BAX, BCL2L11, CASP3, CORO1A, IL2RA, TGFB1, ZC3H8]
Group174	GO:0048146	positive regulation of fibroblast proliferation	0.00708464	0.00300832	[3, 4, 5, 6]	15.7143	11	[CD74, CDKN1A, EREG, JUN, PML, S100A6, S100A9, SIRT6, SLC12A9, TGFB1, TKT]
Group174	GO:0042771	intrinsic apoptotic signaling pathway in response to DNA damage by p53 class mediator	0.0115352	0.00300832	[6, 7, 8]	15.3846	10	[BCL3, CD74, CDKN1A, INPP5K, PML, PYCARD, RPS27L, S100A9, SHISA5, SLC12A9]
Group174	GO:0030330	DNA damage response, signal transduction by p53 class mediator	0.0146711	0.00300832	[5, 6, 7]	11.465	18	[BAX, BCL3, CARM1, CD74, CDKN1A, CIB1, CNOT3, E2F4, GADD45A, PML, POLD1, RGCC, RPS27L, S100A9, SLC12A9, SMYD2, SNAI1, SOX4]
Group174	GO:0042770	signal transduction in response to DNA damage	0.0201142	0.00300832	[4, 5, 6]	10.4167	20	[BAX, BCL3, CARM1, CD74, CDKN1A, CIB1, CNOT3, E2F4, GADD45A, MAD2L2, PML, POLD1, PRPF19, RGCC, RPS27L, S100A9, SLC12A9, SMYD2, SNAI1, SOX4]
Group174	GO:0072332	intrinsic apoptotic signaling pathway by p53 class mediator	0.0238507	0.00300832	[5, 6, 7]	12.381	13	[BAX, BCL3, CD74, CDKN1A, INPP5K, PML, PYCARD, RPS27L, RPS7, S100A9, SHISA5, SLC12A9, STK11]
Group174	GO:0072331	signal transduction by p53 class mediator	0.025044	0.00300832	[4, 5, 6]	8.8	33	[BAX, BCL3, BRPF1, CARM1, CD74, CDKN1A, CIB1, CNOT3, E2F4, GADD45A, HDAC2, INPP5K, MBD3, MRE11, PML, POLD1, PRKAG2, PYCARD, RGCC, RNH1, RPF2, RPS27L, RPS7, S100A9, SHISA5, SLC12A9, SMYD2, SNAI1, SOX4, STK11, TAF10, TAF13, TAF3]
Group174	GO:0008630	intrinsic apoptotic signaling pathway in response to DNA damage	0.0344346	0.00300832	[5, 6, 7]	10.9489	15	[BAX, BCL2L11, BCL3, CD74, CDKN1A, INPP5K, PML, PYCARD, RPS27L, S100A9, SBNO2, SHISA5, SLC12A9, SNAI1, TNFRSF1A]
Group174	GO:0097193	intrinsic apoptotic signaling pathway	0.0369581	0.00300832	[4, 5, 6]	8.46154	33	[BAX, BCL2L11, BCL3, CASP3, CD74, CDKN1A, CEBPB, CHAC1, DNAJC10, EIF2AK3, FBXO44, GPX1, HSPA1A, HSPB1, INPP5K, PML, PYCARD, RPS27L, RPS7, S100A9, SBNO2, SELENOK, SELENOS, SHISA5, SLC12A9, SNAI1, SOD2, SPP1, STK11, SYVN1, TIMP1, TNFRSF1A, TRAP1]
Group175	GO:0002685	regulation of leukocyte migration	0.000354489	2.95053e-05	[3, 4, 5, 6, 7]	12.0301	32	[ABR, ADA, ADAM8, ANXA1, C5AR2, CCL2, CCL4, CCL5, CD74, CSF1, CXCL8, EDN1, GALK1, GCSAML, GK, IL1RN, IL23A, IL6, ITGA4, KCNA1, MAPK3, MRTFA, PYCARD, RPL10, S100A9, S1PR4, SELENOK, SLC8B1, SMPD3, TGFB1, TNFRSF14, VEGFA]
Group175	GO:0071622	regulation of granulocyte chemotaxis	0.00520734	2.95053e-05	[5, 6, 7, 8, 9]	17.5439	10	[C5AR2, CCL5, CD74, CSF1, CXCL8, EDN1, IL23A, KCNA1, MAPK3, MRTFA]
Group175	GO:0002688	regulation of leukocyte chemotaxis	0.00593569	2.95053e-05	[4, 5, 6, 7, 8]	12.1019	19	[C5AR2, CCL2, CCL4, CCL5, CD74, CSF1, CXCL8, EDN1, GALK1, GK, IL23A, IL6, KCNA1, MAPK3, MRTFA, RPL10, S100A9, SLC8B1, VEGFA]
Group175	GO:2001028	positive regulation of endothelial cell chemotaxis	0.00741182	2.95053e-05	[4, 5, 6, 7, 8, 9, 10]	25	6	[HSPB1, MET, PKD1, PKD2, PRKD2, VEGFA]
Group175	GO:0050921	positive regulation of chemotaxis	0.0107842	2.95053e-05	[3, 4, 5, 6]	11.1732	20	[CCL4, CCL5, CD74, CSF1, CXCL8, CXCR4, EDN1, HSPB1, IL16, IL23A, IL6, KCNA1, MAPK3, MET, MRTFA, PKD1, PKD2, PRKD2, TGFB1, VEGFA]
Group175	GO:0002687	positive regulation of leukocyte migration	0.0125664	2.95053e-05	[3, 4, 5, 6, 7, 8]	11.2426	19	[ADAM8, CCL4, CCL5, CD74, CSF1, CXCL8, EDN1, IL1RN, IL23A, IL6, ITGA4, KCNA1, MAPK3, MRTFA, PYCARD, SELENOK, TGFB1, TNFRSF14, VEGFA]
Group175	GO:0090023	positive regulation of neutrophil chemotaxis	0.0232005	2.95053e-05	[5, 6, 7, 8, 9, 10, 11]	18.75	6	[CD74, CXCL8, EDN1, IL23A, KCNA1, MRTFA]
Group175	GO:0071624	positive regulation of granulocyte chemotaxis	0.0360706	2.95053e-05	[5, 6, 7, 8, 9, 10]	16.6667	6	[CD74, CXCL8, EDN1, IL23A, KCNA1, MRTFA]
Group176	GO:0006620	posttranslational protein targeting to endoplasmic reticulum membrane	0.00494955	0.00839398	[6, 7, 8, 9, 10, 11]	33.3333	5	[ARSA, PPFIBP1, SEC62, SGTA, SUGT1]
Group176	GO:1903646	positive regulation of chaperone-mediated protein folding	0.007243	0.00839398	[4, 5, 6]	60	3	[PPFIBP1, SGTA, SUGT1]
Group176	GO:0036503	ERAD pathway	0.0102763	0.00839398	[5, 6, 7, 8, 9]	12.5984	16	[AUP1, DNAJC10, EDEM1, FBXO44, FBXO6, HM13, PPFIBP1, QTRT1, SDF2L1, SELENOS, SGTA, SUGT1, SYVN1, TMEM259, TMUB1, UFD1]
Group176	GO:1903070	negative regulation of ER-associated ubiquitin-dependent protein catabolic process	0.0118107	0.00839398	[5, 6, 7, 8, 9, 10, 11, 12, 13]	50	3	[QTRT1, SGTA, SUGT1]
Group176	GO:0030433	ubiquitin-dependent ERAD pathway	0.0144743	0.00839398	[6, 7, 8, 9, 10, 11]	13.3333	12	[AUP1, DNAJC10, EDEM1, FBXO44, FBXO6, PPFIBP1, QTRT1, SELENOS, SGTA, SUGT1, SYVN1, TMUB1]
Group176	GO:0030970	retrograde protein transport, ER to cytosol	0.0232005	0.00839398	[5, 6, 7, 8, 9, 10]	18.75	6	[AUP1, EDEM1, HM13, SELENOS, SYVN1, UFD1]
Group176	GO:0010498	proteasomal protein catabolic process	0.0291001	0.00839398	[5, 6, 7, 8]	8.00681	47	[ANAPC11, AUP1, CDKN1A, CRBN, DAB2, DDI2, DDRGK1, DNAJC10, DVL1, EDEM1, FBXL15, FBXL6, FBXO33, FBXO44, FBXO6, FBXW5, GPX1, HM13, HSPA1A, IRF2BPL, KCTD2, PKD1, PML, POLD1, PPFIBP1, PRPF19, PSMA2, PSMB1, PSMD8, QTRT1, RBCK1, RNF126, SDF2L1, SELENOS, SGTA, SMAD7, SUGT1, SYVN1, TAF10, TBC1D8, TMEM259, TMUB1, TNFRSF1A, TRIM3, UBA52, UFD1, ZFAND2B]
Group176	GO:1904292	regulation of ERAD pathway	0.0399639	0.00839398	[5, 6, 7, 8, 9, 10]	16.2162	6	[EDEM1, QTRT1, SGTA, SUGT1, SYVN1, TMEM259]
Group176	GO:1904293	negative regulation of ERAD pathway	0.0404735	0.00839398	[4, 5, 6, 7, 8, 9, 10, 11]	22.2222	4	[QTRT1, SGTA, SUGT1, SYVN1]
Group177	GO:0042063	gliogenesis	0.000225458	9.06889e-05	[5, 6, 7]	11.0526	42	[AKT2, ANXA1, AREG, ASCL2, CCL2, CCL4, CD46, CDKN1A, CLC, CSF1, CSF1R, CSK, CXCR4, DUSP10, EEF2, GPR157, GPR183, GRN, HDAC2, ID2, IDH2, IL1B, IL6, KCNA1, LAMB2, LRP1, MAPK3, MBD1, MPP5, NRROS, P2RY1, POLD1, PRPF19, PTX3, RHEB, S100A9, S1PR4, SCRIB, SOX4, TBC1D8, TGFB1, TSPO]
Group177	GO:0014013	regulation of gliogenesis	0.000293295	9.06889e-05	[6, 7, 8, 9]	14.6667	22	[ASCL2, CD46, CDKN1A, CLC, CSF1, CXCR4, DUSP10, GPR183, HDAC2, ID2, IDH2, IL1B, IL6, KCNA1, LRP1, MBD1, POLD1, PRPF19, PTX3, RHEB, TGFB1, TSPO]
Group177	GO:0045685	regulation of glial cell differentiation	0.00304904	9.06889e-05	[5, 7, 8, 9, 10]	15.2174	14	[CD46, CDKN1A, CLC, CXCR4, DUSP10, HDAC2, ID2, IL6, KCNA1, MBD1, POLD1, PRPF19, RHEB, TGFB1]
Group177	GO:0014015	positive regulation of gliogenesis	0.00684972	9.06889e-05	[5, 6, 7, 8, 9, 10]	14.2857	13	[CLC, CSF1, CXCR4, HDAC2, ID2, IL1B, IL6, KCNA1, LRP1, PRPF19, RHEB, TGFB1, TSPO]
Group177	GO:0010001	glial cell differentiation	0.0188477	9.06889e-05	[4, 6, 7, 8]	9.50704	27	[AKT2, CD46, CDKN1A, CLC, CSK, CXCR4, DUSP10, GPR157, GRN, HDAC2, ID2, IL1B, IL6, KCNA1, LAMB2, LRP1, MAPK3, MBD1, MPP5, NRROS, POLD1, PRPF19, RHEB, S100A9, SOX4, TBC1D8, TGFB1]
Group177	GO:0014014	negative regulation of gliogenesis	0.0250696	9.06889e-05	[5, 6, 7, 8, 9, 10]	15.0943	8	[ASCL2, CD46, DUSP10, ID2, IDH2, MBD1, PTX3, TSPO]
Group177	GO:0048708	astrocyte differentiation	0.0343704	9.06889e-05	[5, 6, 7, 8, 9]	11.3043	13	[CD46, CLC, GRN, ID2, IL1B, IL6, LAMB2, LRP1, MAPK3, MBD1, PRPF19, S100A9, TBC1D8]
Group177	GO:0045687	positive regulation of glial cell differentiation	0.0377645	9.06889e-05	[5, 6, 7, 8, 9, 10, 11]	13.7931	8	[CLC, CXCR4, HDAC2, ID2, KCNA1, PRPF19, RHEB, TGFB1]
Group177	GO:0048710	regulation of astrocyte differentiation	0.0445097	9.06889e-05	[6, 7, 8, 9, 10, 11]	15.7895	6	[CD46, CLC, ID2, IL6, MBD1, PRPF19]
Group178	GO:0045087	innate immune response	1.3595e-05	6.90263e-08	[3, 4, 5, 6]	8.83503	113	[ACOD1, ADAM15, ADAM8, ADGRB1, ANXA1, ARID5A, B2M, BCL10, C1QB, C1QC, CARD9, CCL2, CCL22, CCL4, CCL4L2, CCL5, CD46, CDC37, CEP135, CFD, CHID1, CORO1A, CSF1, CSF1R, CTSL, CYBA, CYBC1, DHX58, DUSP10, EDN1, EIF4E, EREG, FAU, GAPDH, GBP5, GRN, HCK, HLA-C, HLA-DPB1, HLA-DQB1, HLA-DQB2, HLA-DRB1, HLA-H, HSPA1A, ICAM3, IFIT1, IFIT2, IFIT3, IL12B, IL23A, IL27, IL36B, IL36RN, IRF5, IRF7, ISG15, JCHAIN, KL…
Group178	GO:0050727	regulation of inflammatory response	0.00016785	6.90263e-08	[4, 5, 6]	10.6904	48	[ABCD1, ABR, ACOD1, ADA, ADAM8, ADCY7, ANXA1, BCL6, CCL5, CEBPB, CHID1, DNASE1L3, DUSP10, FABP4, GBP5, GPX1, GRN, HCK, HLA-DRB1, IL10, IL12B, IL1B, IL1RL1, IL1RN, IL23A, IL2RA, IL6, KCNA1, LILRA5, LPL, MEFV, NR1H3, NT5E, OTULIN, PDCD4, PNPLA6, PSMA2, PYCARD, RPL10, RPS19, S100A9, S1PR4, SBNO2, SELENOS, TICAM1, TNFRSF11A, TNFRSF1A, ZC3H12A]
Group178	GO:0050852	T cell receptor signaling pathway	0.00238302	6.90263e-08	[6, 7, 8, 9, 10]	10.7639	31	[ADA, BCAR1, BCL10, CSK, EIF4E, GTF2F1, HLA-DPB1, HLA-DQB1, HLA-DQB2, HLA-DRB1, INPP5D, ITK, MALT1, MAP3K20, NCOR2, NECTIN2, NR4A3, ORC3, PDE4B, PKD2, PRKD2, PSMA2, PSMB1, PSMD8, RBCK1, RIPK2, STK11, SYTL2, TBC1D8, TNFRSF1A, ZC3H12A]
Group178	GO:0045088	regulation of innate immune response	0.00829272	6.90263e-08	[3, 4, 5, 6, 7]	8.57143	51	[ACOD1, ADAM8, BCL10, CARD9, CCL5, CDC37, CTSL, CYBA, DHX58, DUSP10, EIF4E, EREG, GBP5, GRN, HCK, HSPA1A, ICAM3, IL12B, IRF7, MALT1, MAP3K20, MRTFA, NCKIPSD, NECTIN2, NOD1, NR1H3, OTULIN, PIK3R6, PKD1, PSMA2, PSMB1, PSMD8, PVR, PYCARD, RELB, RIPK2, RNF125, RPL13, RPS19, S100A9, SCRIB, SOCS1, TICAM1, TNFRSF1A, TNIP3, TRAF3, UBA52, UFD1, UNC93B1, VAV1, YTHDF3]
Group178	GO:0031349	positive regulation of defense response	0.0108136	6.90263e-08	[3, 4, 5, 6]	8.27179	56	[ACOD1, ADAM8, BCL10, CARD9, CCL5, CEBPB, CTSL, CYBA, DHX58, EIF4E, EREG, FABP4, GBP5, GRN, HCK, HSPA1A, ICAM3, IL12B, IL1B, IL1RL1, IL23A, IL6, IRF7, KCNA1, LILRA5, LPL, MALT1, MAP3K20, MAPK3, MRTFA, NCKIPSD, NECTIN2, NOD1, NR1H3, OTULIN, PDCD4, PKD1, PSMA2, PSMB1, PSMD8, PVR, PYCARD, RELB, RIPK2, RNF125, RPS19, S100A9, TICAM1, TNFRSF11A, TNFRSF1A, TNIP3, TRAF3, UBA52, UFD1, UNC93B1, VAV1]
Group178	GO:0045089	positive regulation of innate immune response	0.0181472	6.90263e-08	[3, 4, 5, 6, 7, 8]	8.54871	43	[ACOD1, ADAM8, BCL10, CARD9, CCL5, CTSL, CYBA, DHX58, EIF4E, EREG, GBP5, HCK, HSPA1A, ICAM3, IL12B, IRF7, MALT1, MAP3K20, MRTFA, NCKIPSD, NECTIN2, NOD1, NR1H3, OTULIN, PKD1, PSMA2, PSMB1, PSMD8, PVR, PYCARD, RELB, RIPK2, RNF125, RPS19, S100A9, TICAM1, TNFRSF1A, TNIP3, TRAF3, UBA52, UFD1, UNC93B1, VAV1]
Group178	GO:0002757	immune response-activating signal transduction	0.0216746	6.90263e-08	[3, 4, 5, 6, 7]	7.69231	65	[ACOD1, ADA, ARPC1B, BAX, BCAR1, BCL10, C5AR2, CARD9, CD38, CSK, CTSL, CXCL8, CYBA, DHX58, EIF4E, GCSAML, GTF2F1, HCK, HLA-DPB1, HLA-DQB1, HLA-DQB2, HLA-DRB1, HSPA1A, ICAM3, INPP5D, IRF7, ITK, MALT1, MAP3K20, MAPK3, MRTFA, MYO1G, NCKIPSD, NCOR2, NECTIN2, NOD1, NR1H3, NR4A3, ORC3, OTULIN, PDE4B, PKD2, PRKD2, PSMA2, PSMB1, PSMD8, RBCK1, RELB, RIPK2, RNF125, S100A9, SH2B2, STK11, SYTL2, TBC1D8, TICA…
Group178	GO:0002253	activation of immune response	0.0269932	6.90263e-08	[2, 4, 5, 6]	7.46114	72	[ACOD1, ADA, ARPC1B, BAX, BCAR1, BCL10, C1QB, C1QC, C5AR2, CARD9, CD38, CD46, CFD, CSK, CTSL, CXCL8, CYBA, DHX58, EIF4E, GCSAML, GTF2F1, HCK, HLA-DPB1, HLA-DQB1, HLA-DQB2, HLA-DRB1, HSPA1A, ICAM3, IL1B, INPP5D, IRF7, ITK, MALT1, MAP3K20, MAPK3, MRTFA, MYO1G, NCKIPSD, NCOR2, NECTIN2, NOD1, NR1H3, NR4A3, ORC3, OTULIN, PDE4B, PKD2, PRKD2, PSMA2, PSMB1, PSMD8, PYCARD, RBCK1, RELB, RGCC, RIPK2, RNF125…
Group178	GO:0050729	positive regulation of inflammatory response	0.041021	6.90263e-08	[4, 5, 6, 7]	9.89583	19	[ADAM8, CEBPB, FABP4, GBP5, GRN, IL12B, IL1B, IL1RL1, IL23A, IL6, KCNA1, LILRA5, LPL, PDCD4, RPS19, S100A9, TICAM1, TNFRSF11A, TNFRSF1A]
Group179	GO:0030595	leukocyte chemotaxis	3.51665e-07	7.55099e-08	[3, 5, 6]	14.4695	45	[ADAM8, ANXA1, C5AR2, CCL2, CCL22, CCL4, CCL4L2, CCL5, CD74, CORO1A, CSF1, CXCL2, CXCL8, CXCR1, CXCR4, CYP7B1, EDN1, GALK1, GK, GPR183, IL10, IL16, IL1B, IL1RN, IL23A, IL36B, IL36RN, IL6, KCNA1, KIT, KLF5, MAPK3, MRTFA, PDE4B, RPL10, RPS19, S100A9, S1PR4, SLC37A4, SLC8B1, TNFRSF11A, TRPM2, TUBGCP2, VAV1, VEGFA]
Group179	GO:0071621	granulocyte chemotaxis	5.44139e-06	7.55099e-08	[4, 5, 6, 7, 8]	16.4706	28	[ANXA1, C5AR2, CCL2, CCL22, CCL4, CCL4L2, CCL5, CD74, CSF1, CXCL2, CXCL8, CXCR1, EDN1, IL1B, IL1RN, IL23A, IL36B, IL36RN, KCNA1, KLF5, MAPK3, MRTFA, PDE4B, S100A9, S1PR4, SLC37A4, TUBGCP2, VAV1]
Group179	GO:0097529	myeloid leukocyte migration	1.80161e-05	7.55099e-08	[3, 5, 6]	13.0137	38	[ADAM8, ANXA1, C5AR2, CCL2, CCL22, CCL4, CCL4L2, CCL5, CD74, CSF1, CXCL2, CXCL8, CXCR1, EDN1, GALK1, GK, IL1B, IL1RN, IL23A, IL36B, IL36RN, IL6, KCNA1, KIT, KLF5, MAPK3, MRTFA, PDE4B, RPL10, RPS19, S100A9, S1PR4, SLC37A4, TIMP1, TNFRSF11A, TUBGCP2, VAV1, VEGFA]
Group179	GO:0002685	regulation of leukocyte migration	0.000354489	7.55099e-08	[3, 4, 5, 6, 7]	12.0301	32	[ABR, ADA, ADAM8, ANXA1, C5AR2, CCL2, CCL4, CCL5, CD74, CSF1, CXCL8, EDN1, GALK1, GCSAML, GK, IL1RN, IL23A, IL6, ITGA4, KCNA1, MAPK3, MRTFA, PYCARD, RPL10, S100A9, S1PR4, SELENOK, SLC8B1, SMPD3, TGFB1, TNFRSF14, VEGFA]
Group179	GO:0002688	regulation of leukocyte chemotaxis	0.00593569	7.55099e-08	[4, 5, 6, 7, 8]	12.1019	19	[C5AR2, CCL2, CCL4, CCL5, CD74, CSF1, CXCL8, EDN1, GALK1, GK, IL23A, IL6, KCNA1, MAPK3, MRTFA, RPL10, S100A9, SLC8B1, VEGFA]
Group179	GO:0048246	macrophage chemotaxis	0.00647656	7.55099e-08	[4, 5, 6, 7, 8]	16.9492	10	[CCL2, CCL4, CCL5, CSF1, GALK1, GK, KCNA1, KLF5, MAPK3, S100A9]
Group179	GO:0071674	mononuclear cell migration	0.013207	7.55099e-08	[3, 5, 6]	12.605	15	[ANXA1, CCL2, CCL22, CCL4, CCL4L2, CCL5, CSF1, IL6, KCNA1, MAPK3, RPL10, RPS19, S1PR4, TGFB1, TNFRSF11A]
Group179	GO:0002548	monocyte chemotaxis	0.0269616	7.55099e-08	[4, 6, 7]	12.5	11	[ANXA1, CCL2, CCL22, CCL4, CCL4L2, CCL5, IL6, RPL10, RPS19, S1PR4, TNFRSF11A]
Group179	GO:1905517	macrophage migration	0.0303825	7.55099e-08	[4, 6, 7]	12.8205	10	[CCL2, CCL4, CCL5, CSF1, GALK1, GK, KCNA1, KLF5, MAPK3, S100A9]
Group180	GO:0006468	protein phosphorylation	9.77043e-07	5.19583e-05	[6, 7]	8.08943	199	[ABCA2, ABCA7, ABR, ACE, ACOD1, ACTR1A, ADAM8, ADCY7, AKAP12, AKAP8L, AKT1S1, AKT2, APIP, AREG, ATF3, ATP2B4, BAX, BMP6, BRAT1, C5AR2, CAMK1, CARD9, CASP3, CBLB, CCL2, CCL22, CCL4, CCL4L2, CCL5, CCND3, CCNG2, CCNQ, CD109, CD40, CD74, CDC37, CDK10, CDKN1A, CIB1, CKS2, CLC, CRY1, CSF1, CSF1R, CSF2, CSK, CSNK1G2, CXCR4, DAB2, DBNL, DDRGK1, DMPK, DNAJC10, DUSP10, DUSP2, DUSP4, DUSP8, DVL1, EDN1, EIF2…
Group180	GO:0001934	positive regulation of protein phosphorylation	1.40347e-06	5.19583e-05	[6, 7, 8, 9]	9.23077	120	[ABCA7, ACE, ADAM8, ADCY7, AKAP12, AKT2, AREG, ATP2B4, BMP6, BRAT1, C5AR2, CAMK1, CARD9, CCL2, CCL22, CCL4, CCL4L2, CCL5, CCND3, CD40, CD74, CDK10, CDKN1A, CIB1, CKS2, CLC, CSF1, CSF1R, CSF2, CSK, CXCR4, DAB2, DBNL, DDRGK1, DVL1, EDN1, EIF4E, ENG, EREG, FASN, FBXO44, FGD2, GADD45A, GPNMB, GPR183, GPR55, HBEGF, HDAC2, HLA-DRB1, HSF1, IGF1R, IL12B, IL1B, IL1RN, IL23A, IL36B, IL36RN, IL6, INHBA, JUN…
Group180	GO:0016301	kinase activity	2.17971e-06	5.19583e-05	[6]	8.47176	153	[ABCA2, ABR, ACE, ACOD1, ACTR1A, ADAM8, ADCY7, AK4, AKAP8L, AKT1S1, AKT2, ATP2B4, BCL10, CAMK1, CASP3, CBLB, CCL2, CCL4, CCL5, CCND3, CCNG2, CCNQ, CD40, CD74, CDC37, CDK10, CDKN1A, CIB1, CKB, CKS2, CMPK2, COASY, CSF1, CSF1R, CSK, CSNK1G2, CXCR4, DBNL, DGKZ, DMPK, DUSP10, DUSP2, DUSP4, DUSP8, DVL1, EDN1, EIF2AK3, EREG, FABP4, FASTKD5, FBXO44, FES, FGD2, GADD45A, GALK1, GK, GMFG, GPI, GPS1, GRK2, G…
Group180	GO:0004672	protein kinase activity	4.44857e-06	5.19583e-05	[7, 8]	8.65322	133	[ABCA2, ABR, ACE, ACOD1, ACTR1A, ADAM8, ADCY7, AKT1S1, AKT2, ATP2B4, CAMK1, CASP3, CBLB, CCL2, CCL4, CCL5, CCND3, CCNG2, CCNQ, CD40, CD74, CDC37, CDK10, CDKN1A, CIB1, CKS2, CSF1, CSF1R, CSK, CSNK1G2, CXCR4, DBNL, DMPK, DUSP10, DUSP2, DUSP4, DUSP8, DVL1, EDN1, EIF2AK3, EREG, FABP4, FASTKD5, FBXO44, FES, FGD2, GADD45A, GMFG, GPI, GPS1, GRK2, HCK, HGS, HSPB1, IGF1R, IL12B, IL1B, IL23A, IL6, INHBA, I…
Group180	GO:0031401	positive regulation of protein modification process	5.27193e-06	5.19583e-05	[5, 6, 7, 8]	8.58044	136	[ABCA7, ACE, ADAM8, ADCY7, AKAP12, AKAP8L, AKT2, AREG, ATP2B4, BCL10, BCL6, BMP6, BRAT1, C5AR2, CAMK1, CARD9, CCL2, CCL22, CCL4, CCL4L2, CCL5, CCND3, CD40, CD74, CDK10, CDKN1A, CIB1, CKS2, CLC, CRY1, CSF1, CSF1R, CSF2, CSK, CXCR4, DAB2, DBNL, DDRGK1, DNMT1, DVL1, EDN1, EIF4E, ENG, EREG, FASN, FBXO44, FGD2, FNTA, GADD45A, GPNMB, GPR183, GPR55, HBEGF, HDAC2, HLA-DRB1, HSF1, IGF1R, IL12B, IL1B, IL1R…
Group180	GO:0018108	peptidyl-tyrosine phosphorylation	0.000456188	5.19583e-05	[7, 8, 9]	9.98043	51	[ACE, AREG, BMP6, CBLB, CCL5, CD40, CD74, CLC, CSF1R, CSF2, CSK, EREG, FBXO44, FES, HBEGF, HCK, HDAC2, HSF1, IGF1R, IL12B, IL23A, IL6, INHBA, ITK, KIT, LILRA5, LRP1, MAP2K2, MAP3K11, MAPK3, MERTK, MET, NCF1, NR4A3, RAB5IF, RIPK2, S100A9, SCYL1, SH3BP5, SOCS1, TBC1D8, TGFB1, TIMP1, TKT, TNFRSF14, TNFRSF1A, TNK2, TSG101, TYK2, VEGFA, VPS51]
Group180	GO:0018212	peptidyl-tyrosine modification	0.000484338	5.19583e-05	[7, 8]	9.92218	51	[ACE, AREG, BMP6, CBLB, CCL5, CD40, CD74, CLC, CSF1R, CSF2, CSK, EREG, FBXO44, FES, HBEGF, HCK, HDAC2, HSF1, IGF1R, IL12B, IL23A, IL6, INHBA, ITK, KIT, LILRA5, LRP1, MAP2K2, MAP3K11, MAPK3, MERTK, MET, NCF1, NR4A3, RAB5IF, RIPK2, S100A9, SCYL1, SH3BP5, SOCS1, TBC1D8, TGFB1, TIMP1, TKT, TNFRSF14, TNFRSF1A, TNK2, TSG101, TYK2, VEGFA, VPS51]
Group180	GO:0050730	regulation of peptidyl-tyrosine phosphorylation	0.000960059	5.19583e-05	[7, 8, 9, 10]	10.6628	37	[ACE, AREG, BMP6, CBLB, CCL5, CD40, CD74, CLC, CSF1R, CSF2, EREG, FBXO44, HBEGF, HDAC2, HSF1, IL12B, IL23A, IL6, INHBA, KIT, LILRA5, LRP1, NCF1, NR4A3, RIPK2, S100A9, SH3BP5, SOCS1, TBC1D8, TGFB1, TIMP1, TNFRSF14, TNFRSF1A, TNK2, TSG101, VEGFA, VPS51]
Group180	GO:0018193	peptidyl-amino acid modification	0.0396678	5.19583e-05	[6, 7]	6.8693	113	[ACE, ACOD1, AKT2, AREG, ATP2B4, AURKAIP1, BAX, BMP6, BRPF1, CABIN1, CAMK1, CARM1, CBLB, CCL5, CD40, CD74, CDK10, CDKN1A, CLC, CSF1R, CSF2, CSK, CSNK1G2, CXCL8, DHRSX, DMPK, DNMT1, DOT1L, EGLN2, EIF2AK3, EIF4E, EREG, FAM173A, FBXO44, FES, FKBP8, GAPDH, GPI, GRK2, HBEGF, HCK, HDAC2, HSF1, IGF1R, IL12B, IL1B, IL23A, IL6, INHBA, INPP5K, ITK, JARID2, KIT, KMT2B, LDB1, LILRA5, LRP1, MAD2L2, MAP2K2, MA…
Group181	GO:0042226	interleukin-6 biosynthetic process	0.000515353	2.83388e-05	[4, 5, 6, 7]	27.2727	9	[BCL10, CARD9, CD74, CEBPB, EREG, IL1B, INPP5D, MRTFA, TYROBP]
Group181	GO:0032680	regulation of tumor necrosis factor production	0.000516157	2.83388e-05	[5, 6]	13	26	[AKAP12, BCL3, C5AR2, CARD9, CYBA, GPNMB, HDAC2, HSF1, HSPB1, IL10, IL12B, IL23A, LILRA5, LPL, MRTFA, NOD1, PYCARD, RIPK2, S100A9, SELENOK, SELENOS, TBC1D8, TICAM1, TSPO, TYROBP, ZC3H12A]
Group181	GO:0042089	cytokine biosynthetic process	0.000543726	2.83388e-05	[3, 5, 6]	14.2857	21	[AKAP12, BCL10, BCL3, CARD9, CD74, CEBPB, EREG, HSPB1, IL10, IL12B, IL1B, IL27, IL6, INHBA, INPP5D, IRF7, MRTFA, NOD1, TBC1D8, TICAM1, TYROBP]
Group181	GO:0042035	regulation of cytokine biosynthetic process	0.00130607	2.83388e-05	[4, 5, 6, 7]	13.9706	19	[AKAP12, BCL10, BCL3, CARD9, CD74, CEBPB, EREG, HSPB1, IL10, IL12B, IL1B, IL27, IL6, INHBA, INPP5D, MRTFA, TBC1D8, TICAM1, TYROBP]
Group181	GO:0045408	regulation of interleukin-6 biosynthetic process	0.00186401	2.83388e-05	[5, 6, 7, 8]	25	8	[CARD9, CD74, CEBPB, EREG, IL1B, INPP5D, MRTFA, TYROBP]
Group181	GO:0042108	positive regulation of cytokine biosynthetic process	0.00208658	2.83388e-05	[4, 5, 6, 7, 8]	15.9091	14	[AKAP12, BCL10, BCL3, CD74, EREG, HSPB1, IL12B, IL1B, IL27, IL6, MRTFA, TBC1D8, TICAM1, TYROBP]
Group181	GO:0045410	positive regulation of interleukin-6 biosynthetic process	0.0233125	2.83388e-05	[5, 6, 7, 8, 9]	21.7391	5	[CD74, EREG, IL1B, MRTFA, TYROBP]
Group181	GO:0042533	tumor necrosis factor biosynthetic process	0.0315938	2.83388e-05	[4, 5, 6, 7]	15.5556	7	[AKAP12, BCL3, CARD9, HSPB1, IL10, TBC1D8, TYROBP]
Group181	GO:0042534	regulation of tumor necrosis factor biosynthetic process	0.0315938	2.83388e-05	[5, 6, 7, 8]	15.5556	7	[AKAP12, BCL3, CARD9, HSPB1, IL10, TBC1D8, TYROBP]
Group181	GO:0042036	negative regulation of cytokine biosynthetic process	0.0399639	2.83388e-05	[4, 5, 6, 7, 8]	16.2162	6	[BCL3, IL10, IL6, INHBA, INPP5D, TYROBP]
Group182	GO:0044409	entry into host	0.000184172	4.87639e-05	[5, 6]	14.1243	25	[CD46, CD74, CDKN1A, CLEC4G, CXCL8, CXCR4, DCXR, DPP4, EXOC7, F11R, GRK2, HLA-DRB1, HSPA1A, ITGAV, LGALS1, MET, NECTIN2, POLD1, PTX3, PVR, SLC52A2, TNFRSF14, TRIM11, TRIM21, TRIM8]
Group182	GO:0051806	entry into cell of other organism involved in symbiotic interaction	0.000184172	4.87639e-05	[5, 6]	14.1243	25	[CD46, CD74, CDKN1A, CLEC4G, CXCL8, CXCR4, DCXR, DPP4, EXOC7, F11R, GRK2, HLA-DRB1, HSPA1A, ITGAV, LGALS1, MET, NECTIN2, POLD1, PTX3, PVR, SLC52A2, TNFRSF14, TRIM11, TRIM21, TRIM8]
Group182	GO:0030260	entry into host cell	0.000184172	4.87639e-05	[6, 7]	14.1243	25	[CD46, CD74, CDKN1A, CLEC4G, CXCL8, CXCR4, DCXR, DPP4, EXOC7, F11R, GRK2, HLA-DRB1, HSPA1A, ITGAV, LGALS1, MET, NECTIN2, POLD1, PTX3, PVR, SLC52A2, TNFRSF14, TRIM11, TRIM21, TRIM8]
Group182	GO:0046718	viral entry into host cell	0.00063351	4.87639e-05	[6, 7, 8]	13.75	22	[CD46, CD74, CDKN1A, CLEC4G, CXCR4, DCXR, DPP4, F11R, GRK2, HLA-DRB1, HSPA1A, ITGAV, LGALS1, NECTIN2, POLD1, PTX3, PVR, SLC52A2, TNFRSF14, TRIM11, TRIM21, TRIM8]
Group182	GO:0046598	positive regulation of viral entry into host cell	0.00195941	4.87639e-05	[5, 6, 7, 8, 9, 10]	41.6667	5	[CD74, HLA-DRB1, LGALS1, TRIM11, TRIM21]
Group182	GO:0001618	virus receptor activity	0.00333164	4.87639e-05	[7, 8, 9]	14.4231	15	[CD46, CDKN1A, CLEC4G, CXCR4, DCXR, DPP4, F11R, HLA-DRB1, HSPA1A, ITGAV, NECTIN2, POLD1, PVR, SLC52A2, TNFRSF14]
Group182	GO:0046596	regulation of viral entry into host cell	0.00418129	4.87639e-05	[6, 7, 8, 9]	21.6216	8	[CD74, HLA-DRB1, LGALS1, NECTIN2, PTX3, TRIM11, TRIM21, TRIM8]
Group182	GO:1903900	regulation of viral life cycle	0.00479557	4.87639e-05	[5, 6]	11.828	22	[BCL2L11, CCL5, CD74, CXCL8, HLA-DRB1, IFIT1, INPP5K, ISG15, KRT17, LGALS1, MPHOSPH8, NECTIN2, OASL, PML, PTX3, TRIM11, TRIM21, TRIM28, TRIM8, TSG101, VPS4B, ZC3H12A]
Group182	GO:1902187	negative regulation of viral release from host cell	0.0101934	4.87639e-05	[3, 4, 5, 6, 7, 8, 9, 10]	27.7778	5	[PML, TRIM11, TRIM21, TRIM28, TRIM8]
Group182	GO:1903902	positive regulation of viral life cycle	0.0194059	4.87639e-05	[4, 5, 6, 7]	13.253	11	[BCL2L11, CCL5, CD74, HLA-DRB1, IFIT1, KRT17, LGALS1, TRIM11, TRIM21, TSG101, VPS4B]
Group183	GO:0048732	gland development	0.000723242	0.000308276	[4, 5, 6]	9.42149	57	[ACOD1, ACTR1A, ADA, AK4, AKT2, ALDH1A2, ANXA1, APRT, AREG, BAX, BCL11B, BCL2L11, CAPN1, CEBPB, CIB1, COASY, CSF1, CSF1R, CYP7B1, FASN, FBXO44, FPGS, GPX1, HGS, HNRNPD, ID2, IL10, IL6, INHBA, JARID2, JUN, KCNA1, LBH, LIMS2, MAD1L1, MAPK3, MET, NCOR2, ORAI1, PAM, PKD1, PKD2, PLXND1, PML, PRKD2, RAP1GAP, RPL10, RPS6KA1, S1PR4, SCRIB, STK11, TAF10, TBC1D8, TGFB1, TNFRSF11A, TSPO, VEGFA]
Group183	GO:0030879	mammary gland development	0.00251686	0.000308276	[5, 6, 7]	12.1212	24	[ACOD1, AKT2, APRT, AREG, BAX, BCL2L11, CAPN1, CEBPB, COASY, CSF1, CSF1R, FASN, GPX1, ID2, LBH, NCOR2, ORAI1, PAM, PKD1, PML, SCRIB, TGFB1, TNFRSF11A, VEGFA]
Group183	GO:0061180	mammary gland epithelium development	0.00458461	0.000308276	[5, 6, 7, 8]	14.433	14	[AKT2, AREG, BAX, CEBPB, CSF1, CSF1R, GPX1, ID2, LBH, ORAI1, PKD1, PML, SCRIB, TGFB1]
Group183	GO:0022612	gland morphogenesis	0.0117531	0.000308276	[4, 5, 6, 7]	11.4458	19	[AREG, BAX, CAPN1, CEBPB, CSF1, CSF1R, CYP7B1, FBXO44, IL6, INHBA, KCNA1, LIMS2, PKD1, PLXND1, PML, RPL10, RPS6KA1, SCRIB, TGFB1]
Group183	GO:0072575	epithelial cell proliferation involved in liver morphogenesis	0.0159127	0.000308276	[3, 6, 7, 8, 9]	20.6897	6	[CEBPB, FBXO44, KCNA1, LIMS2, PKD1, RPS6KA1]
Group183	GO:0072574	hepatocyte proliferation	0.0159127	0.000308276	[4, 7, 8, 9, 10]	20.6897	6	[CEBPB, FBXO44, KCNA1, LIMS2, PKD1, RPS6KA1]
Group183	GO:0072576	liver morphogenesis	0.0182269	0.000308276	[5, 6, 7, 8]	20	6	[CEBPB, FBXO44, KCNA1, LIMS2, PKD1, RPS6KA1]
Group183	GO:0060443	mammary gland morphogenesis	0.0292096	0.000308276	[5, 6, 7, 8]	13.6364	9	[AREG, BAX, CAPN1, CSF1, CSF1R, PKD1, PML, SCRIB, TGFB1]
Group183	GO:0060751	branch elongation involved in mammary gland duct branching	0.0401263	0.000308276	[5, 6, 7, 8, 9, 10, 11]	30	3	[AREG, PKD1, TGFB1]
Group183	GO:0060603	mammary gland duct morphogenesis	0.0490317	0.000308276	[5, 6, 7, 8, 9]	14	7	[AREG, CSF1, CSF1R, PKD1, PML, SCRIB, TGFB1]
Group184	GO:2000379	positive regulation of reactive oxygen species metabolic process	0.00435228	0.00204853	[4, 5, 6]	13.0769	17	[ACOD1, ADGRB1, CDKN1A, CYBA, EDN1, GADD45A, HBB, IL1B, PKD2, PRKD2, PTX3, SLC12A9, TGFB1, TICAM1, TSPO, TYROBP, ZC3H12A]
Group184	GO:1903426	regulation of reactive oxygen species biosynthetic process	0.00459545	0.00204853	[4, 5, 6]	13.8889	15	[ABCD1, ADGRB1, ATP2B4, CYBA, EDN1, HBB, IL10, IL1B, PKD2, PRKD2, PTX3, TICAM1, TRAP1, TSPO, ZC3H12A]
Group184	GO:0045428	regulation of nitric oxide biosynthetic process	0.00858159	0.00204853	[4, 5, 6, 7]	15.2778	11	[ATP2B4, EDN1, HBB, IL10, IL1B, PKD2, PRKD2, PTX3, TICAM1, TSPO, ZC3H12A]
Group184	GO:0006809	nitric oxide biosynthetic process	0.0134343	0.00204853	[4, 5, 6]	13.4831	12	[ATP2B4, EDN1, GCHFR, HBB, IL10, IL1B, PKD2, PRKD2, PTX3, TICAM1, TSPO, ZC3H12A]
Group184	GO:1903428	positive regulation of reactive oxygen species biosynthetic process	0.0214658	0.00204853	[4, 5, 6, 7]	14.5161	9	[ADGRB1, CYBA, EDN1, HBB, IL1B, PKD2, PRKD2, PTX3, TICAM1]
Group184	GO:1903427	negative regulation of reactive oxygen species biosynthetic process	0.0324652	0.00204853	[4, 5, 6, 7]	17.1429	6	[ABCD1, ATP2B4, IL10, TRAP1, TSPO, ZC3H12A]
Group184	GO:0030949	positive regulation of vascular endothelial growth factor receptor signaling pathway	0.0343871	0.00204853	[4, 5, 6, 7, 8, 9, 10]	23.5294	4	[IL1B, PKD2, PRKD2, VEGFA]
Group184	GO:1904406	negative regulation of nitric oxide metabolic process	0.0404735	0.00204853	[4, 5, 6, 7]	22.2222	4	[ATP2B4, IL10, TSPO, ZC3H12A]
Group184	GO:0045019	negative regulation of nitric oxide biosynthetic process	0.0404735	0.00204853	[5, 6, 7, 8]	22.2222	4	[ATP2B4, IL10, TSPO, ZC3H12A]
Group184	GO:0045429	positive regulation of nitric oxide biosynthetic process	0.0490317	0.00204853	[5, 6, 7, 8]	14	7	[EDN1, HBB, IL1B, PKD2, PRKD2, PTX3, TICAM1]
Group185	GO:0045622	regulation of T-helper cell differentiation	0.000159165	9.91796e-05	[4, 5, 9, 10, 11, 12, 13, 14, 15]	26.1905	11	[ANXA1, BCL6, IL12B, IL23A, IL27, MALT1, MAP3K20, RIPK2, S1PR4, SMAD7, ZC3H12A]
Group185	GO:0002825	regulation of T-helper 1 type immune response	0.00156143	9.91796e-05	[6, 7]	23.0769	9	[ANXA1, IL12B, IL1B, IL1RL1, IL1RN, IL23A, IL27, RIPK2, S1PR4]
Group185	GO:0050688	regulation of defense response to virus	0.00250593	9.91796e-05	[3, 4, 5, 6, 7]	15.5556	14	[DHX58, IFIT1, IL12B, IL1B, IL23A, IL27, IL2RA, PYCARD, RNF125, SELENOK, TRAF3, TSPAN32, UFD1, ZC3H12A]
Group185	GO:2000319	regulation of T-helper 17 cell differentiation	0.00324799	9.91796e-05	[5, 6, 7, 8, 10, 11, 12, 13, 14, 15, 16]	30	6	[IL12B, IL23A, MALT1, MAP3K20, SMAD7, ZC3H12A]
Group185	GO:0072539	T-helper 17 cell differentiation	0.0043826	9.91796e-05	[6, 10, 11, 12, 13, 14, 15]	24.1379	7	[IL12B, IL23A, IL6, MALT1, MAP3K20, SMAD7, ZC3H12A]
Group185	GO:2000316	regulation of T-helper 17 type immune response	0.00741182	9.91796e-05	[6, 7]	25	6	[IL12B, IL23A, MALT1, MAP3K20, SMAD7, ZC3H12A]
Group185	GO:0042104	positive regulation of activated T cell proliferation	0.0159127	9.91796e-05	[7, 8, 9, 10]	20.6897	6	[IL12B, IL23A, IL2RA, PYCARD, TIMP1, TNFSF9]
Group185	GO:0002230	positive regulation of defense response to virus by host	0.0291343	9.91796e-05	[5, 6, 7, 8, 9]	17.6471	6	[IL12B, IL23A, IL27, PYCARD, SELENOK, ZC3H12A]
Group185	GO:0032729	positive regulation of interferon-gamma production	0.0345192	9.91796e-05	[4, 5, 6]	12.5	10	[BCL3, HLA-DPB1, IL12B, IL1B, IL1RN, IL23A, IL27, PDE4B, PYCARD, RIPK2]
Group185	GO:0050691	regulation of defense response to virus by host	0.0451842	9.91796e-05	[4, 5, 6, 7, 8]	14.2857	7	[IL12B, IL1B, IL23A, IL27, PYCARD, SELENOK, ZC3H12A]
Group186	GO:2000321	positive regulation of T-helper 17 cell differentiation	0.00488293	0.000120659	[5, 6, 7, 8, 9, 10, 11, 12, 13, 14, 15, 16, 17]	44.4444	4	[IL12B, IL23A, MALT1, MAP3K20]
Group186	GO:0010533	regulation of activation of Janus kinase activity	0.00706564	0.000120659	[6, 7, 8, 9, 10, 11, 12, 13]	40	4	[CCL5, IL12B, IL23A, SOCS1]
Group186	GO:2000318	positive regulation of T-helper 17 type immune response	0.00972338	0.000120659	[6, 7, 8]	36.3636	4	[IL12B, IL23A, MALT1, MAP3K20]
Group186	GO:0043380	regulation of memory T cell differentiation	0.00972338	0.000120659	[4, 5, 6, 7, 8, 9, 10, 11, 12, 13]	36.3636	4	[BCL6, CD46, IL12B, IL23A]
Group186	GO:0032816	positive regulation of natural killer cell activation	0.0173227	0.000120659	[5, 6, 7, 8]	23.8095	5	[BLOC1S6, IL12B, IL23A, TICAM1, TYROBP]
Group186	GO:0043382	positive regulation of memory T cell differentiation	0.0174235	0.000120659	[4, 5, 6, 7, 8, 9, 10, 11, 12, 13, 14]	42.8571	3	[CD46, IL12B, IL23A]
Group186	GO:0032733	positive regulation of interleukin-10 production	0.0191985	0.000120659	[4, 5, 6]	16	8	[BCL3, CD46, IL12B, IL23A, IL6, LILRA5, PYCARD, SCYL1]
Group186	GO:0043379	memory T cell differentiation	0.0197322	0.000120659	[4, 5, 7, 8, 9, 10, 11, 12]	28.5714	4	[BCL6, CD46, IL12B, IL23A]
Group186	GO:0010536	positive regulation of activation of Janus kinase activity	0.0237627	0.000120659	[6, 7, 8, 9, 10, 11, 12, 13, 14]	37.5	3	[CCL5, IL12B, IL23A]
Group186	GO:0001866	NK T cell proliferation	0.0237627	0.000120659	[7, 8]	37.5	3	[IL12B, IL23A, MEFV]
Group186	GO:0042976	activation of Janus kinase activity	0.0289409	0.000120659	[6, 7, 8, 9, 10, 11, 12]	25	4	[CCL5, IL12B, IL23A, SOCS1]
Group187	GO:0048524	positive regulation of viral process	0.000364266	1.80319e-05	[3, 4, 5, 6]	14.7887	21	[BCL2L11, CCL5, CD74, CSF1R, CTDP1, GTF2F1, HLA-DRB1, IFIT1, INPP5K, JUN, KRT17, LGALS1, POLR2G, POLR2J, POLR2K, POLR2L, SMARCA4, TRIM11, TRIM21, TSG101, VPS4B]
Group187	GO:1902186	regulation of viral release from host cell	0.00185261	1.80319e-05	[3, 4, 6, 7, 8, 9]	22.5	9	[BCL2L11, KRT17, PML, TRIM11, TRIM21, TRIM28, TRIM8, TSG101, VPS4B]
Group187	GO:0046598	positive regulation of viral entry into host cell	0.00195941	1.80319e-05	[5, 6, 7, 8, 9, 10]	41.6667	5	[CD74, HLA-DRB1, LGALS1, TRIM11, TRIM21]
Group187	GO:0048525	negative regulation of viral process	0.00228692	1.80319e-05	[3, 4, 5, 6]	14.0496	17	[CCL4, CCL5, IFIT1, INPP5K, ISG15, JUN, MPHOSPH8, OASL, PML, PTX3, TNFRSF1A, TRIM11, TRIM14, TRIM21, TRIM28, TRIM8, ZC3H12A]
Group187	GO:0035890	exit from host	0.00375441	1.80319e-05	[4, 5, 6]	20	9	[BCL2L11, KRT17, PML, TRIM11, TRIM21, TRIM28, TRIM8, TSG101, VPS4B]
Group187	GO:0035891	exit from host cell	0.00375441	1.80319e-05	[5, 6, 7]	20	9	[BCL2L11, KRT17, PML, TRIM11, TRIM21, TRIM28, TRIM8, TSG101, VPS4B]
Group187	GO:0019076	viral release from host cell	0.00375441	1.80319e-05	[5, 6, 7, 8]	20	9	[BCL2L11, KRT17, PML, TRIM11, TRIM21, TRIM28, TRIM8, TSG101, VPS4B]
Group187	GO:0046596	regulation of viral entry into host cell	0.00418129	1.80319e-05	[6, 7, 8, 9]	21.6216	8	[CD74, HLA-DRB1, LGALS1, NECTIN2, PTX3, TRIM11, TRIM21, TRIM8]
Group187	GO:1903900	regulation of viral life cycle	0.00479557	1.80319e-05	[5, 6]	11.828	22	[BCL2L11, CCL5, CD74, CXCL8, HLA-DRB1, IFIT1, INPP5K, ISG15, KRT17, LGALS1, MPHOSPH8, NECTIN2, OASL, PML, PTX3, TRIM11, TRIM21, TRIM28, TRIM8, TSG101, VPS4B, ZC3H12A]
Group187	GO:1902187	negative regulation of viral release from host cell	0.0101934	1.80319e-05	[3, 4, 5, 6, 7, 8, 9, 10]	27.7778	5	[PML, TRIM11, TRIM21, TRIM28, TRIM8]
Group187	GO:1903901	negative regulation of viral life cycle	0.0121717	1.80319e-05	[4, 5, 6, 7]	13.1313	13	[CCL5, IFIT1, INPP5K, ISG15, MPHOSPH8, OASL, PML, PTX3, TRIM11, TRIM21, TRIM28, TRIM8, ZC3H12A]
Group187	GO:1903902	positive regulation of viral life cycle	0.0194059	1.80319e-05	[4, 5, 6, 7]	13.253	11	[BCL2L11, CCL5, CD74, HLA-DRB1, IFIT1, KRT17, LGALS1, TRIM11, TRIM21, TSG101, VPS4B]
Group188	GO:0045862	positive regulation of proteolysis	0.000726893	0.00179431	[5, 6, 7, 8]	10	47	[ADAM8, ANP32B, AURKAIP1, BAX, BCL10, BCL2L11, CARD9, CASP5, DAB2, DDRGK1, DNPEP, DVL1, EDEM1, EIF2AK3, FASN, FBXO44, FURIN, GRN, HDAC2, HSF1, HSPA1A, HSPE1, IL1B, MALT1, MAP3K20, MAPK3, MEFV, MRTFA, MYH9, NCKIPSD, NOD1, PDCD5, PML, PRELID1, PYCARD, RIPK2, RPS27L, S100A9, SGTA, SLC52A2, SMAD7, SUGT1, TAF10, TBC1D8, TMEM259, TNFSF15, ZC3H12A]
Group188	GO:0031331	positive regulation of cellular catabolic process	0.0015707	0.00179431	[4, 5, 6]	9.66387	46	[ABCD1, ADAM8, AKT2, BAX, BCL2L11, CDC37, DAB2, DDRGK1, DHRSX, DVL1, EDEM1, ENDOG, FBXO44, FURIN, HNRNPD, HSF1, HSPA1A, IL1B, IL6, LRP1, MAPK3, MEFV, NOD1, PAFAH1B2, PKD1, PNPLA2, POLR2G, RAB12, RAB3GAP2, RIPK2, RNASEH2C, RUFY4, SGTA, SMAD7, STK11, SUGT1, TAF10, TBC1D8, TFEB, TICAM1, TMEM259, TRIM21, TRIM8, TSC2, YTHDF3, ZC3H12A]
Group188	GO:0043280	positive regulation of cysteine-type endopeptidase activity involved in apoptotic process	0.00187151	0.00179431	[6, 7, 8, 9, 10, 11, 12]	12.3656	23	[ANP32B, BAX, BCL10, BCL2L11, CARD9, CASP5, DNPEP, EIF2AK3, FASN, HSF1, HSPE1, MALT1, MAP3K20, NCKIPSD, NOD1, PDCD5, PML, PYCARD, RIPK2, RPS27L, S100A9, SLC52A2, TNFSF15]
Group188	GO:2001056	positive regulation of cysteine-type endopeptidase activity	0.00323368	0.00179431	[8, 9, 10, 11]	11.6505	24	[ANP32B, BAX, BCL10, BCL2L11, CARD9, CASP5, DNPEP, EIF2AK3, FASN, HSF1, HSPE1, MALT1, MAP3K20, MEFV, NCKIPSD, NOD1, PDCD5, PML, PYCARD, RIPK2, RPS27L, S100A9, SLC52A2, TNFSF15]
Group188	GO:0010952	positive regulation of peptidase activity	0.00353378	0.00179431	[6, 7, 8, 9]	10.7807	29	[ANP32B, BAX, BCL10, BCL2L11, CARD9, CASP5, DDRGK1, DNPEP, EIF2AK3, FASN, GRN, HSF1, HSPE1, MALT1, MAP3K20, MAPK3, MEFV, MRTFA, NCKIPSD, NOD1, PDCD5, PML, PRELID1, PYCARD, RIPK2, RPS27L, S100A9, SLC52A2, TNFSF15]
Group188	GO:0010950	positive regulation of endopeptidase activity	0.00955364	0.00179431	[7, 8, 9, 10]	10.5932	25	[ANP32B, BAX, BCL10, BCL2L11, CARD9, CASP5, DNPEP, EIF2AK3, FASN, HSF1, HSPE1, MALT1, MAP3K20, MEFV, NCKIPSD, NOD1, PDCD5, PML, PRELID1, PYCARD, RIPK2, RPS27L, S100A9, SLC52A2, TNFSF15]
Group188	GO:0097153	cysteine-type endopeptidase activity involved in apoptotic process	0.00971907	0.00179431	[5, 9, 10]	9.80392	30	[ANP32B, BAX, BCL10, BCL2L11, CARD9, CASP3, CASP5, CLC, DNPEP, EIF2AK3, FASN, GPI, GPX1, HSF1, HSPE1, IL6, MALT1, MAP3K20, NCKIPSD, NOD1, PDCD5, PML, PYCARD, RIPK2, RPS27L, RPS6KA1, S100A9, SLC52A2, TNFSF15, VEGFA]
Group188	GO:0030162	regulation of proteolysis	0.0168167	0.00179431	[5, 6]	7.70065	71	[ADAM8, ANP32B, AURKAIP1, BAX, BCL10, BCL2L11, CARD9, CASP5, CD109, CHAC1, CLN3, CST3, DAB2, DDRGK1, DNPEP, DVL1, EDEM1, EIF2AK3, FASN, FBXO44, FURIN, GAPDH, GPI, GPX1, GRN, HDAC2, HSF1, HSPA1A, HSPE1, IL10, IL1B, IL6, IRF2BPL, LRP1, MALT1, MAP3K20, MAPK3, MEFV, MRTFA, MYH9, NCKIPSD, NOD1, NR1H3, PDCD5, PKD1, PLAT, PML, PRELID1, PTP4A3, PYCARD, QTRT1, RIPK2, RPS27L, RPS6KA1, RPS7, S100A9, SGTA, S…
Group188	GO:0006919	activation of cysteine-type endopeptidase activity involved in apoptotic process	0.0175955	0.00179431	[7, 8, 9, 10, 11, 12, 13]	11.811	15	[ANP32B, BAX, CASP5, DNPEP, EIF2AK3, FASN, HSPE1, NOD1, PML, PYCARD, RIPK2, RPS27L, S100A9, SLC52A2, TNFSF15]
Group188	GO:0043281	regulation of cysteine-type endopeptidase activity involved in apoptotic process	0.0212626	0.00179431	[6, 7, 8, 9, 10, 11]	9.39597	28	[ANP32B, BAX, BCL10, BCL2L11, CARD9, CASP5, DNPEP, EIF2AK3, FASN, GPI, GPX1, HSF1, HSPE1, IL6, MALT1, MAP3K20, NCKIPSD, NOD1, PDCD5, PML, PYCARD, RIPK2, RPS27L, RPS6KA1, S100A9, SLC52A2, TNFSF15, VEGFA]
Group188	GO:0008234	cysteine-type peptidase activity	0.0248574	0.00179431	[7, 8]	8.22898	46	[ANP32B, BAX, BCL10, BCL2L11, CAPN1, CAPN15, CARD9, CASP3, CASP5, CLC, CST3, CTSL, DNPEP, EIF2AK3, FASN, GPI, GPX1, HSF1, HSPE1, IL6, INHBA, IRF2BPL, JOSD2, MALT1, MAP3K20, MEFV, MINDY2, NCKIPSD, NOD1, OTUD6B, OTUD7B, OTULIN, PDCD5, PML, PYCARD, QTRT1, RIPK2, RPS27L, RPS6KA1, S100A9, SENP2, SLC52A2, TNFSF15, UFD1, VEGFA, ZC3H12A]
Group188	GO:2000116	regulation of cysteine-type endopeptidase activity	0.0376433	0.00179431	[7, 8, 9, 10]	8.84146	29	[ANP32B, BAX, BCL10, BCL2L11, CARD9, CASP5, DNPEP, EIF2AK3, FASN, GPI, GPX1, HSF1, HSPE1, IL6, MALT1, MAP3K20, MEFV, NCKIPSD, NOD1, PDCD5, PML, PYCARD, RIPK2, RPS27L, RPS6KA1, S100A9, SLC52A2, TNFSF15, VEGFA]
Group188	GO:0004197	cysteine-type endopeptidase activity	0.0430353	0.00179431	[8, 9]	8.16777	37	[ANP32B, BAX, BCL10, BCL2L11, CAPN1, CAPN15, CARD9, CASP3, CASP5, CLC, CTSL, DNPEP, EIF2AK3, FASN, GPI, GPX1, HSF1, HSPE1, IL6, INHBA, MALT1, MAP3K20, MEFV, NCKIPSD, NOD1, PDCD5, PML, PYCARD, QTRT1, RIPK2, RPS27L, RPS6KA1, S100A9, SENP2, SLC52A2, TNFSF15, VEGFA]
Group189	GO:1902512	positive regulation of apoptotic DNA fragmentation	0.00193868	0.0036568	[4, 5, 6, 7, 8, 9, 10, 11]	57.1429	4	[BAX, ENDOG, HSF1, IL6]
Group189	GO:0006309	apoptotic DNA fragmentation	0.00222166	0.0036568	[5, 6, 7, 8, 9]	24.2424	8	[ACOD1, BAX, CASP3, DNASE1L3, ENDOG, HM13, HSF1, IL6]
Group189	GO:0030262	apoptotic nuclear changes	0.00248485	0.0036568	[4, 5, 7]	21.4286	9	[ACOD1, BAX, CASP3, DEDD2, DNASE1L3, ENDOG, HM13, HSF1, IL6]
Group189	GO:1903626	positive regulation of DNA catabolic process	0.00320267	0.0036568	[5, 6, 7, 8, 9]	50	4	[BAX, ENDOG, HSF1, IL6]
Group189	GO:0006921	cellular component disassembly involved in execution phase of apoptosis	0.00330054	0.0036568	[3, 4, 6]	20.4545	9	[ACOD1, BAX, CASP3, DEDD2, DNASE1L3, ENDOG, HM13, HSF1, IL6]
Group189	GO:0000737	DNA catabolic process, endonucleolytic	0.00735595	0.0036568	[6, 7, 8]	19.5122	8	[ACOD1, BAX, CASP3, DNASE1L3, ENDOG, HM13, HSF1, IL6]
Group189	GO:1902510	regulation of apoptotic DNA fragmentation	0.00826586	0.0036568	[4, 5, 6, 7, 8, 9, 10]	29.4118	5	[BAX, ENDOG, HM13, HSF1, IL6]
Group189	GO:1903936	cellular response to sodium arsenite	0.0118107	0.0036568	[5, 6]	50	3	[HNRNPA1, HSF1, ZC3H12A]
Group189	GO:1903624	regulation of DNA catabolic process	0.0122003	0.0036568	[5, 6, 7, 8]	26.3158	5	[BAX, ENDOG, HM13, HSF1, IL6]
Group189	GO:0006308	DNA catabolic process	0.0159019	0.0036568	[5, 6, 7]	16.6667	8	[ACOD1, BAX, CASP3, DNASE1L3, ENDOG, HM13, HSF1, IL6]
Group189	GO:1900119	positive regulation of execution phase of apoptosis	0.026957	0.0036568	[3, 4, 6, 7, 8]	20.8333	5	[BAX, ENDOG, HSF1, IL6, ZC3H12A]
Group189	GO:1901298	regulation of hydrogen peroxide-mediated programmed cell death	0.0289409	0.0036568	[5, 6, 7, 8, 9]	25	4	[ENDOG, IL6, MET, TRAP1]
Group189	GO:0097468	programmed cell death in response to reactive oxygen species	0.0404735	0.0036568	[4, 6]	22.2222	4	[ENDOG, IL6, MET, TRAP1]
Group189	GO:0010421	hydrogen peroxide-mediated programmed cell death	0.0404735	0.0036568	[5, 7, 8]	22.2222	4	[ENDOG, IL6, MET, TRAP1]
Group190	GO:0097696	receptor signaling pathway via STAT	0.000268626	0.00467566	[4, 5, 6]	13.1455	28	[BCL3, CCL2, CCL4, CCL5, CD40, CLC, CRLF2, CSF1R, CSF2, DOT1L, GPI, HDAC2, HGS, HSF1, IL10, IL12B, IL23A, IL6, IL7R, KIT, PKD1, PKD2, PRKD2, SLC52A2, SOCS1, ST13, TIMP1, TNFRSF1A]
Group190	GO:1904894	positive regulation of receptor signaling pathway via STAT	0.000307353	0.00467566	[4, 5, 6, 7, 8]	15.9664	19	[CCL5, CD40, CLC, CRLF2, CSF1R, CSF2, HDAC2, HSF1, IL10, IL12B, IL23A, IL6, IL7R, KIT, SLC52A2, SOCS1, ST13, TIMP1, TNFRSF1A]
Group190	GO:0018108	peptidyl-tyrosine phosphorylation	0.000456188	0.00467566	[7, 8, 9]	9.98043	51	[ACE, AREG, BMP6, CBLB, CCL5, CD40, CD74, CLC, CSF1R, CSF2, CSK, EREG, FBXO44, FES, HBEGF, HCK, HDAC2, HSF1, IGF1R, IL12B, IL23A, IL6, INHBA, ITK, KIT, LILRA5, LRP1, MAP2K2, MAP3K11, MAPK3, MERTK, MET, NCF1, NR4A3, RAB5IF, RIPK2, S100A9, SCYL1, SH3BP5, SOCS1, TBC1D8, TGFB1, TIMP1, TKT, TNFRSF14, TNFRSF1A, TNK2, TSG101, TYK2, VEGFA, VPS51]
Group190	GO:0018212	peptidyl-tyrosine modification	0.000484338	0.00467566	[7, 8]	9.92218	51	[ACE, AREG, BMP6, CBLB, CCL5, CD40, CD74, CLC, CSF1R, CSF2, CSK, EREG, FBXO44, FES, HBEGF, HCK, HDAC2, HSF1, IGF1R, IL12B, IL23A, IL6, INHBA, ITK, KIT, LILRA5, LRP1, MAP2K2, MAP3K11, MAPK3, MERTK, MET, NCF1, NR4A3, RAB5IF, RIPK2, S100A9, SCYL1, SH3BP5, SOCS1, TBC1D8, TGFB1, TIMP1, TKT, TNFRSF14, TNFRSF1A, TNK2, TSG101, TYK2, VEGFA, VPS51]
Group190	GO:0050731	positive regulation of peptidyl-tyrosine phosphorylation	0.000697983	0.00467566	[7, 8, 9, 10, 11]	11.811	30	[ACE, AREG, BMP6, CCL5, CD40, CD74, CLC, CSF1R, CSF2, EREG, FBXO44, HBEGF, HDAC2, HSF1, IL12B, IL23A, IL6, KIT, LILRA5, NCF1, NR4A3, RIPK2, S100A9, TGFB1, TIMP1, TNFRSF14, TNFRSF1A, TNK2, VEGFA, VPS51]
Group190	GO:0007259	receptor signaling pathway via JAK-STAT	0.000725901	0.00467566	[5, 6, 7]	12.5604	26	[BCL3, CCL2, CCL4, CCL5, CD40, CLC, CSF1R, CSF2, DOT1L, GPI, HDAC2, HGS, HSF1, IL10, IL12B, IL23A, IL6, KIT, PKD1, PKD2, PRKD2, SLC52A2, SOCS1, ST13, TIMP1, TNFRSF1A]
Group190	GO:0050730	regulation of peptidyl-tyrosine phosphorylation	0.000960059	0.00467566	[7, 8, 9, 10]	10.6628	37	[ACE, AREG, BMP6, CBLB, CCL5, CD40, CD74, CLC, CSF1R, CSF2, EREG, FBXO44, HBEGF, HDAC2, HSF1, IL12B, IL23A, IL6, INHBA, KIT, LILRA5, LRP1, NCF1, NR4A3, RIPK2, S100A9, SH3BP5, SOCS1, TBC1D8, TGFB1, TIMP1, TNFRSF14, TNFRSF1A, TNK2, TSG101, VEGFA, VPS51]
Group190	GO:0046427	positive regulation of receptor signaling pathway via JAK-STAT	0.00139111	0.00467566	[5, 6, 7, 8, 9]	14.7826	17	[CCL5, CD40, CLC, CSF1R, CSF2, HDAC2, HSF1, IL10, IL12B, IL23A, IL6, KIT, SLC52A2, SOCS1, ST13, TIMP1, TNFRSF1A]
Group190	GO:1904892	regulation of receptor signaling pathway via STAT	0.00187151	0.00467566	[4, 5, 6, 7]	12.3656	23	[BCL3, CCL5, CD40, CLC, CRLF2, CSF1R, CSF2, DOT1L, GPI, HDAC2, HGS, HSF1, IL10, IL12B, IL23A, IL6, IL7R, KIT, SLC52A2, SOCS1, ST13, TIMP1, TNFRSF1A]
Group190	GO:0042531	positive regulation of tyrosine phosphorylation of STAT protein	0.0040743	0.00467566	[6, 7, 8, 9, 10, 11, 12]	15.2941	13	[CCL5, CD40, CLC, CSF1R, CSF2, HDAC2, HSF1, IL12B, IL23A, IL6, KIT, TIMP1, TNFRSF1A]
Group190	GO:0046425	regulation of receptor signaling pathway via JAK-STAT	0.0068443	0.00467566	[5, 6, 7, 8]	11.6022	21	[BCL3, CCL5, CD40, CLC, CSF1R, CSF2, DOT1L, GPI, HDAC2, HGS, HSF1, IL10, IL12B, IL23A, IL6, KIT, SLC52A2, SOCS1, ST13, TIMP1, TNFRSF1A]
Group190	GO:0042509	regulation of tyrosine phosphorylation of STAT protein	0.00731896	0.00467566	[6, 7, 8, 9, 10, 11]	13.5922	14	[CCL5, CD40, CLC, CSF1R, CSF2, HDAC2, HSF1, IL12B, IL23A, IL6, KIT, SOCS1, TIMP1, TNFRSF1A]
Group190	GO:0007260	tyrosine phosphorylation of STAT protein	0.00918307	0.00467566	[6, 7, 8, 9, 10]	13.2075	14	[CCL5, CD40, CLC, CSF1R, CSF2, HDAC2, HSF1, IL12B, IL23A, IL6, KIT, SOCS1, TIMP1, TNFRSF1A]
Group190	GO:0004713	protein tyrosine kinase activity	0.0207294	0.00467566	[8, 9, 10]	9.25926	30	[ACE, CBLB, CCL5, CSF1R, CSK, EREG, FBXO44, FES, HCK, IGF1R, ITK, KIT, LILRA5, LRP1, MAP2K2, MAP3K11, MERTK, MET, NCF1, NR4A3, RAB5IF, RIPK2, SCYL1, SH3BP5, TBC1D8, TKT, TNK2, TSG101, TYK2, VPS51]
Group190	GO:0018193	peptidyl-amino acid modification	0.0396678	0.00467566	[6, 7]	6.8693	113	[ACE, ACOD1, AKT2, AREG, ATP2B4, AURKAIP1, BAX, BMP6, BRPF1, CABIN1, CAMK1, CARM1, CBLB, CCL5, CD40, CD74, CDK10, CDKN1A, CLC, CSF1R, CSF2, CSK, CSNK1G2, CXCL8, DHRSX, DMPK, DNMT1, DOT1L, EGLN2, EIF2AK3, EIF4E, EREG, FAM173A, FBXO44, FES, FKBP8, GAPDH, GPI, GRK2, HBEGF, HCK, HDAC2, HSF1, IGF1R, IL12B, IL1B, IL23A, IL6, INHBA, INPP5K, ITK, JARID2, KIT, KMT2B, LDB1, LILRA5, LRP1, MAD2L2, MAP2K2, MA…
Group191	GO:0032368	regulation of lipid transport	0.00532793	0.000542563	[4, 5, 6]	12.8571	18	[ABCA2, ABCA7, AKT2, ATP5MC2, BMP6, CRY1, EDN1, IL1B, ITGAV, LGALS1, LRP1, NR1H3, PRELID1, QARS, S100A9, SPP1, TNFRSF11A, TSPO]
Group191	GO:0006636	unsaturated fatty acid biosynthetic process	0.00777255	0.000542563	[6, 7, 8, 9]	15.493	11	[ABCD1, ALOX5, ANXA1, AQP9, ARSA, CD74, EDN1, IL1B, LTC4S, S100A9, S1PR4]
Group191	GO:0032306	regulation of prostaglandin secretion	0.00826586	0.000542563	[6, 7, 8, 9, 10, 11, 12]	29.4118	5	[ATP5MC2, EDN1, IL1B, S100A9, TNFRSF11A]
Group191	GO:0031394	positive regulation of prostaglandin biosynthetic process	0.0125005	0.000542563	[7, 8, 9, 10, 11, 12, 13]	33.3333	4	[ANXA1, CD74, IL1B, S1PR4]
Group191	GO:0032370	positive regulation of lipid transport	0.0125596	0.000542563	[3, 4, 5, 6, 7]	14.2857	11	[ABCA7, BMP6, EDN1, IL1B, LGALS1, LRP1, NR1H3, PRELID1, S100A9, SPP1, TNFRSF11A]
Group191	GO:0015908	fatty acid transport	0.0125819	0.000542563	[5, 6, 8, 9]	12.0301	16	[ABCD1, ACE, AKT2, ANXA1, ATP5MC2, EDN1, FABP4, GPNMB, IL1B, MFSD2A, PRKAG2, QARS, S100A9, S1PR4, SLC27A3, TNFRSF11A]
Group191	GO:0032309	icosanoid secretion	0.0155831	0.000542563	[6, 7, 8, 9]	15.5172	9	[ACE, ANXA1, ATP5MC2, EDN1, GPNMB, IL1B, S100A9, S1PR4, TNFRSF11A]
Group191	GO:0032308	positive regulation of prostaglandin secretion	0.015919	0.000542563	[5, 6, 7, 8, 9, 10, 11, 12, 13]	30.7692	4	[EDN1, IL1B, S100A9, TNFRSF11A]
Group191	GO:2000191	regulation of fatty acid transport	0.0174477	0.000542563	[5, 6, 7, 9, 10]	17.9487	7	[AKT2, ATP5MC2, EDN1, IL1B, QARS, S100A9, TNFRSF11A]
Group191	GO:0032310	prostaglandin secretion	0.0200892	0.000542563	[7, 8, 9, 10, 11]	22.7273	5	[ATP5MC2, EDN1, IL1B, S100A9, TNFRSF11A]
Group191	GO:0015909	long-chain fatty acid transport	0.0211295	0.000542563	[6, 7, 9, 10]	12.5	12	[ABCD1, ACE, AKT2, ANXA1, ATP5MC2, FABP4, GPNMB, PRKAG2, QARS, S100A9, S1PR4, SLC27A3]
Group191	GO:0031392	regulation of prostaglandin biosynthetic process	0.0289409	0.000542563	[7, 8, 9, 10, 11, 12]	25	4	[ANXA1, CD74, IL1B, S1PR4]
Group191	GO:0032303	regulation of icosanoid secretion	0.030903	0.000542563	[5, 6, 7, 8, 9, 10, 11]	20	5	[ATP5MC2, EDN1, IL1B, S100A9, TNFRSF11A]
Group191	GO:0071715	icosanoid transport	0.0364613	0.000542563	[6, 7, 8]	13.0435	9	[ACE, ANXA1, ATP5MC2, EDN1, GPNMB, IL1B, S100A9, S1PR4, TNFRSF11A]
Group191	GO:1903793	positive regulation of anion transport	0.0392683	0.000542563	[4, 5, 6, 7]	12.8571	9	[ABCA7, CEBPB, EDN1, IL1B, PRELID1, RIPK2, S100A9, TBC1D8, TNFRSF11A]
Group191	GO:0015732	prostaglandin transport	0.0398185	0.000542563	[6, 7, 8, 9, 10]	18.5185	5	[ATP5MC2, EDN1, IL1B, S100A9, TNFRSF11A]
Group191	GO:0032305	positive regulation of icosanoid secretion	0.0473176	0.000542563	[4, 5, 6, 7, 8, 9, 10, 11, 12]	21.0526	4	[EDN1, IL1B, S100A9, TNFRSF11A]
Group192	GO:1902512	positive regulation of apoptotic DNA fragmentation	0.00193868	0.00661303	[4, 5, 6, 7, 8, 9, 10, 11]	57.1429	4	[BAX, ENDOG, HSF1, IL6]
Group192	GO:1903626	positive regulation of DNA catabolic process	0.00320267	0.00661303	[5, 6, 7, 8, 9]	50	4	[BAX, ENDOG, HSF1, IL6]
Group192	GO:0070301	cellular response to hydrogen peroxide	0.0118493	0.00661303	[5, 6]	11.7241	17	[ANXA1, CDKN1A, ENDOG, HDAC2, HSF1, IL10, IL6, IMPACT, MET, NR4A3, POLD1, S1PR4, SMPD3, TRAP1, TRPM2, TXN, VAC14]
Group192	GO:2001039	negative regulation of cellular response to drug	0.0123121	0.00661303	[3, 4, 5, 6]	19.4444	7	[IL10, IL6, MET, NR4A3, TRAP1, TXN, VAC14]
Group192	GO:1901032	negative regulation of response to reactive oxygen species	0.0123121	0.00661303	[4, 5, 6, 7]	19.4444	7	[IL10, IL6, MET, NR4A3, TRAP1, TXN, VAC14]
Group192	GO:1903206	negative regulation of hydrogen peroxide-induced cell death	0.0123121	0.00661303	[4, 5, 6, 7, 8, 9]	19.4444	7	[IL10, IL6, MET, NR4A3, TRAP1, TXN, VAC14]
Group192	GO:1903205	regulation of hydrogen peroxide-induced cell death	0.0191985	0.00661303	[4, 5, 6, 7, 8]	16	8	[ENDOG, IL10, IL6, MET, NR4A3, TRAP1, TXN, VAC14]
Group192	GO:1900408	negative regulation of cellular response to oxidative stress	0.0265011	0.00661303	[3, 4, 5, 6, 7]	13.1579	10	[GPX1, HSPB1, IL10, IL6, MET, NR4A3, SOD2, TRAP1, TXN, VAC14]
Group192	GO:1903202	negative regulation of oxidative stress-induced cell death	0.0265011	0.00661303	[4, 5, 6, 7, 8]	13.1579	10	[GPX1, HSPB1, IL10, IL6, MET, NR4A3, SOD2, TRAP1, TXN, VAC14]
Group192	GO:1900407	regulation of cellular response to oxidative stress	0.0266862	0.00661303	[4, 5, 6]	11.3821	14	[ABCD1, ENDOG, FBXO44, GPX1, HSPB1, IL10, IL6, MET, NR4A3, SOD2, TRAP1, TRPM2, TXN, VAC14]
Group192	GO:0036474	cell death in response to hydrogen peroxide	0.0271834	0.00661303	[4, 6, 7]	14.8148	8	[ENDOG, IL10, IL6, MET, NR4A3, TRAP1, TXN, VAC14]
Group192	GO:1901298	regulation of hydrogen peroxide-mediated programmed cell death	0.0289409	0.00661303	[5, 6, 7, 8, 9]	25	4	[ENDOG, IL6, MET, TRAP1]
Group192	GO:1903201	regulation of oxidative stress-induced cell death	0.0291107	0.00661303	[4, 5, 6, 7]	11.7117	13	[ENDOG, FBXO44, GPX1, HSPB1, IL10, IL6, MET, NR4A3, SOD2, TRAP1, TRPM2, TXN, VAC14]
Group192	GO:1902883	negative regulation of response to oxidative stress	0.0303825	0.00661303	[3, 4, 5, 6]	12.8205	10	[GPX1, HSPB1, IL10, IL6, MET, NR4A3, SOD2, TRAP1, TXN, VAC14]
Group192	GO:1901299	negative regulation of hydrogen peroxide-mediated programmed cell death	0.0401263	0.00661303	[5, 6, 7, 8, 9, 10]	30	3	[IL6, MET, TRAP1]
Group192	GO:0097468	programmed cell death in response to reactive oxygen species	0.0404735	0.00661303	[4, 6]	22.2222	4	[ENDOG, IL6, MET, TRAP1]
Group192	GO:0010421	hydrogen peroxide-mediated programmed cell death	0.0404735	0.00661303	[5, 7, 8]	22.2222	4	[ENDOG, IL6, MET, TRAP1]
Group192	GO:1901031	regulation of response to reactive oxygen species	0.047351	0.00661303	[5, 6]	13.1148	8	[ENDOG, IL10, IL6, MET, NR4A3, TRAP1, TXN, VAC14]
Group193	GO:1904031	positive regulation of cyclin-dependent protein kinase activity	0.00330054	0.00150361	[5, 6, 7, 8, 9, 10, 11]	20.4545	9	[CCND3, CDKN1A, CIB1, CKS2, PKD1, PKD2, PRKD2, RGCC, SLC12A9]
Group193	GO:0071850	mitotic cell cycle arrest	0.00614741	0.00150361	[4, 5, 6, 7]	22.5806	7	[CDKN1A, CIB1, E4F1, GADD45A, GADD45GIP1, RGCC, SLC12A9]
Group193	GO:0044819	mitotic G1/S transition checkpoint	0.00630428	0.00150361	[4, 5, 6, 7, 8, 9, 10]	14.4444	13	[BAX, CARM1, CDKN1A, CIB1, CNOT3, E2F4, GADD45A, PML, POLD1, RGCC, RPS27L, SLC12A9, SOX4]
Group193	GO:0031571	mitotic G1 DNA damage checkpoint	0.00630428	0.00150361	[5, 6, 7, 8, 9, 10, 11]	14.4444	13	[BAX, CARM1, CDKN1A, CIB1, CNOT3, E2F4, GADD45A, PML, POLD1, RGCC, RPS27L, SLC12A9, SOX4]
Group193	GO:0044783	G1 DNA damage checkpoint	0.00684972	0.00150361	[5, 6, 7, 8, 9]	14.2857	13	[BAX, CARM1, CDKN1A, CIB1, CNOT3, E2F4, GADD45A, PML, POLD1, RGCC, RPS27L, SLC12A9, SOX4]
Group193	GO:1905178	regulation of cardiac muscle tissue regeneration	0.007243	0.00150361	[4, 5, 6, 7]	60	3	[CDKN1A, CIB1, SLC12A9]
Group193	GO:1905179	negative regulation of cardiac muscle tissue regeneration	0.007243	0.00150361	[4, 5, 6, 7, 8]	60	3	[CDKN1A, CIB1, SLC12A9]
Group193	GO:0006977	DNA damage response, signal transduction by p53 class mediator resulting in cell cycle arrest	0.00806611	0.00150361	[5, 6, 7, 8, 9, 10, 11, 12, 13]	14.6341	12	[BAX, CARM1, CDKN1A, CIB1, CNOT3, E2F4, GADD45A, PML, POLD1, RGCC, SLC12A9, SOX4]
Group193	GO:1902400	intracellular signal transduction involved in G1 DNA damage checkpoint	0.00876992	0.00150361	[6, 7, 8, 9, 10]	14.4578	12	[BAX, CARM1, CDKN1A, CIB1, CNOT3, E2F4, GADD45A, PML, POLD1, RGCC, SLC12A9, SOX4]
Group193	GO:0072431	signal transduction involved in mitotic G1 DNA damage checkpoint	0.00876992	0.00150361	[6, 7, 8, 9, 10, 11, 12]	14.4578	12	[BAX, CARM1, CDKN1A, CIB1, CNOT3, E2F4, GADD45A, PML, POLD1, RGCC, SLC12A9, SOX4]
Group193	GO:0072413	signal transduction involved in mitotic cell cycle checkpoint	0.00957198	0.00150361	[4, 5, 6, 7, 8]	14.2857	12	[BAX, CARM1, CDKN1A, CIB1, CNOT3, E2F4, GADD45A, PML, POLD1, RGCC, SLC12A9, SOX4]
Group193	GO:1902403	signal transduction involved in mitotic DNA integrity checkpoint	0.00957198	0.00150361	[5, 6, 7, 8, 9]	14.2857	12	[BAX, CARM1, CDKN1A, CIB1, CNOT3, E2F4, GADD45A, PML, POLD1, RGCC, SLC12A9, SOX4]
Group193	GO:1902402	signal transduction involved in mitotic DNA damage checkpoint	0.00957198	0.00150361	[6, 7, 8, 9, 10]	14.2857	12	[BAX, CARM1, CDKN1A, CIB1, CNOT3, E2F4, GADD45A, PML, POLD1, RGCC, SLC12A9, SOX4]
Group193	GO:0072401	signal transduction involved in DNA integrity checkpoint	0.023318	0.00150361	[4, 5, 6, 7, 8]	12.5	13	[BAX, CARM1, CDKN1A, CIB1, CNOT3, E2F4, GADD45A, PML, POLD1, PRPF19, RGCC, SLC12A9, SOX4]
Group193	GO:0072422	signal transduction involved in DNA damage checkpoint	0.023318	0.00150361	[5, 6, 7, 8, 9]	12.5	13	[BAX, CARM1, CDKN1A, CIB1, CNOT3, E2F4, GADD45A, PML, POLD1, PRPF19, RGCC, SLC12A9, SOX4]
Group193	GO:0061026	cardiac muscle tissue regeneration	0.0237627	0.00150361	[4, 5, 6]	37.5	3	[CDKN1A, CIB1, SLC12A9]
Group193	GO:0072395	signal transduction involved in cell cycle checkpoint	0.0238507	0.00150361	[3, 4, 5, 6, 7]	12.381	13	[BAX, CARM1, CDKN1A, CIB1, CNOT3, E2F4, GADD45A, PML, POLD1, PRPF19, RGCC, SLC12A9, SOX4]
Group193	GO:0004861	cyclin-dependent protein serine/threonine kinase inhibitor activity	0.0398185	0.00150361	[5, 6, 7, 8, 9, 10, 11, 12, 13]	18.5185	5	[CASP3, CDKN1A, CIB1, RPL3, SLC12A9]
Group194	GO:0019083	viral transcription	7.97168e-07	4.04545e-07	[5, 6]	15.859	36	[CABIN1, CCL4, CCL5, CTDP1, FAU, GTF2F1, INPP5K, JUN, POLR2G, POLR2J, POLR2K, POLR2L, RPL10, RPL10A, RPL13, RPL3, RPL30, RPL32, RPL35, RPL36, RPL37, RPL38, RPL8, RPS15, RPS19, RPS3A, RPS5, RPS7, RSL24D1, SMARCA4, TNFRSF1A, TRIM11, TRIM14, TRIM21, TRIM8, UBA52]
Group194	GO:0072599	establishment of protein localization to endoplasmic reticulum	2.73493e-06	4.04545e-07	[5, 6, 7]	18.1818	26	[ARSA, FAU, PPFIBP1, RAB3GAP2, RPL10, RPL10A, RPL13, RPL3, RPL30, RPL32, RPL35, RPL36, RPL37, RPL38, RPL8, RPS15, RPS19, RPS3A, RPS5, RPS7, RSL24D1, SEC62, SGTA, SUGT1, UBA52, ZFAND2B]
Group194	GO:0045047	protein targeting to ER	4.79792e-06	4.04545e-07	[6, 7, 8, 9, 10]	17.9856	25	[ARSA, FAU, PPFIBP1, RPL10, RPL10A, RPL13, RPL3, RPL30, RPL32, RPL35, RPL36, RPL37, RPL38, RPL8, RPS15, RPS19, RPS3A, RPS5, RPS7, RSL24D1, SEC62, SGTA, SUGT1, UBA52, ZFAND2B]
Group194	GO:0070972	protein localization to endoplasmic reticulum	5.44139e-06	4.04545e-07	[6]	16.4706	28	[ARSA, DDRGK1, FAU, GPAA1, PPFIBP1, RAB3GAP2, RPL10, RPL10A, RPL13, RPL3, RPL30, RPL32, RPL35, RPL36, RPL37, RPL38, RPL8, RPS15, RPS19, RPS3A, RPS5, RPS7, RSL24D1, SEC62, SGTA, SUGT1, UBA52, ZFAND2B]
Group194	GO:0000184	nuclear-transcribed mRNA catabolic process, nonsense-mediated decay	3.05983e-05	4.04545e-07	[7, 8, 9, 10]	15.9236	25	[ABCA2, CTIF, EIF4E, FAU, HELZ2, RPL10, RPL10A, RPL13, RPL3, RPL30, RPL32, RPL35, RPL36, RPL37, RPL38, RPL8, RPS15, RPS19, RPS3A, RPS5, RPS7, RSL24D1, SMG5, SMG9, UBA52]
Group194	GO:0006613	cotranslational protein targeting to membrane	7.09233e-05	4.04545e-07	[6, 7, 8, 9, 10, 11]	16.8	21	[FAU, RPL10, RPL10A, RPL13, RPL3, RPL30, RPL32, RPL35, RPL36, RPL37, RPL38, RPL8, RPS15, RPS19, RPS3A, RPS5, RPS7, RSL24D1, SEC62, UBA52, ZFAND2B]
Group194	GO:0006886	intracellular protein transport	9.61313e-05	4.04545e-07	[4, 5, 6, 7, 8]	8.32158	118	[ACAA1, ACTR1A, AKAP12, AKAP8L, AKT2, ANP32B, AP1M1, AP1S3, AP2A1, AP2A2, AP3D1, AP3M2, AP3S2, AP4E1, ARFRP1, ARSA, AUP1, AURKAIP1, BCAR1, CABIN1, CAMK1, CBLB, CD74, CDC37, CDKN1A, CIB1, CLTB, CPSF1, DHRSX, EDEM1, EHD1, EIF4E, EIF5AL1, FAU, FBXO44, FLNA, HEATR3, HGS, HM13, HNRNPA2B1, HSPB1, IFIT1, IL1B, INPP5K, JUP, LONP1, LTV1, MBD1, MICALL2, NAGPA, NAPA, NCF1, NUCB1, PABPN1, PDCD5, PKD1, PML, P…
Group194	GO:0006612	protein targeting to membrane	0.000130953	4.04545e-07	[5, 6, 7, 8, 9, 10]	12.749	32	[AKT2, ARSA, CIB1, DHRSX, FAU, INPP5K, NCF1, PPFIBP1, RBCK1, RPL10, RPL10A, RPL13, RPL3, RPL30, RPL32, RPL35, RPL36, RPL37, RPL38, RPL8, RPS15, RPS19, RPS3A, RPS5, RPS7, RSL24D1, SEC62, SGTA, SUGT1, TAOK2, UBA52, ZFAND2B]
Group194	GO:0006614	SRP-dependent cotranslational protein targeting to membrane	0.000135292	4.04545e-07	[7, 8, 9, 10, 11, 12]	16.5289	20	[FAU, RPL10, RPL10A, RPL13, RPL3, RPL30, RPL32, RPL35, RPL36, RPL37, RPL38, RPL8, RPS15, RPS19, RPS3A, RPS5, RPS7, RSL24D1, UBA52, ZFAND2B]
Group194	GO:0046782	regulation of viral transcription	0.000139926	4.04545e-07	[5, 6, 7]	19.2771	16	[CCL4, CCL5, CTDP1, GTF2F1, INPP5K, JUN, POLR2G, POLR2J, POLR2K, POLR2L, SMARCA4, TNFRSF1A, TRIM11, TRIM14, TRIM21, TRIM8]
Group194	GO:0043043	peptide biosynthetic process	0.000185508	4.04545e-07	[5, 6]	9.15751	75	[AKT2, AURKAIP1, BCL3, C12orf65, CCL5, CHAC1, CNOT3, CPEB1, CTIF, EEF1B2, EEF1D, EEF2, EIF2AK3, EIF3K, EIF4E, EIF5AL1, EIF5B, ELOB, FAU, FURIN, GADD45GIP1, GAPDH, GGT5, GUF1, HAGH, HGS, HNRNPD, HSPB1, IL6, IMPACT, KCNQ1, KLHL25, KRT17, MAPK3, MRPL28, MRPL32, MRPL4, MRPL41, MRPL52, MRPL54, MRPL55, MRPL57, MRPS34, NSUN3, OPLAH, POLR2G, QARS, RGS2, RPL10, RPL10A, RPL13, RPL3, RPL30, RPL32, RPL35, RP…
Group194	GO:0006413	translational initiation	0.000215732	4.04545e-07	[3, 6, 7, 8]	12.766	30	[CCL5, CTIF, EIF2AK3, EIF3K, EIF4E, EIF5B, FAU, HSPB1, IMPACT, KLHL25, POLR2G, RPL10, RPL10A, RPL13, RPL3, RPL30, RPL32, RPL35, RPL36, RPL37, RPL38, RPL8, RPS15, RPS19, RPS3A, RPS5, RPS7, RSL24D1, UBA52, YTHDF3]
Group194	GO:0000956	nuclear-transcribed mRNA catabolic process	0.000354489	4.04545e-07	[6, 7, 8, 9]	12.0301	32	[ABCA2, CNOT3, CTIF, EDC4, EIF4E, EXOSC5, FAU, HELZ2, LSM4, LSM5, POLR2G, RPL10, RPL10A, RPL13, RPL3, RPL30, RPL32, RPL35, RPL36, RPL37, RPL38, RPL8, RPS15, RPS19, RPS3A, RPS5, RPS7, RSL24D1, SMG5, SMG9, UBA52, ZC3H12A]
Group194	GO:0006412	translation	0.000432632	4.04545e-07	[5, 6, 7]	9.01015	71	[AKT2, AURKAIP1, BCL3, C12orf65, CCL5, CNOT3, CPEB1, CTIF, EEF1B2, EEF1D, EEF2, EIF2AK3, EIF3K, EIF4E, EIF5AL1, EIF5B, ELOB, FAU, GADD45GIP1, GAPDH, GGT5, GUF1, HGS, HNRNPD, HSPB1, IL6, IMPACT, KCNQ1, KLHL25, KRT17, MAPK3, MRPL28, MRPL32, MRPL4, MRPL41, MRPL52, MRPL54, MRPL55, MRPL57, MRPS34, NSUN3, POLR2G, QARS, RGS2, RPL10, RPL10A, RPL13, RPL3, RPL30, RPL32, RPL35, RPL36, RPL37, RPL38, RPL8, RP…
Group194	GO:0090150	establishment of protein localization to membrane	0.000432764	4.04545e-07	[4, 5, 6]	10.3926	45	[ABCD1, ACTR1A, AKT2, ARFRP1, ARSA, BAX, BCL2L11, CIB1, CSK, DHRSX, FAU, INPP5K, MRTFA, NCF1, PDCD5, PPFIBP1, RAB3GAP2, RBCK1, RPL10, RPL10A, RPL13, RPL3, RPL30, RPL32, RPL35, RPL36, RPL37, RPL38, RPL8, RPS15, RPS19, RPS3A, RPS5, RPS7, RSL24D1, SCRIB, SEC62, SGTA, SUGT1, TAOK2, TIMM13, TRAF3, UBA52, YWHAH, ZFAND2B]
Group194	GO:0006401	RNA catabolic process	0.000795599	4.04545e-07	[5, 6, 7]	9.78044	49	[ABCA2, ANP32B, CABIN1, CNOT3, CTIF, DEDD2, EDC4, EIF4E, EXOSC5, FAU, HELZ2, HNRNPD, HSPA1A, HSPB1, LSM4, LSM5, MRTFA, POLR2G, PSMA2, PSMB1, PSMD8, RBM10, RNASEH2C, RNH1, RPL10, RPL10A, RPL13, RPL3, RPL30, RPL32, RPL35, RPL36, RPL37, RPL38, RPL8, RPS15, RPS19, RPS3A, RPS5, RPS7, RSL24D1, SLIRP, SMG5, SMG9, TENT5C, TNFRSF1A, UBA52, YTHDF3, ZC3H12A]
Group194	GO:0006402	mRNA catabolic process	0.000950193	4.04545e-07	[5, 6, 7, 8]	9.91379	46	[ABCA2, ANP32B, CABIN1, CNOT3, CTIF, EDC4, EIF4E, EXOSC5, FAU, HELZ2, HNRNPD, HSPA1A, HSPB1, LSM4, LSM5, MRTFA, POLR2G, PSMA2, PSMB1, PSMD8, RBM10, RNH1, RPL10, RPL10A, RPL13, RPL3, RPL30, RPL32, RPL35, RPL36, RPL37, RPL38, RPL8, RPS15, RPS19, RPS3A, RPS5, RPS7, RSL24D1, SMG5, SMG9, TENT5C, TNFRSF1A, UBA52, YTHDF3, ZC3H12A]
Group194	GO:0006605	protein targeting	0.00121149	4.04545e-07	[5, 6, 7, 8, 9]	9.49721	51	[ACAA1, AKAP12, AKT2, AP1S3, AP3D1, AP4E1, ARSA, AURKAIP1, CDC37, CIB1, DHRSX, FAU, FBXO44, HGS, INPP5K, LONP1, MICALL2, NAGPA, NCF1, NUCB1, PDCD5, PPFIBP1, RBCK1, RPL10, RPL10A, RPL13, RPL3, RPL30, RPL32, RPL35, RPL36, RPL37, RPL38, RPL8, RPS15, RPS19, RPS3A, RPS5, RPS7, RSL24D1, SEC62, SGTA, SREBF1, SUGT1, TAOK2, TIMM13, TIMM8B, TSPO, UBA52, ZFAND2B, ZFYVE16]
Group194	GO:0016071	mRNA metabolic process	0.00143059	4.04545e-07	[6, 7]	8.16327	88	[ABCA2, AKAP8L, ANP32B, AURKAIP1, CABIN1, CCAR1, CIR1, CNOT3, CPEB1, CPSF1, CTIF, CWF19L2, DDX23, DNAJC8, EDC4, EIF4E, EREG, EXOSC5, FASTKD5, FAU, FLNA, GTF2F1, HELZ2, HGS, HNRNPA1, HNRNPA2B1, HNRNPD, HNRNPL, HSF1, HSPA1A, HSPB1, INPP5K, KIN, LSM4, LSM5, LUC7L3, MET, MRTFA, PABPN1, PKD1, POLR2G, POLR2J, POLR2K, POLR2L, PRPF19, PRPF39, PSMA2, PSMB1, PSMD8, PUF60, RALY, RBM10, RBM42, RNH1, RPL10, R…
Group194	GO:0072594	establishment of protein localization to organelle	0.002188	4.04545e-07	[4, 5, 6]	8.70166	63	[ACAA1, AP3D1, ARSA, AURKAIP1, BAX, BCAR1, BCL2L11, CABIN1, CBLB, CDKN1A, FAU, FBXO44, FLNA, HEATR3, HGS, JUP, LONP1, MICALL2, NAGPA, PDCD5, PKD1, PML, PPFIBP1, RAB3GAP2, RANBP9, RPL10, RPL10A, RPL13, RPL3, RPL30, RPL32, RPL35, RPL36, RPL37, RPL38, RPL8, RPS15, RPS19, RPS3A, RPS5, RPS7, RSL24D1, SCRIB, SEC62, SGTA, SLC12A9, SREBF1, SUGT1, TBC1D8, TGFB1, TIMM13, TIMM8B, TRAF3, TRIM28, TSC2, TSG101…
Group194	GO:0006446	regulation of translational initiation	0.0269616	4.04545e-07	[4, 6, 7, 8, 9]	12.5	11	[CCL5, CTIF, EIF2AK3, EIF3K, EIF4E, EIF5B, HSPB1, IMPACT, KLHL25, POLR2G, YTHDF3]
Group195	GO:0015833	peptide transport	4.44328e-06	3.76184e-07	[5, 6]	7.81431	202	[ABCD1, ACAA1, ACAP1, ACTR1A, ADAM8, AKAP12, AKAP8L, AKT2, ANP32B, ANXA1, AP1M1, AP1S3, AP2A1, AP2A2, AP3D1, AP3M2, AP3S2, AP4E1, AP5B1, ARFRP1, ARSA, ATP6V1A, ATP6V1D, AUP1, AURKAIP1, BCAR1, BLOC1S6, BMP6, C5AR2, CABIN1, CAMK1, CAVIN1, CBLB, CCL5, CD38, CD40, CD74, CDC37, CDKN1A, CHMP1A, CIB1, CLEC11A, CLTB, COPE, CPSF1, CRLF2, CSF1R, CSK, DAB2, DHRSX, DNAJC14, DPP4, EDEM1, EDN1, EHD1, EIF4E, EI…
Group195	GO:0015031	protein transport	5.97089e-06	3.76184e-07	[4, 5, 6, 7]	7.81065	198	[ABCD1, ACAA1, ACAP1, ACTR1A, ADAM8, AKAP12, AKAP8L, AKT2, ANP32B, ANXA1, AP1M1, AP1S3, AP2A1, AP2A2, AP3D1, AP3M2, AP3S2, AP4E1, AP5B1, ARFRP1, ARSA, ATP6V1A, ATP6V1D, AUP1, AURKAIP1, BCAR1, BLOC1S6, BMP6, C5AR2, CABIN1, CAMK1, CAVIN1, CBLB, CCL5, CD38, CD40, CD74, CDC37, CDKN1A, CHMP1A, CIB1, CLEC11A, CLTB, COPE, CPSF1, CRLF2, CSF1R, CSK, DAB2, DHRSX, DNAJC14, DPP4, EDEM1, EHD1, EIF4E, EIF5AL1,…
Group195	GO:0051048	negative regulation of secretion	0.00134302	3.76184e-07	[3, 4, 5, 6]	10.9272	33	[ABR, ADA, ANXA1, ATP5MC2, C5AR2, CD74, COMT, CRY1, EDN1, GPNMB, IDH2, IER3, IL10, IL1B, IL36RN, INHBA, LILRA5, NR1H3, P2RY1, PFKL, PML, PPP4C, PSMD8, RGCC, RPL10, S1PR4, SLC52A2, SREBF1, SRGN, TIFAB, TNFRSF1A, VPS4B, ZC3H12A]
Group195	GO:0051223	regulation of protein transport	0.00196795	3.76184e-07	[5, 6, 7, 8]	8.33333	78	[ADAM8, AKAP12, AKAP8L, AKT2, ANP32B, ANXA1, BMP6, C5AR2, CAMK1, CCL5, CD38, CD40, CIB1, CRLF2, CSF1R, CSK, DPP4, EDEM1, EXOC7, FBXO44, FLNA, GAPDH, GPI, HLA-DRB1, IDH2, IER3, IL10, IL1B, IL1RL1, IL36RN, IL6, INHBA, INPP5K, JUP, KCNA1, LILRA5, LPL, LRP1, MAPK3, MBD1, MICALL2, NR1H3, NUCB1, PAM, PDCD5, PFKL, PML, PPP4C, PTPN23, PYCARD, RBCK1, RGCC, RIPK2, RPL10, S100A9, S1PR4, SCRIB, SCYL1, SELENO…
Group195	GO:0090087	regulation of peptide transport	0.00246294	3.76184e-07	[4, 5, 6, 7]	8.21355	80	[ADAM8, AKAP12, AKAP8L, AKT2, ANP32B, ANXA1, BMP6, C5AR2, CAMK1, CCL5, CD38, CD40, CD74, CIB1, CRLF2, CSF1R, CSK, DPP4, EDEM1, EXOC7, FBXO44, FLNA, GAPDH, GPI, HLA-DRB1, IDH2, IER3, IL10, IL1B, IL1RL1, IL36RN, IL6, INHBA, INPP5K, JUP, KCNA1, LILRA5, LPL, LRP1, LSM4, MAPK3, MBD1, MICALL2, NR1H3, NUCB1, PAM, PDCD5, PFKL, PML, PPP4C, PTPN23, PYCARD, RBCK1, RGCC, RIPK2, RPL10, S100A9, S1PR4, SCRIB, S…
Group195	GO:1903531	negative regulation of secretion by cell	0.00531841	3.76184e-07	[3, 4, 5, 6, 7]	10.4869	28	[ABR, ANXA1, C5AR2, CRY1, EDN1, GPNMB, IDH2, IER3, IL10, IL1B, IL36RN, INHBA, LILRA5, NR1H3, P2RY1, PFKL, PML, PPP4C, PSMD8, RGCC, RPL10, S1PR4, SLC52A2, SREBF1, SRGN, TNFRSF1A, VPS4B, ZC3H12A]
Group195	GO:0051224	negative regulation of protein transport	0.00567378	3.76184e-07	[3, 4, 5, 6, 7, 8, 9]	10.7143	27	[ANXA1, C5AR2, CSK, IDH2, IER3, IL10, IL1B, IL36RN, INHBA, INPP5K, LILRA5, NR1H3, PFKL, PML, PPP4C, RBCK1, RGCC, RPL10, S1PR4, SLC17A5, SLC52A2, SREBF1, SRGN, SYVN1, TXN, VAC14, ZC3H12A]
Group195	GO:1904950	negative regulation of establishment of protein localization	0.00683137	3.76184e-07	[2, 3, 4, 5, 6]	10.4247	27	[ANXA1, C5AR2, CSK, IDH2, IER3, IL10, IL1B, IL36RN, INHBA, INPP5K, LILRA5, NR1H3, PFKL, PML, PPP4C, RBCK1, RGCC, RPL10, S1PR4, SLC17A5, SLC52A2, SREBF1, SRGN, SYVN1, TXN, VAC14, ZC3H12A]
Group195	GO:0002792	negative regulation of peptide secretion	0.0095551	3.76184e-07	[4, 5, 6, 7, 8, 9]	11.0526	21	[ANXA1, C5AR2, CD74, IDH2, IER3, IL10, IL1B, IL36RN, INHBA, LILRA5, NR1H3, PFKL, PML, PPP4C, RGCC, RPL10, S1PR4, SLC52A2, SREBF1, SRGN, ZC3H12A]
Group195	GO:0002790	peptide secretion	0.0102453	3.76184e-07	[5, 6, 7]	8.00478	67	[ADAM8, AKAP12, ANXA1, BLOC1S6, BMP6, C5AR2, CAVIN1, CCL5, CD38, CD40, CD74, CLEC11A, CRLF2, CSF1R, DPP4, EDN1, EXOC7, GAPDH, GBP5, GPI, GTF2F1, HLA-DRB1, IDH2, IER3, IL10, IL1B, IL1RL1, IL1RN, IL36RN, IL6, INHBA, ISG15, ITGAV, KCNA1, LGALS1, LILRA5, LPL, LRP1, LSM4, MAPK3, NAGPA, NR1H3, PAM, PFKL, PML, PPP4C, PTPN23, PYCARD, RGCC, RIPK2, RPL10, S100A9, S1PR4, SCYL1, SELENOK, SLC16A10, SLC52A2, S…
Group195	GO:0050663	cytokine secretion	0.0112378	3.76184e-07	[3, 5, 6, 7, 8, 9]	9.48276	33	[AKAP12, ANXA1, C5AR2, CRLF2, CSF1R, GAPDH, GBP5, GTF2F1, HLA-DRB1, IER3, IL10, IL1B, IL1RL1, IL36RN, ISG15, ITGAV, KCNA1, LILRA5, LPL, LRP1, MAPK3, PML, PYCARD, RGCC, RIPK2, S100A9, S1PR4, SELENOK, SLC52A2, SOCS1, SRGN, TNFRSF14, ZC3H12A]
Group195	GO:0050709	negative regulation of protein secretion	0.0115218	3.76184e-07	[4, 5, 6, 7, 8, 9, 10]	11.0497	20	[ANXA1, C5AR2, IDH2, IER3, IL10, IL1B, IL36RN, INHBA, LILRA5, NR1H3, PFKL, PML, PPP4C, RGCC, RPL10, S1PR4, SLC52A2, SREBF1, SRGN, ZC3H12A]
Group195	GO:0051047	positive regulation of secretion	0.0116285	3.76184e-07	[3, 4, 5, 6]	8.4922	49	[ADAM8, AKAP12, BMP6, CD38, CRLF2, CSF1R, CYBA, EDN1, ENTHD1, EXOC7, GAPDH, GPI, GPNMB, GRK2, HGS, HLA-DRB1, IL10, IL1B, IL1RL1, IL6, INHBA, KCNA1, LGALS1, LILRA5, LPL, LRP1, LSM4, MAPK3, P2RY1, P2RY2, PTPN23, PYCARD, RBCK1, RGCC, RIPK2, S100A9, SELENOK, SLC52A2, SMPD3, SOX4, SPP1, SYTL2, TGFB1, TNFRSF11A, TNFRSF14, TRPM2, TSG101, UNC13D, VPS4B]
Group195	GO:1903530	regulation of secretion by cell	0.0119345	3.76184e-07	[3, 4, 5, 6]	7.724	75	[ABR, ADAM8, AKAP12, ANXA1, BMP6, C5AR2, CCL5, CD38, CD40, CRLF2, CRY1, CSF1R, DPP4, DVL1, EDN1, ENTHD1, EXOC7, FES, GAPDH, GPI, GPNMB, GRK2, HGS, HLA-DRB1, IDH2, IER3, IL10, IL1B, IL1RL1, IL36RN, IL6, INHBA, KCNA1, LGALS1, LILRA5, LPL, LRP1, LSM4, MAPK3, NAPA, NR1H3, P2RY1, PAM, PFKL, PML, PPP4C, PSMD8, PTPN23, PYCARD, RBCK1, RGCC, RIPK2, RPL10, S100A9, S1PR4, SCYL1, SELENOK, SEPT9, SLC52A2, SLC…
Group195	GO:0050707	regulation of cytokine secretion	0.0125967	3.76184e-07	[4, 5, 6, 7, 8, 9, 10]	9.63455	29	[AKAP12, ANXA1, C5AR2, CRLF2, CSF1R, GAPDH, HLA-DRB1, IER3, IL10, IL1B, IL1RL1, IL36RN, KCNA1, LILRA5, LPL, LRP1, MAPK3, PML, PYCARD, RGCC, RIPK2, S100A9, S1PR4, SELENOK, SLC52A2, SOCS1, SRGN, TNFRSF14, ZC3H12A]
Group195	GO:0050708	regulation of protein secretion	0.0158137	3.76184e-07	[4, 5, 6, 7, 8, 9]	8.21485	52	[ADAM8, AKAP12, ANXA1, BMP6, C5AR2, CCL5, CD38, CD40, CRLF2, CSF1R, DPP4, EXOC7, GAPDH, GPI, HLA-DRB1, IDH2, IER3, IL10, IL1B, IL1RL1, IL36RN, IL6, INHBA, KCNA1, LILRA5, LPL, LRP1, MAPK3, NR1H3, PAM, PFKL, PML, PPP4C, PTPN23, PYCARD, RGCC, RIPK2, RPL10, S100A9, S1PR4, SCYL1, SELENOK, SLC52A2, SLC8B1, SOCS1, SOX4, SREBF1, SRGN, TGFB1, TNFRSF14, TRPM2, ZC3H12A]
Group195	GO:0009306	protein secretion	0.0181412	3.76184e-07	[4, 5, 6, 7, 8]	7.82828	62	[ADAM8, AKAP12, ANXA1, BLOC1S6, BMP6, C5AR2, CAVIN1, CCL5, CD38, CD40, CLEC11A, CRLF2, CSF1R, DPP4, EXOC7, GAPDH, GBP5, GPI, GTF2F1, HLA-DRB1, IDH2, IER3, IL10, IL1B, IL1RL1, IL1RN, IL36RN, IL6, INHBA, ISG15, ITGAV, KCNA1, LGALS1, LILRA5, LPL, LRP1, MAPK3, NAGPA, NR1H3, PAM, PFKL, PML, PPP4C, PTPN23, PYCARD, RGCC, RIPK2, RPL10, S100A9, S1PR4, SCYL1, SELENOK, SLC52A2, SLC8B1, SOCS1, SOX4, SREBF1, …
Group195	GO:1903532	positive regulation of secretion by cell	0.0184983	3.76184e-07	[3, 4, 5, 6, 7]	8.33333	45	[ADAM8, AKAP12, BMP6, CD38, CRLF2, CSF1R, EDN1, ENTHD1, EXOC7, GAPDH, GPI, GPNMB, GRK2, HGS, HLA-DRB1, IL10, IL1B, IL1RL1, IL6, INHBA, KCNA1, LGALS1, LILRA5, LPL, LRP1, LSM4, MAPK3, P2RY1, PTPN23, PYCARD, RBCK1, RGCC, RIPK2, S100A9, SELENOK, SLC52A2, SMPD3, SOX4, SPP1, TGFB1, TNFRSF14, TRPM2, TSG101, UNC13D, VPS4B]
Group195	GO:1904951	positive regulation of establishment of protein localization	0.0185045	3.76184e-07	[2, 3, 4, 5, 6]	8.17308	51	[ACP2, ADAM8, AKAP12, AKT2, ANP32B, BMP6, CAMK1, CD38, CEP135, CIB1, CRLF2, CSF1R, EDEM1, EXOC7, FBXO44, FLNA, GAPDH, GPI, HLA-DRB1, IL10, IL1B, IL1RL1, IL6, JUP, KCNA1, LILRA5, LPL, LRP1, MAPK3, MBD1, MICALL2, PDCD5, PTP4A3, PTPN23, PYCARD, RGCC, RIPK2, S100A9, SELENOK, SLC52A2, SOX4, TBC1D8, TGFB1, TNFRSF14, TRIM28, TRPM2, TSG101, VPS28, XPO4, YWHAH, ZC3H12A]
Group195	GO:0002791	regulation of peptide secretion	0.018723	3.76184e-07	[5, 6, 7, 8]	8.07175	54	[ADAM8, AKAP12, ANXA1, BMP6, C5AR2, CCL5, CD38, CD40, CD74, CRLF2, CSF1R, DPP4, EXOC7, GAPDH, GPI, HLA-DRB1, IDH2, IER3, IL10, IL1B, IL1RL1, IL36RN, IL6, INHBA, KCNA1, LILRA5, LPL, LRP1, LSM4, MAPK3, NR1H3, PAM, PFKL, PML, PPP4C, PTPN23, PYCARD, RGCC, RIPK2, RPL10, S100A9, S1PR4, SCYL1, SELENOK, SLC52A2, SLC8B1, SOCS1, SOX4, SREBF1, SRGN, TGFB1, TNFRSF14, TRPM2, ZC3H12A]
Group195	GO:0051222	positive regulation of protein transport	0.0212182	3.76184e-07	[3, 4, 5, 6, 7, 8, 9]	8.24561	47	[ADAM8, AKAP12, AKT2, ANP32B, BMP6, CAMK1, CD38, CIB1, CRLF2, CSF1R, EDEM1, EXOC7, FBXO44, FLNA, GAPDH, GPI, HLA-DRB1, IL10, IL1B, IL1RL1, IL6, JUP, KCNA1, LILRA5, LPL, LRP1, MAPK3, MBD1, MICALL2, PDCD5, PTPN23, PYCARD, RGCC, RIPK2, S100A9, SELENOK, SLC52A2, SOX4, TBC1D8, TGFB1, TNFRSF14, TRIM28, TRPM2, TSG101, VPS28, XPO4, ZC3H12A]
Group196	GO:0030890	positive regulation of B cell proliferation	0.000281292	3.70167e-07	[6, 7, 8, 9]	22.6415	12	[ADA, BCL6, CD38, CD40, CD74, CDKN1A, CLC, GPR183, MRTFA, S100A9, SLC12A9, TICAM1]
Group196	GO:0070227	lymphocyte apoptotic process	0.000620766	3.70167e-07	[6]	16.6667	16	[ADA, ADAM8, BAX, BCL10, BCL2L11, BCL6, CCL5, CD74, CLC, HM13, IL10, IL2RA, IL7R, PRELID1, S100A9, ZC3H8]
Group196	GO:0002260	lymphocyte homeostasis	0.000723159	3.70167e-07	[3, 6]	17.9487	14	[ADA, BAX, BCL10, BCL2L11, CASP3, CD74, CORO1A, IL2RA, ORC3, S100A9, SBNO2, SH2B2, TGFB1, ZC3H8]
Group196	GO:2000106	regulation of leukocyte apoptotic process	0.000934707	3.70167e-07	[6, 7]	14.876	18	[ADA, ADAM8, ANXA1, BAX, BCL10, BCL6, CCL5, CD74, IL10, IL7R, IRF7, MERTK, NR4A3, PRELID1, S100A9, S1PR4, SELENOS, ZC3H8]
Group196	GO:0070231	T cell apoptotic process	0.00113217	3.70167e-07	[7]	19.0476	12	[ADA, ADAM8, BAX, BCL10, BCL2L11, CCL5, CLC, HM13, IL2RA, IL7R, PRELID1, ZC3H8]
Group196	GO:0070228	regulation of lymphocyte apoptotic process	0.00255718	3.70167e-07	[7, 8]	17.1429	12	[ADA, ADAM8, BAX, BCL10, BCL6, CCL5, CD74, IL10, IL7R, PRELID1, S100A9, ZC3H8]
Group196	GO:0002902	regulation of B cell apoptotic process	0.00310889	3.70167e-07	[8, 9]	25.9259	7	[ADA, BAX, BCL10, BCL6, CD74, IL10, S100A9]
Group196	GO:0001783	B cell apoptotic process	0.00312838	3.70167e-07	[7]	22.8571	8	[ADA, BAX, BCL10, BCL2L11, BCL6, CD74, IL10, S100A9]
Group196	GO:0002905	regulation of mature B cell apoptotic process	0.00320267	3.70167e-07	[3, 4, 6, 9, 10]	50	4	[ADA, BCL10, CD74, S100A9]
Group196	GO:0002901	mature B cell apoptotic process	0.00320267	3.70167e-07	[5, 8]	50	4	[ADA, BCL10, CD74, S100A9]
Group196	GO:0002906	negative regulation of mature B cell apoptotic process	0.00320267	3.70167e-07	[3, 4, 5, 6, 7, 9, 10, 11]	50	4	[ADA, BCL10, CD74, S100A9]
Group196	GO:2000108	positive regulation of leukocyte apoptotic process	0.00375441	3.70167e-07	[6, 7, 8]	20	9	[ADAM8, ANXA1, BAX, CCL5, IL10, NR4A3, PRELID1, S1PR4, ZC3H8]
Group196	GO:0070242	thymocyte apoptotic process	0.00403573	3.70167e-07	[8]	28.5714	6	[ADA, ADAM8, BAX, BCL2L11, HM13, ZC3H8]
Group196	GO:0001782	B cell homeostasis	0.00418129	3.70167e-07	[4, 7]	21.6216	8	[ADA, BAX, BCL10, BCL2L11, CASP3, CD74, S100A9, SH2B2]
Group196	GO:0070230	positive regulation of lymphocyte apoptotic process	0.00615784	3.70167e-07	[7, 8, 9]	26.087	6	[ADAM8, BAX, CCL5, IL10, PRELID1, ZC3H8]
Group196	GO:2000107	negative regulation of leukocyte apoptotic process	0.0097176	3.70167e-07	[6, 7, 8]	15.873	10	[ADA, BCL10, BCL6, CCL5, CD74, IL7R, IRF7, MERTK, S100A9, SELENOS]
Group196	GO:0002903	negative regulation of B cell apoptotic process	0.0146269	3.70167e-07	[8, 9, 10]	25	5	[ADA, BCL10, BCL6, CD74, S100A9]
Group196	GO:0070229	negative regulation of lymphocyte apoptotic process	0.0156118	3.70167e-07	[7, 8, 9]	18.4211	7	[ADA, BCL10, BCL6, CCL5, CD74, IL7R, S100A9]
Group196	GO:2000110	negative regulation of macrophage apoptotic process	0.0174235	3.70167e-07	[7, 8, 9]	42.8571	3	[CCL5, IRF7, SELENOS]
Group196	GO:0033033	negative regulation of myeloid cell apoptotic process	0.030903	3.70167e-07	[6, 7, 8]	20	5	[CCL5, IRF7, S100A9, SELENOS, TIMP1]
Group196	GO:0070234	positive regulation of T cell apoptotic process	0.0473176	3.70167e-07	[8, 9, 10]	21.0526	4	[ADAM8, CCL5, PRELID1, ZC3H8]
Group196	GO:0033032	regulation of myeloid cell apoptotic process	0.0490317	3.70167e-07	[6, 7]	14	7	[ANXA1, CCL5, IRF7, S100A9, S1PR4, SELENOS, TIMP1]
Group197	GO:0001932	regulation of protein phosphorylation	3.21072e-08	6.24974e-09	[6, 7, 8]	9.06149	168	[ABCA2, ABCA7, ACE, ACTR1A, ADAM8, ADCY7, AKAP12, AKAP8L, AKT1S1, AKT2, APIP, AREG, ATF3, ATP2B4, BAX, BMP6, BRAT1, C5AR2, CAMK1, CARD9, CASP3, CBLB, CCL2, CCL22, CCL4, CCL4L2, CCL5, CCND3, CCNG2, CCNQ, CD109, CD40, CD74, CDC37, CDK10, CDKN1A, CIB1, CKS2, CLC, CSF1, CSF1R, CSF2, CSK, CXCR4, DAB2, DBNL, DDRGK1, DNAJC10, DUSP10, DUSP2, DUSP4, DUSP8, DVL1, EDN1, EIF2AK3, EIF4E, ENG, EREG, FABP4, FAS…
Group197	GO:0031399	regulation of protein modification process	3.33827e-08	6.24974e-09	[5, 6, 7]	8.56898	200	[ABCA2, ABCA7, ACE, ACTR1A, ADAM8, ADCY7, ADGRB1, AKAP12, AKAP8L, AKT1S1, AKT2, APIP, AREG, ATF3, ATP2B4, BAX, BCL10, BCL6, BMP6, BRAT1, C5AR2, CABIN1, CAMK1, CARD9, CASP3, CBLB, CCL2, CCL22, CCL4, CCL4L2, CCL5, CCND3, CCNG2, CCNQ, CD109, CD40, CD74, CDC37, CDK10, CDKN1A, CIB1, CKS2, CLC, CRY1, CSF1, CSF1R, CSF2, CSK, CXCR4, DAB2, DBNL, DDRGK1, DMPK, DNAJC10, DNMT1, DUSP10, DUSP2, DUSP4, DUSP8, D…
Group197	GO:0019220	regulation of phosphate metabolic process	7.30348e-08	6.24974e-09	[5, 6]	8.49557	192	[ABCA2, ABCA7, ABCD1, ACE, ACTR1A, ADAM8, ADCY7, AK4, AKAP12, AKAP8L, AKT1S1, AKT2, APIP, AREG, ATF3, ATP2B4, BAX, BCL10, BMP6, BRAT1, C5AR2, CABIN1, CAMK1, CARD9, CASP3, CBLB, CCL2, CCL22, CCL4, CCL4L2, CCL5, CCND3, CCNG2, CCNQ, CD109, CD40, CD74, CDA, CDC37, CDK10, CDKN1A, CIB1, CKS2, CLC, CLEC11A, CSF1, CSF1R, CSF2, CSK, CSRNP2, CXCR4, DAB2, DBNL, DDRGK1, DGKZ, DMPK, DNAJC10, DUSP10, DUSP2, DU…
Group197	GO:0032268	regulation of cellular protein metabolic process	9.20898e-08	6.24974e-09	[4, 5, 6]	7.86966	256	[ABCA2, ABCA7, ACE, ACTR1A, ADAM8, ADCY7, ADGRB1, AKAP12, AKAP8L, AKT1S1, AKT2, ANP32B, APIP, AREG, ATF3, ATP2B4, AURKAIP1, BAX, BCL10, BCL2L11, BCL3, BCL6, BMP6, BRAT1, C12orf65, C5AR2, CABIN1, CAMK1, CARD9, CASP3, CASP5, CBLB, CCL2, CCL22, CCL4, CCL4L2, CCL5, CCND3, CCNG2, CCNQ, CD109, CD40, CD74, CDC37, CDK10, CDKN1A, CHAC1, CIB1, CKS2, CLC, CLN3, CNOT3, CPEB1, CRY1, CSF1, CSF1R, CSF2, CSK, CS…
Group197	GO:0043549	regulation of kinase activity	1.157e-06	6.24974e-09	[5, 7, 8]	9.49094	110	[ABCA2, ACE, ACTR1A, ADAM8, ADCY7, AKT1S1, ATP2B4, BCL10, CAMK1, CASP3, CBLB, CCL5, CCND3, CCNG2, CCNQ, CD40, CD74, CDC37, CDKN1A, CIB1, CKS2, CSF1, CSF1R, CSK, CXCR4, DBNL, DGKZ, DUSP10, DUSP2, DUSP4, DUSP8, DVL1, EDN1, EIF2AK3, EREG, FABP4, FBXO44, FGD2, GADD45A, GMFG, GPS1, HGS, HLA-DRB1, HSPB1, IGF1R, IL12B, IL1B, IL23A, IL6, INHBA, INPP5K, KCNQ1, KIT, KLF6, LDB1, LILRA5, LRP1, MALT1, MAP2K2,…
Group197	GO:0045859	regulation of protein kinase activity	1.52084e-06	6.24974e-09	[6, 7, 8, 9]	9.61718	103	[ABCA2, ACE, ACTR1A, ADAM8, ADCY7, AKT1S1, ATP2B4, CAMK1, CASP3, CBLB, CCL5, CCND3, CCNG2, CCNQ, CD40, CD74, CDC37, CDKN1A, CIB1, CKS2, CSF1, CSF1R, CSK, CXCR4, DBNL, DUSP10, DUSP2, DUSP4, DUSP8, DVL1, EDN1, EIF2AK3, EREG, FABP4, FBXO44, FGD2, GADD45A, GMFG, GPS1, HGS, HSPB1, IGF1R, IL12B, IL1B, IL23A, IL6, INHBA, INPP5K, KCNQ1, KIT, KLF6, LILRA5, LRP1, MALT1, MAP2K2, MAP3K11, MAP3K20, MAP3K6, MA…
Group197	GO:0031400	negative regulation of protein modification process	4.9773e-06	6.24974e-09	[5, 6, 7, 8]	10.0756	80	[ACTR1A, ADGRB1, AKT1S1, ATF3, ATP2B4, BAX, CABIN1, CASP3, CBLB, CD109, CDKN1A, CIB1, CRY1, CSK, DNAJC10, DNMT1, DUSP10, DUSP2, DUSP4, DUSP8, DVL1, EIF2AK3, EIF4E, ENG, FABP4, FKBP8, G6PD, GADD45A, GMFG, GPS1, HDAC2, HSPA1A, HSPB1, IGF1R, IL1B, IL6, IMPACT, INHBA, INPP5K, ISG15, JARID2, JUN, KCNQ1, KLF6, LRP1, MAD2L2, MBIP, MRTFA, PAQR3, PDCD4, PKD1, PPP1R37, PPP1R9B, PRKAG2, PYCARD, QARS, RANBP9…
Group197	GO:0006469	negative regulation of protein kinase activity	3.57104e-05	6.24974e-09	[7, 8, 9, 10]	12.2699	40	[ACTR1A, AKT1S1, CASP3, CBLB, CDKN1A, CIB1, DUSP10, DUSP2, DUSP4, DUSP8, DVL1, EIF2AK3, FABP4, GADD45A, GMFG, GPS1, HSPB1, IGF1R, IL1B, INHBA, INPP5K, KCNQ1, KLF6, LRP1, MBIP, PAQR3, PDCD4, PRKAG2, PYCARD, QARS, RGS14, RGS2, RPL3, RPTOR, SH3BP5, SLC12A9, SOCS1, TBC1D8, TSC2, TSG101]
Group197	GO:0071900	regulation of protein serine/threonine kinase activity	3.65804e-05	6.24974e-09	[7, 8, 9, 10]	9.87306	70	[ACTR1A, ADAM8, ATP2B4, CAMK1, CASP3, CCND3, CCNG2, CCNQ, CD40, CD74, CDC37, CDKN1A, CIB1, CKS2, CSF1R, CSK, CXCR4, DBNL, DUSP10, DUSP2, DUSP4, DUSP8, EDN1, FGD2, GADD45A, GPS1, HGS, HSPB1, IGF1R, IL1B, IL6, INHBA, INPP5K, KIT, KLF6, MAP2K2, MAP3K11, MAP3K20, MAP3K6, MAP4K1, MAPK3, MBIP, NOD1, PAQR3, PDCD4, PIK3R6, PKD1, PKD2, POLD1, PRKAG2, PRKD2, PYCARD, RGCC, RGS14, RGS2, RIPK2, RPL3, RPTOR, S…
Group197	GO:0033673	negative regulation of kinase activity	3.77e-05	6.24974e-09	[6, 7, 8, 9]	12.0344	42	[ACTR1A, AKT1S1, CASP3, CBLB, CDKN1A, CIB1, CSK, DUSP10, DUSP2, DUSP4, DUSP8, DVL1, EIF2AK3, FABP4, GADD45A, GMFG, GPS1, HSPB1, IGF1R, IL1B, INHBA, INPP5K, KCNQ1, KLF6, LRP1, MBIP, PAQR3, PDCD4, PRKAG2, PYCARD, QARS, RGS14, RGS2, RHOH, RPL3, RPTOR, SH3BP5, SLC12A9, SOCS1, TBC1D8, TSC2, TSG101]
Group197	GO:0001933	negative regulation of protein phosphorylation	0.000115373	6.24974e-09	[6, 7, 8, 9]	10.1604	57	[ACTR1A, AKT1S1, ATF3, BAX, CASP3, CBLB, CD109, CDKN1A, CIB1, CSK, DNAJC10, DUSP10, DUSP2, DUSP4, DUSP8, DVL1, EIF2AK3, EIF4E, ENG, FABP4, FKBP8, GADD45A, GMFG, GPS1, HSPB1, IGF1R, IL1B, IL6, IMPACT, INHBA, INPP5K, JUN, KCNQ1, KLF6, LRP1, MBIP, PAQR3, PDCD4, PKD1, PRKAG2, PYCARD, QARS, RANBP9, RGS14, RGS2, RPL3, RPTOR, SH3BP5, SLC12A9, SMAD7, SOCS1, TBC1D8, TGFB1, TIMP3, TSC2, TSG101, ZC3H12A]
Group197	GO:0051248	negative regulation of protein metabolic process	0.000192058	6.24974e-09	[4, 5, 6]	8.18631	116	[ABCA7, ACTR1A, ADGRB1, AKT1S1, ATF3, ATP2B4, BAX, BCL3, CABIN1, CASP3, CBLB, CD109, CDKN1A, CHAC1, CIB1, CLN3, CNOT3, CPEB1, CRY1, CSK, CST3, DDRGK1, DNAJC10, DNMT1, DUSP10, DUSP2, DUSP4, DUSP8, DVL1, EDN1, EIF2AK3, EIF4E, ENG, FABP4, FKBP8, FLNA, FURIN, G6PD, GADD45A, GAPDH, GMFG, GPI, GPS1, GPX1, HBEGF, HDAC2, HNRNPD, HSPA1A, HSPB1, IGF1R, IL10, IL1B, IL6, IMPACT, INHBA, INPP5D, INPP5K, IRF2BP…
Group197	GO:0042326	negative regulation of phosphorylation	0.00022206	6.24974e-09	[6, 7, 8]	9.80392	60	[ACTR1A, AKT1S1, ATF3, BAX, CASP3, CBLB, CD109, CDKN1A, CIB1, CSK, DNAJC10, DUSP10, DUSP2, DUSP4, DUSP8, DVL1, EIF2AK3, EIF4E, ENG, FABP4, FBP1, FKBP8, GADD45A, GMFG, GPS1, HSPB1, IGF1R, IL1B, IL6, IMPACT, INHBA, INPP5K, JUN, KCNQ1, KLF6, LRP1, MBIP, PAQR3, PDCD4, PKD1, PRKAG2, PYCARD, QARS, RANBP9, RGS14, RGS2, RHOH, RPL3, RPTOR, SH3BP5, SIRT6, SLC12A9, SMAD7, SOCS1, TBC1D8, TGFB1, TIMP3, TSC2, …
Group197	GO:0045936	negative regulation of phosphate metabolic process	0.000314139	6.24974e-09	[5, 6, 7]	9.18775	69	[ACTR1A, AKT1S1, ATF3, BAX, CABIN1, CASP3, CBLB, CD109, CDA, CDKN1A, CIB1, CLEC11A, CSK, CSRNP2, DNAJC10, DUSP10, DUSP2, DUSP4, DUSP8, DVL1, EIF2AK3, EIF4E, ENG, FABP4, FBP1, FKBP8, GADD45A, GMFG, GPS1, HSPB1, IGF1R, IL1B, IL6, IMPACT, INHBA, INPP5K, JUN, KCNQ1, KLF6, LRP1, MBIP, MRTFA, PAQR3, PDCD4, PKD1, PPP1R37, PPP1R9B, PRKAG2, PYCARD, QARS, RANBP9, RGS14, RGS2, RHOH, RPL3, RPTOR, SH3BP5, SIR…
Group197	GO:0010563	negative regulation of phosphorus metabolic process	0.00040199	6.24974e-09	[4, 5, 6]	9.17553	69	[ACTR1A, AKT1S1, ATF3, BAX, CABIN1, CASP3, CBLB, CD109, CDA, CDKN1A, CIB1, CLEC11A, CSK, CSRNP2, DNAJC10, DUSP10, DUSP2, DUSP4, DUSP8, DVL1, EIF2AK3, EIF4E, ENG, FABP4, FBP1, FKBP8, GADD45A, GMFG, GPS1, HSPB1, IGF1R, IL1B, IL6, IMPACT, INHBA, INPP5K, JUN, KCNQ1, KLF6, LRP1, MBIP, MRTFA, PAQR3, PDCD4, PKD1, PPP1R37, PPP1R9B, PRKAG2, PYCARD, QARS, RANBP9, RGS14, RGS2, RHOH, RPL3, RPTOR, SH3BP5, SIR…
Group197	GO:0019210	kinase inhibitor activity	0.000690631	6.24974e-09	[6, 7, 8, 9, 10]	16.4948	16	[CASP3, CDKN1A, CIB1, EIF2AK3, GMFG, HSPB1, KCNQ1, MBIP, PRKAG2, QARS, RHOH, RPL3, RPTOR, SH3BP5, SLC12A9, SOCS1]
Group197	GO:0032269	negative regulation of cellular protein metabolic process	0.000727898	6.24974e-09	[4, 5, 6, 7]	8.00299	107	[ACTR1A, ADGRB1, AKT1S1, ATF3, ATP2B4, BAX, CABIN1, CASP3, CBLB, CD109, CDKN1A, CHAC1, CIB1, CLN3, CNOT3, CPEB1, CRY1, CSK, CST3, DDRGK1, DNAJC10, DNMT1, DUSP10, DUSP2, DUSP4, DUSP8, DVL1, EDN1, EIF2AK3, EIF4E, ENG, FABP4, FKBP8, FURIN, G6PD, GADD45A, GAPDH, GMFG, GPI, GPS1, GPX1, HDAC2, HNRNPD, HSPA1A, HSPB1, IGF1R, IL10, IL1B, IL6, IMPACT, INHBA, INPP5K, IRF2BPL, ISG15, JARID2, JUN, KCNQ1, KLF6…
Group197	GO:0071901	negative regulation of protein serine/threonine kinase activity	0.00262382	6.24974e-09	[8, 9, 10, 11]	12	24	[ACTR1A, CASP3, CDKN1A, CIB1, DUSP10, DUSP2, DUSP4, DUSP8, GPS1, HSPB1, IL1B, INHBA, INPP5K, KLF6, MBIP, PAQR3, PDCD4, PRKAG2, PYCARD, RGS14, RGS2, RPL3, RPTOR, SLC12A9]
Group197	GO:1902532	negative regulation of intracellular signal transduction	0.00539027	6.24974e-09	[4, 5, 6, 7]	8.52941	58	[AKT1S1, ATF3, ATP2B4, BCL6, CD74, CIB1, CLEC11A, CSK, DEPDC5, DHX58, DUSP10, DUSP2, DUSP4, DUSP8, FBP1, GPS1, GPX1, HSPA1A, HSPB1, IGF1R, IL1B, INHBA, INPP5K, KLF6, LITAF, MBIP, MET, OTUD7B, PAQR3, PDCD4, PKD1, PKD2, PRKD2, PYCARD, QARS, RANBP9, RASAL1, RCAN1, RGS14, RGS2, RHOH, RNF125, RPL10, S100A9, SELENOS, SH3BP1, SNAI1, SOD2, STK11, SYVN1, TIMP1, TIMP3, TLE1, TNIP3, TRAP1, TSC2, UFD1, ZC3H1…
Group197	GO:0004860	protein kinase inhibitor activity	0.00684972	6.24974e-09	[7, 8, 9, 10, 11]	14.2857	13	[CASP3, CDKN1A, CIB1, GMFG, HSPB1, MBIP, PRKAG2, QARS, RPL3, RPTOR, SH3BP5, SLC12A9, SOCS1]
Group197	GO:0043407	negative regulation of MAP kinase activity	0.017391	6.24974e-09	[6, 7, 8, 9, 10, 11, 12]	12.6126	14	[DUSP10, DUSP2, DUSP4, DUSP8, GPS1, IL1B, INHBA, INPP5K, KLF6, MBIP, PAQR3, PDCD4, RGS14, RGS2]
Group197	GO:0030291	protein serine/threonine kinase inhibitor activity	0.0209696	6.24974e-09	[8, 9, 10, 11, 12]	15.6863	8	[CASP3, CDKN1A, CIB1, HSPB1, PRKAG2, RPL3, RPTOR, SLC12A9]
Group198	GO:0009123	nucleoside monophosphate metabolic process	0.00579412	0.00934406	[5, 6, 7]	14.6067	13	[ACOD1, ADA, AK4, AMPD2, APRT, CMPK2, COASY, GUK1, IMPDH1, LHPP, NT5E, PNPLA6, UCKL1]
Group198	GO:0009201	ribonucleoside triphosphate biosynthetic process	0.00579412	0.00934406	[7, 8, 9]	14.6067	13	[ACOD1, AK4, ALDOA, ATP5F1D, ATP5MC2, CYC1, IMPDH1, PRKAG2, SYTL2, TGFB1, UCKL1, UQCC3, VPS9D1]
Group198	GO:0009142	nucleoside triphosphate biosynthetic process	0.00977797	0.00934406	[6, 7, 8]	13.0841	14	[ACOD1, AK4, ALDOA, ATP5F1D, ATP5MC2, CMPK2, CYC1, IMPDH1, PRKAG2, SYTL2, TGFB1, UCKL1, UQCC3, VPS9D1]
Group198	GO:0009141	nucleoside triphosphate metabolic process	0.0123361	0.00934406	[5, 6, 7]	11.6438	17	[ACOD1, ADA, AK4, ALDOA, ATP5F1D, ATP5MC2, CMPK2, CYC1, GUK1, IMPDH1, PKD1, PRKAG2, SYTL2, TGFB1, UCKL1, UQCC3, VPS9D1]
Group198	GO:0006754	ATP biosynthetic process	0.0124466	0.00934406	[3, 4, 8, 9, 10, 11]	15.1515	10	[AK4, ALDOA, ATP5F1D, ATP5MC2, CYC1, PRKAG2, SYTL2, TGFB1, UQCC3, VPS9D1]
Group198	GO:0046390	ribose phosphate biosynthetic process	0.0129144	0.00934406	[5, 6]	10.1167	26	[ACOD1, ACOT7, ADCY7, AK4, ALDOA, AMPD2, APRT, AQP9, ATP5F1D, ATP5MC2, COASY, CYC1, DLAT, FASN, G6PD, GUK1, IMPDH1, LDHD, PRKAG2, SAT1, SLC25A1, SYTL2, TGFB1, UCKL1, UQCC3, VPS9D1]
Group198	GO:0009206	purine ribonucleoside triphosphate biosynthetic process	0.0158432	0.00934406	[8, 9, 10]	13.75	11	[AK4, ALDOA, ATP5F1D, ATP5MC2, CYC1, IMPDH1, PRKAG2, SYTL2, TGFB1, UQCC3, VPS9D1]
Group198	GO:0009260	ribonucleotide biosynthetic process	0.0162588	0.00934406	[6, 7, 8, 9]	10.0402	25	[ACOD1, ACOT7, ADCY7, AK4, ALDOA, AMPD2, APRT, AQP9, ATP5F1D, ATP5MC2, COASY, CYC1, DLAT, FASN, GUK1, IMPDH1, LDHD, PRKAG2, SAT1, SLC25A1, SYTL2, TGFB1, UCKL1, UQCC3, VPS9D1]
Group198	GO:0009145	purine nucleoside triphosphate biosynthetic process	0.0169951	0.00934406	[7, 8, 9]	13.5802	11	[AK4, ALDOA, ATP5F1D, ATP5MC2, CYC1, IMPDH1, PRKAG2, SYTL2, TGFB1, UQCC3, VPS9D1]
Group198	GO:0009259	ribonucleotide metabolic process	0.0190679	0.00934406	[5, 6, 7, 8]	8.36364	46	[ABCD1, ACOD1, ACOT7, ADCY7, AK4, ALDOA, AMPD2, APRT, AQP9, ATP5F1D, ATP5MC2, CABIN1, CIB1, COASY, CYC1, DLAT, DLST, FASN, FBP1, GALK1, GAPDH, GPI, GUK1, HK3, HOOK3, IMPDH1, LDHD, MVD, NT5E, OGDH, PDE4B, PFKL, PKD1, PNPLA6, PRKAG2, SAT1, SIRT6, SLC25A1, SLC2A6, SYTL2, TBC1D8, TGFB1, TSPO, UCKL1, UQCC3, VPS9D1]
Group198	GO:0006164	purine nucleotide biosynthetic process	0.0211845	0.00934406	[6, 7, 8, 9]	9.83607	24	[ACOT7, ADA, ADCY7, AK4, ALDOA, AMPD2, APRT, AQP9, ATP5F1D, ATP5MC2, COASY, CYC1, DLAT, FASN, GUK1, IMPDH1, LDHD, PRKAG2, SAT1, SLC25A1, SYTL2, TGFB1, UQCC3, VPS9D1]
Group198	GO:0009150	purine ribonucleotide metabolic process	0.021849	0.00934406	[6, 7, 8, 9]	8.27068	44	[ABCD1, ACOT7, ADCY7, AK4, ALDOA, AMPD2, APRT, AQP9, ATP5F1D, ATP5MC2, CABIN1, CIB1, COASY, CYC1, DLAT, DLST, FASN, FBP1, GALK1, GAPDH, GPI, GUK1, HK3, HOOK3, IMPDH1, LDHD, MVD, NT5E, OGDH, PDE4B, PFKL, PKD1, PNPLA6, PRKAG2, SAT1, SIRT6, SLC25A1, SLC2A6, SYTL2, TBC1D8, TGFB1, TSPO, UQCC3, VPS9D1]
Group198	GO:0006163	purine nucleotide metabolic process	0.0254262	0.00934406	[5, 6, 7, 8]	8.17052	46	[ABCD1, ACOT7, ADA, ADCY7, AK4, ALDOA, AMPD2, APRT, AQP9, ATP5F1D, ATP5MC2, CABIN1, CIB1, COASY, CYC1, DLAT, DLST, FASN, FBP1, GALK1, GAPDH, GPI, GPX1, GUK1, HK3, HOOK3, IMPDH1, LDHD, MVD, NT5E, OGDH, PDE4B, PFKL, PKD1, PNPLA6, PRKAG2, SAT1, SIRT6, SLC25A1, SLC2A6, SYTL2, TBC1D8, TGFB1, TSPO, UQCC3, VPS9D1]
Group198	GO:0009152	purine ribonucleotide biosynthetic process	0.0255397	0.00934406	[7, 8, 9, 10]	9.87124	23	[ACOT7, ADCY7, AK4, ALDOA, AMPD2, APRT, AQP9, ATP5F1D, ATP5MC2, COASY, CYC1, DLAT, FASN, GUK1, IMPDH1, LDHD, PRKAG2, SAT1, SLC25A1, SYTL2, TGFB1, UQCC3, VPS9D1]
Group198	GO:0009199	ribonucleoside triphosphate metabolic process	0.0262178	0.00934406	[6, 7, 8]	12.037	13	[ACOD1, AK4, ALDOA, ATP5F1D, ATP5MC2, CYC1, IMPDH1, PRKAG2, SYTL2, TGFB1, UCKL1, UQCC3, VPS9D1]
Group198	GO:0006753	nucleoside phosphate metabolic process	0.0263133	0.00934406	[4, 5, 6]	7.84593	55	[ABCD1, ACOD1, ACOT7, ADA, ADCY7, AGPAT1, AGPAT2, AGPAT3, AK4, ALDOA, AMPD2, APRT, AQP9, ATP5F1D, ATP5MC2, CABIN1, CDA, CIB1, CMPK2, COASY, CYC1, DLAT, DLST, FASN, FBP1, GALK1, GAPDH, GPI, GPX1, GUK1, HK3, HOOK3, IDH2, IMPDH1, LDHD, LHPP, MVD, NT5E, OGDH, PDE4B, PFKL, PKD1, PNPLA6, PRKAG2, SAT1, SIRT6, SLC25A1, SLC2A6, SYTL2, TBC1D8, TGFB1, TSPO, UCKL1, UQCC3, VPS9D1]
Group198	GO:0009144	purine nucleoside triphosphate metabolic process	0.0291107	0.00934406	[6, 7, 8]	11.7117	13	[ADA, AK4, ALDOA, ATP5F1D, ATP5MC2, CYC1, GUK1, IMPDH1, PRKAG2, SYTL2, TGFB1, UQCC3, VPS9D1]
Group198	GO:1901293	nucleoside phosphate biosynthetic process	0.0305413	0.00934406	[5, 6, 7]	8.71935	32	[ACOD1, ACOT7, ADA, ADCY7, AGPAT1, AGPAT2, AGPAT3, AK4, ALDOA, AMPD2, APRT, AQP9, ATP5F1D, ATP5MC2, CMPK2, COASY, CYC1, DLAT, FASN, GUK1, IDH2, IMPDH1, LDHD, LHPP, PRKAG2, SAT1, SLC25A1, SYTL2, TGFB1, UCKL1, UQCC3, VPS9D1]
Group198	GO:0009117	nucleotide metabolic process	0.0313073	0.00934406	[5, 6, 7]	7.76978	54	[ABCD1, ACOD1, ACOT7, ADA, ADCY7, AGPAT1, AGPAT2, AGPAT3, AK4, ALDOA, AMPD2, APRT, AQP9, ATP5F1D, ATP5MC2, CABIN1, CDA, CIB1, CMPK2, COASY, CYC1, DLAT, DLST, FASN, FBP1, GALK1, GAPDH, GPI, GPX1, GUK1, HK3, HOOK3, IDH2, IMPDH1, LDHD, MVD, NT5E, OGDH, PDE4B, PFKL, PKD1, PNPLA6, PRKAG2, SAT1, SIRT6, SLC25A1, SLC2A6, SYTL2, TBC1D8, TGFB1, TSPO, UCKL1, UQCC3, VPS9D1]
Group198	GO:0015985	energy coupled proton transport, down electrochemical gradient	0.0452265	0.00934406	[8, 9]	17.8571	5	[ATP5F1D, ATP5MC2, CYC1, SYTL2, VPS9D1]
Group198	GO:0015986	ATP synthesis coupled proton transport	0.0452265	0.00934406	[4, 5, 9, 10, 11, 12]	17.8571	5	[ATP5F1D, ATP5MC2, CYC1, SYTL2, VPS9D1]
Group198	GO:0009165	nucleotide biosynthetic process	0.0495121	0.00934406	[6, 7, 8]	8.51648	31	[ACOD1, ACOT7, ADA, ADCY7, AGPAT1, AGPAT2, AGPAT3, AK4, ALDOA, AMPD2, APRT, AQP9, ATP5F1D, ATP5MC2, CMPK2, COASY, CYC1, DLAT, FASN, GUK1, IDH2, IMPDH1, LDHD, PRKAG2, SAT1, SLC25A1, SYTL2, TGFB1, UCKL1, UQCC3, VPS9D1]
Group199	GO:0009161	ribonucleoside monophosphate metabolic process	0.00130018	0.00585577	[6, 7, 8]	18.75	12	[ACOD1, ADA, AK4, AMPD2, APRT, COASY, GUK1, IMPDH1, LHPP, NT5E, PNPLA6, UCKL1]
Group199	GO:0009167	purine ribonucleoside monophosphate metabolic process	0.00145864	0.00585577	[7, 8, 9]	21.2766	10	[ADA, AK4, AMPD2, APRT, COASY, GUK1, IMPDH1, LHPP, NT5E, PNPLA6]
Group199	GO:0009126	purine nucleoside monophosphate metabolic process	0.00170745	0.00585577	[6, 7, 8]	20.8333	10	[ADA, AK4, AMPD2, APRT, COASY, GUK1, IMPDH1, LHPP, NT5E, PNPLA6]
Group199	GO:0009163	nucleoside biosynthetic process	0.00171335	0.00585577	[5, 6, 7]	19.2982	11	[ACOD1, ADA, APRT, CDA, GUK1, IMPDH1, NT5E, PNPLA6, SCO2, TYMP, UCKL1]
Group199	GO:0009123	nucleoside monophosphate metabolic process	0.00579412	0.00585577	[5, 6, 7]	14.6067	13	[ACOD1, ADA, AK4, AMPD2, APRT, CMPK2, COASY, GUK1, IMPDH1, LHPP, NT5E, PNPLA6, UCKL1]
Group199	GO:0009127	purine nucleoside monophosphate biosynthetic process	0.00615784	0.00585577	[7, 8, 9]	26.087	6	[ADA, AMPD2, APRT, COASY, IMPDH1, LHPP]
Group199	GO:0009168	purine ribonucleoside monophosphate biosynthetic process	0.00615784	0.00585577	[8, 9, 10]	26.087	6	[ADA, AMPD2, APRT, COASY, IMPDH1, LHPP]
Group199	GO:0009156	ribonucleoside monophosphate biosynthetic process	0.00645395	0.00585577	[7, 8, 9]	20	8	[ACOD1, ADA, AMPD2, APRT, COASY, IMPDH1, LHPP, UCKL1]
Group199	GO:0046033	AMP metabolic process	0.0122003	0.00585577	[4, 7, 8, 9, 10]	26.3158	5	[AK4, AMPD2, APRT, NT5E, PNPLA6]
Group199	GO:0009141	nucleoside triphosphate metabolic process	0.0123361	0.00585577	[5, 6, 7]	11.6438	17	[ACOD1, ADA, AK4, ALDOA, ATP5F1D, ATP5MC2, CMPK2, CYC1, GUK1, IMPDH1, PKD1, PRKAG2, SYTL2, TGFB1, UCKL1, UQCC3, VPS9D1]
Group199	GO:0034404	nucleobase-containing small molecule biosynthetic process	0.0157376	0.00585577	[4, 5, 6]	11.5942	16	[ABCD1, ACOD1, ACOT7, ADA, APRT, CDA, GPX1, GUK1, IMPDH1, NT5E, PDE4B, PKD1, PNPLA6, SCO2, TYMP, UCKL1]
Group199	GO:0043174	nucleoside salvage	0.0233125	0.00585577	[4, 6, 7, 8]	21.7391	5	[APRT, CDA, SCO2, TYMP, UCKL1]
Group199	GO:0032261	purine nucleotide salvage	0.0237627	0.00585577	[5, 6, 7, 8, 9, 10]	37.5	3	[ADA, AMPD2, APRT]
Group199	GO:0042451	purine nucleoside biosynthetic process	0.0261131	0.00585577	[6, 7, 8]	18.1818	6	[ADA, APRT, GUK1, IMPDH1, NT5E, PNPLA6]
Group199	GO:0042455	ribonucleoside biosynthetic process	0.0261131	0.00585577	[6, 7, 8]	18.1818	6	[ADA, APRT, GUK1, IMPDH1, NT5E, PNPLA6]
Group199	GO:0046129	purine ribonucleoside biosynthetic process	0.0261131	0.00585577	[7, 8, 9]	18.1818	6	[ADA, APRT, GUK1, IMPDH1, NT5E, PNPLA6]
Group199	GO:0046134	pyrimidine nucleoside biosynthetic process	0.026957	0.00585577	[6, 7, 8]	20.8333	5	[ACOD1, CDA, SCO2, TYMP, UCKL1]
Group199	GO:0009124	nucleoside monophosphate biosynthetic process	0.0295666	0.00585577	[6, 7, 8]	14.5455	8	[ACOD1, ADA, AMPD2, APRT, COASY, IMPDH1, LHPP, UCKL1]
Group199	GO:1901293	nucleoside phosphate biosynthetic process	0.0305413	0.00585577	[5, 6, 7]	8.71935	32	[ACOD1, ACOT7, ADA, ADCY7, AGPAT1, AGPAT2, AGPAT3, AK4, ALDOA, AMPD2, APRT, AQP9, ATP5F1D, ATP5MC2, CMPK2, COASY, CYC1, DLAT, FASN, GUK1, IDH2, IMPDH1, LDHD, LHPP, PRKAG2, SAT1, SLC25A1, SYTL2, TGFB1, UCKL1, UQCC3, VPS9D1]
Group199	GO:0008655	pyrimidine-containing compound salvage	0.0343871	0.00585577	[4, 5, 6]	23.5294	4	[CDA, SCO2, TYMP, UCKL1]
Group199	GO:0043097	pyrimidine nucleoside salvage	0.0343871	0.00585577	[5, 6, 7, 8, 9]	23.5294	4	[CDA, SCO2, TYMP, UCKL1]
Group199	GO:0043173	nucleotide salvage	0.0343871	0.00585577	[4, 7, 8, 9]	23.5294	4	[ADA, AMPD2, APRT, UCKL1]
Group199	GO:0009164	nucleoside catabolic process	0.0412566	0.00585577	[5, 6, 7]	14.5833	7	[ADA, CDA, ENPP4, NT5E, PNPLA6, SCO2, TYMP]
Group199	GO:0009116	nucleoside metabolic process	0.045117	0.00585577	[4, 5, 6]	10.274	15	[ACOD1, ADA, AK4, APRT, CDA, COASY, ENPP4, GUK1, IMPDH1, NT5E, PEMT, PNPLA6, SCO2, TYMP, UCKL1]
Group199	GO:0006213	pyrimidine nucleoside metabolic process	0.0451842	0.00585577	[5, 6, 7]	14.2857	7	[ACOD1, CDA, NT5E, PNPLA6, SCO2, TYMP, UCKL1]
Group200	GO:0010629	negative regulation of gene expression	1.96661e-05	2.55053e-05	[4, 5, 6]	7.76411	183	[ABCA2, ACE, ACTR1A, AHR, ANP32B, AREG, ARID5A, ASCL2, ATF3, ATOX1, BATF3, BCL3, BCL6, BMP6, CABIN1, CCL2, CCND3, CD38, CD46, CDKN1A, CEBPB, CEBPD, CHAC1, CHMP1A, CIB1, CIC, CIR1, CNOT3, CPEB1, CREM, CRY1, CSF2, CTIF, DAB2, DACH1, DDRGK1, DEDD2, DNMT1, DNPEP, DOT1L, E2F4, E4F1, EDC4, EDN1, EIF2AK3, EIF4E, ENG, EREG, ETV3, EXOSC5, FABP4, FAM129B, FAU, FBP1, FBXO44, FLNA, FOXQ1, GAPDH, GPS1, HCFC1R…
Group200	GO:0010558	negative regulation of macromolecule biosynthetic process	9.59534e-05	2.55053e-05	[4, 5, 6]	7.86458	151	[ABCA7, ACP2, ACTR1A, AHR, ANGPTL4, AP2A1, AREG, ARFRP1, ARID5A, ASCL2, ATF3, ATOX1, BATF3, BCL2L11, BCL3, BCL6, BMP6, CCAR1, CCL2, CCL4, CCND3, CD38, CD46, CEBPB, CEBPD, CHMP1A, CIB1, CIC, CIR1, CNOT3, CPEB1, CREG1, CREM, CRY1, CSF2, DAB2, DACH1, DDX54, DEDD2, DNMT1, DNPEP, DOT1L, E2F4, E4F1, EDN1, EIF2AK3, EIF4E, EREG, ETV3, FABP4, FAM129B, FBP1, FBXO44, FLNA, FOXQ1, GAPDH, GPS1, HBEGF, HCFC1R1…
Group200	GO:0031327	negative regulation of cellular biosynthetic process	0.000153366	2.55053e-05	[4, 5, 6]	7.74258	154	[ABCA7, ACP2, ACTR1A, AHR, ANGPTL4, AP2A1, AREG, ARFRP1, ARID5A, ASCL2, ATF3, ATOX1, ATP2B4, BATF3, BCL2L11, BCL3, BCL6, BMP6, CCAR1, CCL2, CCL4, CCND3, CD38, CD46, CEBPB, CEBPD, CHMP1A, CIB1, CIC, CIR1, CLEC11A, CNOT3, CPEB1, CREG1, CREM, CRY1, CSF2, DAB2, DACH1, DDX54, DEDD2, DNMT1, DNPEP, DOT1L, E2F4, E4F1, EDN1, EIF2AK3, EIF4E, EREG, ETV3, FABP4, FAM129B, FBP1, FBXO44, FLNA, FOXQ1, GAPDH, GPS…
Group200	GO:0051253	negative regulation of RNA metabolic process	0.000340672	2.55053e-05	[4, 5, 6, 7, 8]	7.79446	135	[ACP2, ACTR1A, AHR, AREG, ARFRP1, ARID5A, ASCL2, ATF3, ATOX1, BATF3, BCL3, BCL6, BMP6, CCAR1, CCL2, CCND3, CD38, CD46, CEBPB, CEBPD, CHMP1A, CIB1, CIC, CIR1, CREG1, CREM, CRY1, CSF2, DAB2, DACH1, DDX54, DEDD2, DNMT1, DNPEP, DOT1L, E2F4, E4F1, EDN1, EIF4E, EREG, ETV3, FABP4, FAM129B, FBP1, FLNA, FOXQ1, GPS1, HCFC1R1, HDAC2, HDAC5, HNRNPA2B1, HNRNPD, HSF1, HSPA1A, ID2, IL10, IMPACT, INHBA, INPP5K, …
Group200	GO:0016070	RNA metabolic process	0.000485006	2.55053e-05	[5, 6]	6.59993	356	[ABCA2, ACOD1, ACOT7, ACP2, ACTR1A, ADAM8, AGRN, AHR, AKAP8L, ANGPTL4, ANP32B, AREG, ARFRP1, ARHGEF10L, ARID5A, ASCC2, ASCL2, ATF3, ATOX1, ATP2B4, AURKAIP1, BATF3, BAX, BCL10, BCL11B, BCL3, BCL6, BMP6, BRPF1, BTG1, CABIN1, CAMK1, CARM1, CAVIN1, CCAR1, CCL2, CCND3, CCNQ, CD38, CD40, CD46, CD74, CDKN1A, CEBPB, CEBPD, CHMP1A, CIB1, CIC, CIR1, CKS2, CNOT3, COMMD6, CPEB1, CPSF1, CRABP2, CREG1, CREM, C…
Group200	GO:1903507	negative regulation of nucleic acid-templated transcription	0.000490046	2.55053e-05	[6, 7, 8, 9, 10]	7.8202	127	[ACP2, ACTR1A, AHR, AREG, ARFRP1, ARID5A, ASCL2, ATF3, ATOX1, BATF3, BCL3, BCL6, BMP6, CCAR1, CCL2, CCND3, CD38, CD46, CEBPB, CEBPD, CHMP1A, CIB1, CIC, CIR1, CREG1, CREM, CRY1, CSF2, DAB2, DACH1, DDX54, DEDD2, DNMT1, DNPEP, DOT1L, E2F4, E4F1, EDN1, EIF4E, EREG, ETV3, FABP4, FAM129B, FBP1, FLNA, FOXQ1, GPS1, HCFC1R1, HDAC2, HDAC5, HNRNPA2B1, HSF1, HSPA1A, ID2, IL10, IMPACT, INHBA, INPP5K, IRF2BPL,…
Group200	GO:1902679	negative regulation of RNA biosynthetic process	0.000496677	2.55053e-05	[5, 6, 7, 8, 9]	7.81058	127	[ACP2, ACTR1A, AHR, AREG, ARFRP1, ARID5A, ASCL2, ATF3, ATOX1, BATF3, BCL3, BCL6, BMP6, CCAR1, CCL2, CCND3, CD38, CD46, CEBPB, CEBPD, CHMP1A, CIB1, CIC, CIR1, CREG1, CREM, CRY1, CSF2, DAB2, DACH1, DDX54, DEDD2, DNMT1, DNPEP, DOT1L, E2F4, E4F1, EDN1, EIF4E, EREG, ETV3, FABP4, FAM129B, FBP1, FLNA, FOXQ1, GPS1, HCFC1R1, HDAC2, HDAC5, HNRNPA2B1, HSF1, HSPA1A, ID2, IL10, IMPACT, INHBA, INPP5K, IRF2BPL,…
Group200	GO:2000113	negative regulation of cellular macromolecule biosynthetic process	0.000768589	2.55053e-05	[5, 6, 7]	7.59912	138	[ABCA7, ACTR1A, AHR, ANGPTL4, AREG, ARID5A, ASCL2, ATF3, ATOX1, BATF3, BCL2L11, BCL3, BCL6, BMP6, CCL2, CCL4, CCND3, CD38, CD46, CEBPB, CEBPD, CHMP1A, CIB1, CIC, CIR1, CNOT3, CPEB1, CREM, CRY1, CSF2, DAB2, DACH1, DEDD2, DNMT1, DNPEP, DOT1L, E2F4, E4F1, EDN1, EIF2AK3, EIF4E, EREG, ETV3, FABP4, FAM129B, FBP1, FBXO44, FLNA, FOXQ1, GAPDH, GPS1, HBEGF, HCFC1R1, HDAC2, HDAC5, HNRNPA1, HNRNPA2B1, HNRNPD…
Group200	GO:0045934	negative regulation of nucleobase-containing compound metabolic process	0.00105205	2.55053e-05	[4, 5, 6]	7.52688	140	[ACP2, ACTR1A, AHR, AREG, ARFRP1, ARID5A, ASCL2, ATF3, ATOX1, BATF3, BCL3, BCL6, BMP6, CCAR1, CCL2, CCL4, CCND3, CD38, CD46, CDA, CEBPB, CEBPD, CHMP1A, CIB1, CIC, CIR1, CREG1, CREM, CRY1, CSF2, DAB2, DACH1, DDX54, DEDD2, DNMT1, DNPEP, DOT1L, E2F4, E4F1, EDN1, EIF4E, EREG, ETV3, FABP4, FAM129B, FBP1, FLNA, FOXQ1, GPS1, HCFC1R1, HDAC2, HDAC5, HM13, HNRNPA1, HNRNPA2B1, HNRNPD, HSF1, HSPA1A, ID2, IL1…
Group200	GO:0045892	negative regulation of transcription, DNA-templated	0.00115634	2.55053e-05	[5, 6, 7, 8, 9, 10, 11]	7.72698	120	[ACTR1A, AHR, AREG, ARID5A, ASCL2, ATF3, ATOX1, BATF3, BCL3, BCL6, BMP6, CCL2, CCND3, CD38, CD46, CEBPB, CEBPD, CHMP1A, CIB1, CIC, CIR1, CREM, CRY1, CSF2, DAB2, DACH1, DEDD2, DNMT1, DNPEP, DOT1L, E2F4, E4F1, EDN1, EIF4E, EREG, ETV3, FABP4, FAM129B, FBP1, FLNA, FOXQ1, GPS1, HCFC1R1, HDAC2, HDAC5, HNRNPA2B1, HSF1, HSPA1A, ID2, IL10, IMPACT, INHBA, INPP5K, IRF2BPL, IRF7, JARID2, JUN, JUNB, KDM8, KLF…
Group200	GO:0010628	positive regulation of gene expression	0.0024054	2.55053e-05	[4, 5, 6]	7.08502	175	[ACOT7, ACTR1A, ADAM8, AGRN, AHR, AKAP8L, ALDH1A2, AREG, ARHGEF10L, ASCL2, ATF3, BCL10, BCL11B, BCL3, BMP6, BRPF1, CAMK1, CARM1, CCL2, CCL5, CD38, CD40, CD46, CD74, CDKN1A, CEBPB, CEBPD, CIB1, CNN2, CPEB1, CREM, CSF1, CSF2, CSRNP1, CSRNP2, CTIF, CYTL1, DAB2, DDRGK1, DNMT1, DOT1L, DVL1, E2F4, EDF1, EDN1, EEF2, EIF2AK3, EIF4E, EIF5AL1, ENG, FAM129B, FBXO44, FHOD1, FUBP3, FZD2, GTF2F1, GUF1, HDAC2, …
Group200	GO:2000112	regulation of cellular macromolecule biosynthetic process	0.00249166	2.55053e-05	[5, 6]	6.56446	304	[ABCA2, ABCA7, ACOD1, ACOT7, ACTR1A, ADAM8, AGRN, AHR, AKAP8L, AKT2, ANGPTL4, AREG, ARFRP1, ARHGEF10L, ARID5A, ASCC2, ASCL2, ATF3, ATOX1, ATP2B4, BATF3, BCL10, BCL11B, BCL2L11, BCL3, BCL6, BMP6, BRPF1, BTG1, C12orf65, CAMK1, CARM1, CCAR1, CCL2, CCL4, CCL5, CCND3, CCNQ, CD38, CD40, CD46, CD74, CDKN1A, CEBPB, CEBPD, CHMP1A, CIB1, CIC, CIR1, CIZ1, CKS2, CNOT3, COMMD6, CPEB1, CRABP2, CREG1, CREM, CRY…
Group200	GO:0010557	positive regulation of macromolecule biosynthetic process	0.00310243	2.55053e-05	[4, 5, 6]	7.09786	169	[ACOT7, ACTR1A, AGRN, AHR, AKAP12, AKAP8L, AKT2, AREG, ARFRP1, ARHGEF10L, ASCL2, ATF3, AURKAIP1, BCL10, BCL11B, BCL3, BMP6, BRPF1, CAMK1, CARM1, CCAR1, CCL2, CCL4, CCL5, CD38, CD40, CD46, CD74, CDKN1A, CEBPB, CEBPD, CIB1, CIZ1, CREM, CSRNP1, CSRNP2, CTIF, CYTL1, DAB2, DDRGK1, DOT1L, DVL1, E2F4, E4F1, EDF1, EDN1, EEF2, EIF2AK3, EIF4E, EIF5AL1, ENG, EREG, FAM129B, FBXO44, FHOD1, FUBP3, FZD2, GTF2F1…
Group200	GO:0000122	negative regulation of transcription by RNA polymerase II	0.00313963	2.55053e-05	[6, 7, 8, 9, 10, 11, 12]	7.92793	88	[ACTR1A, AREG, ARID5A, ASCL2, ATF3, ATOX1, BATF3, BCL6, BMP6, CCL2, CCND3, CD46, CEBPB, CIC, CREM, CRY1, DACH1, DNMT1, E2F4, E4F1, EDN1, EIF4E, ETV3, FBP1, FOXQ1, GPS1, HDAC2, HDAC5, HNRNPA2B1, HSF1, HSPA1A, ID2, IL10, IMPACT, INPP5K, IRF2BPL, IRF7, JARID2, JUN, JUNB, KLF5, LDB1, LRRFIP1, MAD2L2, MAF, MBD1, MBD3, MOSPD1, MSC, MXD4, NCOR2, NR1H3, NR4A3, OTUD7B, PKD1, RBM10, RELB, RITA1, RNH1, RPL1…
Group200	GO:0031328	positive regulation of cellular biosynthetic process	0.00329146	2.55053e-05	[4, 5, 6]	7.03719	176	[ABCD1, ACOT7, ACTR1A, AGRN, AHR, AKAP12, AKAP8L, AKT2, ANXA1, AREG, ARFRP1, ARHGEF10L, ASCL2, ATF3, AURKAIP1, BCL10, BCL11B, BCL3, BMP6, BRPF1, CAMK1, CARM1, CCAR1, CCL2, CCL5, CD38, CD40, CD46, CD74, CDKN1A, CEBPB, CEBPD, CIB1, CIZ1, CREM, CSRNP1, CSRNP2, CTDNEP1, CTIF, CYTL1, DAB2, DDRGK1, DOT1L, DVL1, E2F4, E4F1, EDF1, EDN1, EEF2, EIF2AK3, EIF4E, EIF5AL1, ENG, EREG, FAM129B, FBXO44, FHOD1, FU…
Group200	GO:0051252	regulation of RNA metabolic process	0.00875651	2.55053e-05	[4, 5, 6, 7]	6.46465	288	[ABCA2, ACOD1, ACOT7, ACP2, ACTR1A, ADAM8, AGRN, AHR, AKAP8L, ANGPTL4, ANP32B, AREG, ARFRP1, ARHGEF10L, ARID5A, ASCC2, ASCL2, ATF3, ATOX1, ATP2B4, AURKAIP1, BATF3, BCL10, BCL11B, BCL3, BCL6, BMP6, BRPF1, BTG1, CABIN1, CAMK1, CARM1, CCAR1, CCL2, CCND3, CCNQ, CD38, CD40, CD46, CD74, CDKN1A, CEBPB, CEBPD, CHMP1A, CIB1, CIC, CIR1, CKS2, CNOT3, COMMD6, CPEB1, CRABP2, CREG1, CREM, CRY1, CSF2, CSRNP1, C…
Group200	GO:0097659	nucleic acid-templated transcription	0.00915708	2.55053e-05	[6, 7, 8]	6.46492	282	[ABCA2, ACOD1, ACOT7, ACP2, ACTR1A, ADAM8, AGRN, AHR, AKAP8L, ANGPTL4, AREG, ARFRP1, ARHGEF10L, ARID5A, ASCC2, ASCL2, ATF3, ATOX1, ATP2B4, AURKAIP1, BATF3, BAX, BCL10, BCL11B, BCL3, BCL6, BMP6, BRPF1, BTG1, CAMK1, CARM1, CAVIN1, CCAR1, CCL2, CCND3, CCNQ, CD38, CD40, CD46, CD74, CDKN1A, CEBPB, CEBPD, CHMP1A, CIB1, CIC, CIR1, CKS2, CNOT3, COMMD6, CPSF1, CRABP2, CREG1, CREM, CRY1, CSF2, CSRNP1, CSRN…
Group200	GO:1903506	regulation of nucleic acid-templated transcription	0.0107989	2.55053e-05	[6, 7, 8, 9]	6.47482	270	[ABCA2, ACOD1, ACOT7, ACP2, ACTR1A, ADAM8, AGRN, AHR, AKAP8L, ANGPTL4, AREG, ARFRP1, ARHGEF10L, ARID5A, ASCC2, ASCL2, ATF3, ATOX1, ATP2B4, AURKAIP1, BATF3, BCL10, BCL11B, BCL3, BCL6, BMP6, BRPF1, BTG1, CAMK1, CARM1, CCAR1, CCL2, CCND3, CCNQ, CD38, CD40, CD46, CD74, CDKN1A, CEBPB, CEBPD, CHMP1A, CIB1, CIC, CIR1, CKS2, CNOT3, COMMD6, CRABP2, CREG1, CREM, CRY1, CSF2, CSRNP1, CSRNP2, CTDP1, CYTL1, DA…
Group200	GO:0032774	RNA biosynthetic process	0.0110005	2.55053e-05	[5, 6, 7]	6.44571	282	[ABCA2, ACOD1, ACOT7, ACP2, ACTR1A, ADAM8, AGRN, AHR, AKAP8L, ANGPTL4, AREG, ARFRP1, ARHGEF10L, ARID5A, ASCC2, ASCL2, ATF3, ATOX1, ATP2B4, AURKAIP1, BATF3, BAX, BCL10, BCL11B, BCL3, BCL6, BMP6, BRPF1, BTG1, CAMK1, CARM1, CAVIN1, CCAR1, CCL2, CCND3, CCNQ, CD38, CD40, CD46, CD74, CDKN1A, CEBPB, CEBPD, CHMP1A, CIB1, CIC, CIR1, CKS2, CNOT3, COMMD6, CPSF1, CRABP2, CREG1, CREM, CRY1, CSF2, CSRNP1, CSRN…
Group200	GO:0006355	regulation of transcription, DNA-templated	0.0112288	2.55053e-05	[5, 6, 7, 8, 9, 10]	6.47922	265	[ABCA2, ACOD1, ACOT7, ACTR1A, ADAM8, AGRN, AHR, AKAP8L, ANGPTL4, AREG, ARFRP1, ARHGEF10L, ARID5A, ASCC2, ASCL2, ATF3, ATOX1, ATP2B4, BATF3, BCL10, BCL11B, BCL3, BCL6, BMP6, BRPF1, BTG1, CAMK1, CARM1, CCAR1, CCL2, CCND3, CCNQ, CD38, CD40, CD46, CD74, CDKN1A, CEBPB, CEBPD, CHMP1A, CIB1, CIC, CIR1, CKS2, CNOT3, COMMD6, CRABP2, CREG1, CREM, CRY1, CSF2, CSRNP1, CSRNP2, CTDP1, CYTL1, DAB2, DACH1, DDRGK…
Group200	GO:2001141	regulation of RNA biosynthetic process	0.0117706	2.55053e-05	[5, 6, 7, 8]	6.46707	270	[ABCA2, ACOD1, ACOT7, ACP2, ACTR1A, ADAM8, AGRN, AHR, AKAP8L, ANGPTL4, AREG, ARFRP1, ARHGEF10L, ARID5A, ASCC2, ASCL2, ATF3, ATOX1, ATP2B4, AURKAIP1, BATF3, BCL10, BCL11B, BCL3, BCL6, BMP6, BRPF1, BTG1, CAMK1, CARM1, CCAR1, CCL2, CCND3, CCNQ, CD38, CD40, CD46, CD74, CDKN1A, CEBPB, CEBPD, CHMP1A, CIB1, CIC, CIR1, CKS2, CNOT3, COMMD6, CRABP2, CREG1, CREM, CRY1, CSF2, CSRNP1, CSRNP2, CTDP1, CYTL1, DA…
Group200	GO:0051254	positive regulation of RNA metabolic process	0.0122182	2.55053e-05	[4, 5, 6, 7, 8]	6.91882	150	[ACOT7, ACTR1A, AGRN, AHR, AKAP8L, AREG, ARFRP1, ARHGEF10L, ASCL2, ATF3, AURKAIP1, BCL10, BCL11B, BCL3, BMP6, BRPF1, CAMK1, CARM1, CCAR1, CCL2, CD38, CD40, CD46, CD74, CEBPB, CEBPD, CIB1, CPEB1, CREM, CSRNP1, CSRNP2, CYTL1, DAB2, DDRGK1, DOT1L, DVL1, E2F4, E4F1, EDF1, EDN1, EIF2AK3, EIF4E, ENG, FAM129B, FBXO44, FHOD1, FUBP3, FZD2, GTF2F1, HDAC2, HDAC5, HELZ2, HGS, HLA-DRB1, HNRNPD, HSF1, HSPA1A, …
Group200	GO:0006351	transcription, DNA-templated	0.0125431	2.55053e-05	[5, 6, 7, 8, 9]	6.44036	277	[ABCA2, ACOD1, ACOT7, ACTR1A, ADAM8, AGRN, AHR, AKAP8L, ANGPTL4, AREG, ARFRP1, ARHGEF10L, ARID5A, ASCC2, ASCL2, ATF3, ATOX1, ATP2B4, BATF3, BAX, BCL10, BCL11B, BCL3, BCL6, BMP6, BRPF1, BTG1, CAMK1, CARM1, CAVIN1, CCAR1, CCL2, CCND3, CCNQ, CD38, CD40, CD46, CD74, CDKN1A, CEBPB, CEBPD, CHMP1A, CIB1, CIC, CIR1, CKS2, CNOT3, COMMD6, CPSF1, CRABP2, CREG1, CREM, CRY1, CSF2, CSRNP1, CSRNP2, CTDP1, CYTL1…
Group200	GO:1903508	positive regulation of nucleic acid-templated transcription	0.0151847	2.55053e-05	[6, 7, 8, 9, 10]	6.91489	143	[ACOT7, ACTR1A, AGRN, AHR, AKAP8L, AREG, ARFRP1, ARHGEF10L, ASCL2, ATF3, AURKAIP1, BCL10, BCL11B, BCL3, BMP6, BRPF1, CAMK1, CARM1, CCAR1, CCL2, CD38, CD40, CD46, CD74, CEBPB, CEBPD, CIB1, CREM, CSRNP1, CSRNP2, CYTL1, DAB2, DDRGK1, DOT1L, DVL1, E2F4, E4F1, EDF1, EDN1, EIF2AK3, EIF4E, ENG, FAM129B, FBXO44, FHOD1, FUBP3, FZD2, GTF2F1, HDAC2, HDAC5, HELZ2, HLA-DRB1, HNRNPD, HSF1, ID2, IKZF3, IL10, IL…
Group200	GO:1902680	positive regulation of RNA biosynthetic process	0.0152072	2.55053e-05	[5, 6, 7, 8, 9]	6.91155	143	[ACOT7, ACTR1A, AGRN, AHR, AKAP8L, AREG, ARFRP1, ARHGEF10L, ASCL2, ATF3, AURKAIP1, BCL10, BCL11B, BCL3, BMP6, BRPF1, CAMK1, CARM1, CCAR1, CCL2, CD38, CD40, CD46, CD74, CEBPB, CEBPD, CIB1, CREM, CSRNP1, CSRNP2, CYTL1, DAB2, DDRGK1, DOT1L, DVL1, E2F4, E4F1, EDF1, EDN1, EIF2AK3, EIF4E, ENG, FAM129B, FBXO44, FHOD1, FUBP3, FZD2, GTF2F1, HDAC2, HDAC5, HELZ2, HLA-DRB1, HNRNPD, HSF1, ID2, IKZF3, IL10, IL…
Group200	GO:0045935	positive regulation of nucleobase-containing compound metabolic process	0.0174983	2.55053e-05	[4, 5, 6]	6.78254	160	[ACOT7, ACTR1A, AGRN, AHR, AKAP8L, ANP32B, AREG, ARFRP1, ARHGEF10L, ASCL2, ATF3, AURKAIP1, BAX, BCL10, BCL11B, BCL3, BMP6, BRPF1, CAMK1, CARM1, CCAR1, CCL2, CD38, CD40, CD46, CD74, CEBPB, CEBPD, CIB1, CIZ1, CLC, CPEB1, CREM, CSRNP1, CSRNP2, CYTL1, DAB2, DDRGK1, DOT1L, DVL1, E2F4, E4F1, EDF1, EDN1, EIF2AK3, EIF4E, ENDOG, ENG, FAM129B, FBXO44, FHOD1, FUBP3, FZD2, GTF2F1, H2AFX, HDAC2, HDAC5, HELZ2,…
Group200	GO:0045893	positive regulation of transcription, DNA-templated	0.0182177	2.55053e-05	[5, 6, 7, 8, 9, 10, 11]	6.93374	135	[ACOT7, ACTR1A, AGRN, AHR, AKAP8L, AREG, ARHGEF10L, ASCL2, ATF3, BCL10, BCL11B, BCL3, BMP6, BRPF1, CAMK1, CARM1, CCL2, CD38, CD40, CD46, CD74, CEBPB, CEBPD, CIB1, CREM, CSRNP1, CSRNP2, CYTL1, DAB2, DDRGK1, DOT1L, DVL1, E2F4, EDF1, EDN1, EIF2AK3, EIF4E, ENG, FAM129B, FBXO44, FHOD1, FUBP3, FZD2, GTF2F1, HDAC2, HDAC5, HELZ2, HLA-DRB1, HNRNPD, HSF1, ID2, IKZF3, IL10, IL1B, IL23A, IL6, INHBA, INPP5K, …
Group200	GO:0006366	transcription by RNA polymerase II	0.0342779	2.55053e-05	[6, 7, 8, 9, 10]	6.49613	193	[ABCA2, ACOT7, ACTR1A, AGRN, AHR, AKAP8L, ANGPTL4, AREG, ARFRP1, ARHGEF10L, ARID5A, ASCL2, ATF3, ATOX1, ATP2B4, BATF3, BAX, BCL11B, BCL3, BCL6, BMP6, CAMK1, CARM1, CCL2, CCND3, CCNQ, CD40, CD46, CDKN1A, CEBPB, CEBPD, CIB1, CIC, CKS2, CPSF1, CREG1, CREM, CRY1, CSRNP1, CSRNP2, CTDP1, CYTL1, DACH1, DDRGK1, DNMT1, DOT1L, DVL1, E2F4, E4F1, EAF1, EDN1, EGLN2, EIF4E, ELOB, ENG, ETV3, FBP1, FBXL15, FBXO4…
Group200	GO:0006357	regulation of transcription by RNA polymerase II	0.0444837	2.55053e-05	[6, 7, 8, 9, 10, 11]	6.48281	181	[ABCA2, ACOT7, ACTR1A, AGRN, AHR, AKAP8L, ANGPTL4, AREG, ARFRP1, ARHGEF10L, ARID5A, ASCL2, ATF3, ATOX1, ATP2B4, BATF3, BCL11B, BCL3, BCL6, BMP6, CAMK1, CARM1, CCL2, CCND3, CCNQ, CD40, CD46, CDKN1A, CEBPB, CEBPD, CIB1, CIC, CKS2, CREG1, CREM, CRY1, CSRNP1, CSRNP2, CTDP1, CYTL1, DACH1, DDRGK1, DNMT1, DOT1L, E2F4, E4F1, EDN1, EGLN2, EIF4E, ELOB, ENG, ETV3, FBP1, FBXL15, FBXO44, FHOD1, FKBP8, FOXQ1, …
Group201	GO:0030595	leukocyte chemotaxis	3.51665e-07	5.21254e-07	[3, 5, 6]	14.4695	45	[ADAM8, ANXA1, C5AR2, CCL2, CCL22, CCL4, CCL4L2, CCL5, CD74, CORO1A, CSF1, CXCL2, CXCL8, CXCR1, CXCR4, CYP7B1, EDN1, GALK1, GK, GPR183, IL10, IL16, IL1B, IL1RN, IL23A, IL36B, IL36RN, IL6, KCNA1, KIT, KLF5, MAPK3, MRTFA, PDE4B, RPL10, RPS19, S100A9, S1PR4, SLC37A4, SLC8B1, TNFRSF11A, TRPM2, TUBGCP2, VAV1, VEGFA]
Group201	GO:0071621	granulocyte chemotaxis	5.44139e-06	5.21254e-07	[4, 5, 6, 7, 8]	16.4706	28	[ANXA1, C5AR2, CCL2, CCL22, CCL4, CCL4L2, CCL5, CD74, CSF1, CXCL2, CXCL8, CXCR1, EDN1, IL1B, IL1RN, IL23A, IL36B, IL36RN, KCNA1, KLF5, MAPK3, MRTFA, PDE4B, S100A9, S1PR4, SLC37A4, TUBGCP2, VAV1]
Group201	GO:0097530	granulocyte migration	6.65851e-06	5.21254e-07	[4, 6, 7]	15.544	30	[ADAM8, ANXA1, C5AR2, CCL2, CCL22, CCL4, CCL4L2, CCL5, CD74, CSF1, CXCL2, CXCL8, CXCR1, EDN1, IL1B, IL1RN, IL23A, IL36B, IL36RN, KCNA1, KLF5, MAPK3, MRTFA, PDE4B, S100A9, S1PR4, SLC37A4, TIMP1, TUBGCP2, VAV1]
Group201	GO:0097529	myeloid leukocyte migration	1.80161e-05	5.21254e-07	[3, 5, 6]	13.0137	38	[ADAM8, ANXA1, C5AR2, CCL2, CCL22, CCL4, CCL4L2, CCL5, CD74, CSF1, CXCL2, CXCL8, CXCR1, EDN1, GALK1, GK, IL1B, IL1RN, IL23A, IL36B, IL36RN, IL6, KCNA1, KIT, KLF5, MAPK3, MRTFA, PDE4B, RPL10, RPS19, S100A9, S1PR4, SLC37A4, TIMP1, TNFRSF11A, TUBGCP2, VAV1, VEGFA]
Group201	GO:0005125	cytokine activity	1.81955e-05	5.21254e-07	[4, 5, 6, 7]	13.2143	37	[ANP32B, AREG, BMP6, CCL2, CCL22, CCL4, CCL4L2, CCL5, CLC, CSF1, CSF2, CXCL2, CXCL8, EDN1, GPI, GRN, IL10, IL12B, IL16, IL1B, IL1RN, IL23A, IL27, IL36B, IL36RN, IL6, INHBA, KLF5, S100A9, SCYL1, SPP1, TGFB1, TIMP1, TNFSF15, TNFSF9, TUBGCP2, VEGFA]
Group201	GO:0030593	neutrophil chemotaxis	1.82644e-05	5.21254e-07	[5, 6, 7, 8, 9]	16.9014	24	[C5AR2, CCL2, CCL22, CCL4, CCL4L2, CCL5, CD74, CXCL2, CXCL8, CXCR1, EDN1, IL1B, IL1RN, IL23A, IL36B, IL36RN, KCNA1, KLF5, MRTFA, PDE4B, S100A9, SLC37A4, TUBGCP2, VAV1]
Group201	GO:1990266	neutrophil migration	3.05983e-05	5.21254e-07	[5, 7, 8]	15.9236	25	[ADAM8, C5AR2, CCL2, CCL22, CCL4, CCL4L2, CCL5, CD74, CXCL2, CXCL8, CXCR1, EDN1, IL1B, IL1RN, IL23A, IL36B, IL36RN, KCNA1, KLF5, MRTFA, PDE4B, S100A9, SLC37A4, TUBGCP2, VAV1]
Group201	GO:0002685	regulation of leukocyte migration	0.000354489	5.21254e-07	[3, 4, 5, 6, 7]	12.0301	32	[ABR, ADA, ADAM8, ANXA1, C5AR2, CCL2, CCL4, CCL5, CD74, CSF1, CXCL8, EDN1, GALK1, GCSAML, GK, IL1RN, IL23A, IL6, ITGA4, KCNA1, MAPK3, MRTFA, PYCARD, RPL10, S100A9, S1PR4, SELENOK, SLC8B1, SMPD3, TGFB1, TNFRSF14, VEGFA]
Group201	GO:0030335	positive regulation of cell migration	0.000557204	5.21254e-07	[4, 5, 6, 7]	9.30931	62	[AAMP, ADAM8, AKAP12, AKT2, ANXA1, ATP5MC2, BCAR1, CCAR1, CCL4, CCL5, CD40, CD74, CIB1, CORO1A, CSF1, CSF1R, CXCL8, CXCR4, DAB2, DDRGK1, EDN1, FERMT3, FLNA, GPI, GPNMB, GRN, HBEGF, HSPB1, IGF1R, IL1B, IL1RN, IL23A, IL6, ITGA4, ITGAV, JUN, KCNA1, KIT, LRP1, MAPK3, MET, MRTFA, NR4A3, NSMF, P2RY6, PKD1, PKD2, PLAU, PRKD2, PYCARD, S1PR4, SELENOK, SLC52A2, SNAI1, SOD2, TGFB1, TKT, TNFRSF14, TRIP6, VEG…
Group201	GO:0048018	receptor ligand activity	0.00248625	5.21254e-07	[3, 4, 5, 6]	9.01639	55	[ANP32B, AREG, ARFRP1, BMP6, CCL2, CCL22, CCL4, CCL4L2, CCL5, CLC, CLEC11A, CSF1, CSF2, CXCL2, CXCL8, EDN1, EREG, GMFG, GPI, GPNMB, GRN, HBEGF, HSF1, IL10, IL12B, IL16, IL1B, IL1RN, IL23A, IL27, IL36B, IL36RN, IL6, INHBA, KCNA1, KLF5, LGALS1, LSM4, OSGIN1, PHLDA2, PSMD8, RABEP2, RIPK2, RPL10, S100A9, SCO2, SCYL1, SPP1, TGFB1, TIMP1, TNFSF15, TNFSF9, TUBGCP2, TYMP, VEGFA]
Group201	GO:1902622	regulation of neutrophil migration	0.00489917	5.21254e-07	[4, 5, 6, 7, 8, 9]	19.1489	9	[ADAM8, C5AR2, CD74, CXCL8, EDN1, IL1RN, IL23A, KCNA1, MRTFA]
Group201	GO:0071622	regulation of granulocyte chemotaxis	0.00520734	5.21254e-07	[5, 6, 7, 8, 9]	17.5439	10	[C5AR2, CCL5, CD74, CSF1, CXCL8, EDN1, IL23A, KCNA1, MAPK3, MRTFA]
Group201	GO:0002688	regulation of leukocyte chemotaxis	0.00593569	5.21254e-07	[4, 5, 6, 7, 8]	12.1019	19	[C5AR2, CCL2, CCL4, CCL5, CD74, CSF1, CXCL8, EDN1, GALK1, GK, IL23A, IL6, KCNA1, MAPK3, MRTFA, RPL10, S100A9, SLC8B1, VEGFA]
Group201	GO:1902624	positive regulation of neutrophil migration	0.00645395	5.21254e-07	[4, 5, 6, 7, 8, 9, 10]	20	8	[ADAM8, CD74, CXCL8, EDN1, IL1RN, IL23A, KCNA1, MRTFA]
Group201	GO:0048246	macrophage chemotaxis	0.00647656	5.21254e-07	[4, 5, 6, 7, 8]	16.9492	10	[CCL2, CCL4, CCL5, CSF1, GALK1, GK, KCNA1, KLF5, MAPK3, S100A9]
Group201	GO:0050921	positive regulation of chemotaxis	0.0107842	5.21254e-07	[3, 4, 5, 6]	11.1732	20	[CCL4, CCL5, CD74, CSF1, CXCL8, CXCR4, EDN1, HSPB1, IL16, IL23A, IL6, KCNA1, MAPK3, MET, MRTFA, PKD1, PKD2, PRKD2, TGFB1, VEGFA]
Group201	GO:0002687	positive regulation of leukocyte migration	0.0125664	5.21254e-07	[3, 4, 5, 6, 7, 8]	11.2426	19	[ADAM8, CCL4, CCL5, CD74, CSF1, CXCL8, EDN1, IL1RN, IL23A, IL6, ITGA4, KCNA1, MAPK3, MRTFA, PYCARD, SELENOK, TGFB1, TNFRSF14, VEGFA]
Group201	GO:0071674	mononuclear cell migration	0.013207	5.21254e-07	[3, 5, 6]	12.605	15	[ANXA1, CCL2, CCL22, CCL4, CCL4L2, CCL5, CSF1, IL6, KCNA1, MAPK3, RPL10, RPS19, S1PR4, TGFB1, TNFRSF11A]
Group201	GO:0090022	regulation of neutrophil chemotaxis	0.0156118	5.21254e-07	[5, 6, 7, 8, 9, 10]	18.4211	7	[C5AR2, CD74, CXCL8, EDN1, IL23A, KCNA1, MRTFA]
Group201	GO:0072677	eosinophil migration	0.0174477	5.21254e-07	[5, 7, 8]	17.9487	7	[ADAM8, CCL2, CCL22, CCL4, CCL4L2, CCL5, TIMP1]
Group201	GO:0072676	lymphocyte migration	0.0217209	5.21254e-07	[3, 5, 6]	10.9677	17	[ADAM8, CCL2, CCL22, CCL4, CCL4L2, CCL5, CYP7B1, F11R, GCSAML, GPR183, ITGA4, KLF5, MYO1G, PYCARD, SELENOK, SLC8B1, TNFRSF14]
Group201	GO:0090023	positive regulation of neutrophil chemotaxis	0.0232005	5.21254e-07	[5, 6, 7, 8, 9, 10, 11]	18.75	6	[CD74, CXCL8, EDN1, IL23A, KCNA1, MRTFA]
Group201	GO:0010758	regulation of macrophage chemotaxis	0.0262609	5.21254e-07	[5, 6, 7, 8, 9]	16.2791	7	[CCL5, CSF1, GALK1, GK, KCNA1, MAPK3, S100A9]
Group201	GO:0002548	monocyte chemotaxis	0.0269616	5.21254e-07	[4, 6, 7]	12.5	11	[ANXA1, CCL2, CCL22, CCL4, CCL4L2, CCL5, IL6, RPL10, RPS19, S1PR4, TNFRSF11A]
Group201	GO:0008009	chemokine activity	0.0271568	5.21254e-07	[5, 6, 7, 8]	13.8462	9	[CCL2, CCL22, CCL4, CCL4L2, CCL5, CXCL2, CXCL8, KLF5, TUBGCP2]
Group201	GO:1990869	cellular response to chemokine	0.0278493	5.21254e-07	[6]	11.2903	14	[CCL2, CCL22, CCL4, CCL4L2, CCL5, CIB1, CXCL2, CXCL8, CXCR1, CXCR4, EDN1, GPR35, TUBGCP2, ZC3H12A]
Group201	GO:1905517	macrophage migration	0.0303825	5.21254e-07	[4, 6, 7]	12.8205	10	[CCL2, CCL4, CCL5, CSF1, GALK1, GK, KCNA1, KLF5, MAPK3, S100A9]
Group201	GO:0070098	chemokine-mediated signaling pathway	0.0329439	5.21254e-07	[5, 6, 7]	11.4035	13	[CCL2, CCL22, CCL4, CCL4L2, CCL5, CIB1, CXCL2, CXCL8, CXCR1, CXCR4, EDN1, GPR35, TUBGCP2]
Group201	GO:0071624	positive regulation of granulocyte chemotaxis	0.0360706	5.21254e-07	[5, 6, 7, 8, 9, 10]	16.6667	6	[CD74, CXCL8, EDN1, IL23A, KCNA1, MRTFA]
Group201	GO:0048247	lymphocyte chemotaxis	0.0369355	5.21254e-07	[4, 6, 7]	12.3457	10	[ADAM8, CCL2, CCL22, CCL4, CCL4L2, CCL5, CYP7B1, GPR183, KLF5, SLC8B1]
Group201	GO:0072678	T cell migration	0.0472725	5.21254e-07	[4, 6, 7]	11.828	11	[ADAM8, CCL2, CCL4, CCL5, F11R, GPR183, ITGA4, MYO1G, PYCARD, SELENOK, TNFRSF14]
Group202	GO:0006469	negative regulation of protein kinase activity	3.57104e-05	1.8236e-08	[7, 8, 9, 10]	12.2699	40	[ACTR1A, AKT1S1, CASP3, CBLB, CDKN1A, CIB1, DUSP10, DUSP2, DUSP4, DUSP8, DVL1, EIF2AK3, FABP4, GADD45A, GMFG, GPS1, HSPB1, IGF1R, IL1B, INHBA, INPP5K, KCNQ1, KLF6, LRP1, MBIP, PAQR3, PDCD4, PRKAG2, PYCARD, QARS, RGS14, RGS2, RPL3, RPTOR, SH3BP5, SLC12A9, SOCS1, TBC1D8, TSC2, TSG101]
Group202	GO:0033673	negative regulation of kinase activity	3.77e-05	1.8236e-08	[6, 7, 8, 9]	12.0344	42	[ACTR1A, AKT1S1, CASP3, CBLB, CDKN1A, CIB1, CSK, DUSP10, DUSP2, DUSP4, DUSP8, DVL1, EIF2AK3, FABP4, GADD45A, GMFG, GPS1, HSPB1, IGF1R, IL1B, INHBA, INPP5K, KCNQ1, KLF6, LRP1, MBIP, PAQR3, PDCD4, PRKAG2, PYCARD, QARS, RGS14, RGS2, RHOH, RPL3, RPTOR, SH3BP5, SLC12A9, SOCS1, TBC1D8, TSC2, TSG101]
Group202	GO:2000045	regulation of G1/S transition of mitotic cell cycle	0.000377438	1.8236e-08	[6, 7, 8]	12.7273	28	[ANXA1, BAX, CARM1, CCL2, CCL4, CCND3, CDK10, CDK2AP2, CDKN1A, CIB1, CNOT3, E2F4, EIF4E, GADD45A, GPNMB, ID2, PKD1, PKD2, PML, POLD1, PRKD2, RGCC, RPS27L, RPTOR, S1PR4, SENP2, SLC12A9, SOX4]
Group202	GO:0019207	kinase regulator activity	0.000687863	1.8236e-08	[5, 6, 8, 9]	11.6364	32	[BCL10, CASP3, CCL5, CCND3, CCNG2, CCNQ, CDC37, CDKN1A, CIB1, CKS2, EIF2AK3, GMFG, HSPB1, KCNQ1, MALT1, MAP2K2, MAP3K20, MBIP, PIK3R6, PRKAG2, QARS, RGCC, RHOH, RPL3, RPTOR, SH3BP5, SLC12A9, SOCS1, STK11, TGFB1, TIMP1, VPS51]
Group202	GO:0019210	kinase inhibitor activity	0.000690631	1.8236e-08	[6, 7, 8, 9, 10]	16.4948	16	[CASP3, CDKN1A, CIB1, EIF2AK3, GMFG, HSPB1, KCNQ1, MBIP, PRKAG2, QARS, RHOH, RPL3, RPTOR, SH3BP5, SLC12A9, SOCS1]
Group202	GO:0089700	protein kinase D signaling	0.00100202	1.8236e-08	[4, 5, 6]	66.6667	4	[PKD1, PKD2, PRKD2, VEGFA]
Group202	GO:1904706	negative regulation of vascular smooth muscle cell proliferation	0.00249952	1.8236e-08	[4, 5, 6, 7]	26.9231	7	[CDKN1A, CIB1, IL10, PDCD4, PTMA, SLC12A9, SOD2]
Group202	GO:0071901	negative regulation of protein serine/threonine kinase activity	0.00262382	1.8236e-08	[8, 9, 10, 11]	12	24	[ACTR1A, CASP3, CDKN1A, CIB1, DUSP10, DUSP2, DUSP4, DUSP8, GPS1, HSPB1, IL1B, INHBA, INPP5K, KLF6, MBIP, PAQR3, PDCD4, PRKAG2, PYCARD, RGS14, RGS2, RPL3, RPTOR, SLC12A9]
Group202	GO:1904031	positive regulation of cyclin-dependent protein kinase activity	0.00330054	1.8236e-08	[5, 6, 7, 8, 9, 10, 11]	20.4545	9	[CCND3, CDKN1A, CIB1, CKS2, PKD1, PKD2, PRKD2, RGCC, SLC12A9]
Group202	GO:1904705	regulation of vascular smooth muscle cell proliferation	0.0035061	1.8236e-08	[4, 5, 6]	16.4384	12	[CDKN1A, CIB1, DNMT1, EDN1, IL10, JUN, NR4A3, P2RY6, PDCD4, PTMA, SLC12A9, SOD2]
Group202	GO:1901727	positive regulation of histone deacetylase activity	0.00488293	1.8236e-08	[7, 8, 9, 10, 11, 12]	44.4444	4	[PKD1, PKD2, PRKD2, VEGFA]
Group202	GO:0048662	negative regulation of smooth muscle cell proliferation	0.00578905	1.8236e-08	[3, 4, 5, 6]	17.2414	10	[CDKN1A, CIB1, COMT, IL10, IL12B, PDCD4, PTGIR, PTMA, SLC12A9, SOD2]
Group202	GO:0071850	mitotic cell cycle arrest	0.00614741	1.8236e-08	[4, 5, 6, 7]	22.5806	7	[CDKN1A, CIB1, E4F1, GADD45A, GADD45GIP1, RGCC, SLC12A9]
Group202	GO:0004860	protein kinase inhibitor activity	0.00684972	1.8236e-08	[7, 8, 9, 10, 11]	14.2857	13	[CASP3, CDKN1A, CIB1, GMFG, HSPB1, MBIP, PRKAG2, QARS, RPL3, RPTOR, SH3BP5, SLC12A9, SOCS1]
Group202	GO:1905178	regulation of cardiac muscle tissue regeneration	0.007243	1.8236e-08	[4, 5, 6, 7]	60	3	[CDKN1A, CIB1, SLC12A9]
Group202	GO:1905179	negative regulation of cardiac muscle tissue regeneration	0.007243	1.8236e-08	[4, 5, 6, 7, 8]	60	3	[CDKN1A, CIB1, SLC12A9]
Group202	GO:0072021	ascending thin limb development	0.007243	1.8236e-08	[6, 7, 8, 9, 10, 11, 12]	60	3	[PKD1, PKD2, PRKD2]
Group202	GO:0072218	metanephric ascending thin limb development	0.007243	1.8236e-08	[6, 7, 8, 9, 10, 11, 12, 13]	60	3	[PKD1, PKD2, PRKD2]
Group202	GO:0019209	kinase activator activity	0.00765461	1.8236e-08	[6, 7, 8, 9, 10]	13.0435	15	[BCL10, CCL5, CDKN1A, CKS2, MALT1, MAP2K2, MAP3K20, PRKAG2, RGCC, RPTOR, SLC12A9, STK11, TGFB1, TIMP1, VPS51]
Group202	GO:0000079	regulation of cyclin-dependent protein serine/threonine kinase activity	0.0100219	1.8236e-08	[5, 6, 7, 8, 9, 10, 11]	12.0567	17	[ACTR1A, CASP3, CCND3, CCNG2, CCNQ, CDC37, CDKN1A, CIB1, CKS2, GADD45A, PKD1, PKD2, PRKD2, RGCC, RPL3, SERTAD1, SLC12A9]
Group202	GO:0019887	protein kinase regulator activity	0.0104811	1.8236e-08	[6, 7, 8, 9, 10]	10.3734	25	[CASP3, CCL5, CCND3, CCNG2, CCNQ, CDC37, CDKN1A, CIB1, CKS2, GMFG, HSPB1, MAP2K2, MBIP, PRKAG2, QARS, RGCC, RPL3, RPTOR, SH3BP5, SLC12A9, SOCS1, STK11, TGFB1, TIMP1, VPS51]
Group202	GO:0072236	metanephric loop of Henle development	0.0118107	1.8236e-08	[6, 7, 8, 9, 10, 11, 12]	50	3	[PKD1, PKD2, PRKD2]
Group202	GO:1904029	regulation of cyclin-dependent protein kinase activity	0.0118493	1.8236e-08	[4, 5, 6, 7, 8, 9, 10]	11.7241	17	[ACTR1A, CASP3, CCND3, CCNG2, CCNQ, CDC37, CDKN1A, CIB1, CKS2, GADD45A, PKD1, PKD2, PRKD2, RGCC, RPL3, SERTAD1, SLC12A9]
Group202	GO:0004693	cyclin-dependent protein serine/threonine kinase activity	0.0125664	1.8236e-08	[5, 6, 9, 10]	11.2426	19	[ACTR1A, CASP3, CCND3, CCNG2, CCNQ, CDC37, CDK10, CDKN1A, CIB1, CKS2, GADD45A, PKD1, PKD2, POLD1, PRKD2, RGCC, RPL3, SERTAD1, SLC12A9]
Group202	GO:0097472	cyclin-dependent protein kinase activity	0.0145381	1.8236e-08	[4, 5, 8, 9]	10.9827	19	[ACTR1A, CASP3, CCND3, CCNG2, CCNQ, CDC37, CDK10, CDKN1A, CIB1, CKS2, GADD45A, PKD1, PKD2, POLD1, PRKD2, RGCC, RPL3, SERTAD1, SLC12A9]
Group202	GO:0045737	positive regulation of cyclin-dependent protein serine/threonine kinase activity	0.0156118	1.8236e-08	[4, 5, 6, 7, 8, 9, 10, 11, 12]	18.4211	7	[CCND3, CIB1, CKS2, PKD1, PKD2, PRKD2, RGCC]
Group202	GO:0030291	protein serine/threonine kinase inhibitor activity	0.0209696	1.8236e-08	[8, 9, 10, 11, 12]	15.6863	8	[CASP3, CDKN1A, CIB1, HSPB1, PRKAG2, RPL3, RPTOR, SLC12A9]
Group202	GO:0061026	cardiac muscle tissue regeneration	0.0237627	1.8236e-08	[4, 5, 6]	37.5	3	[CDKN1A, CIB1, SLC12A9]
Group202	GO:0072235	metanephric distal tubule development	0.0237627	1.8236e-08	[6, 7, 8, 9, 10, 11, 12]	37.5	3	[PKD1, PKD2, PRKD2]
Group202	GO:1901725	regulation of histone deacetylase activity	0.0289409	1.8236e-08	[6, 7, 8, 9, 10, 11]	25	4	[PKD1, PKD2, PRKD2, VEGFA]
Group202	GO:0016538	cyclin-dependent protein serine/threonine kinase regulator activity	0.0392683	1.8236e-08	[6, 7, 8, 9, 10, 11, 12]	12.8571	9	[CASP3, CCND3, CCNG2, CCNQ, CDKN1A, CIB1, CKS2, RPL3, SLC12A9]
Group202	GO:0004861	cyclin-dependent protein serine/threonine kinase inhibitor activity	0.0398185	1.8236e-08	[5, 6, 7, 8, 9, 10, 11, 12, 13]	18.5185	5	[CASP3, CDKN1A, CIB1, RPL3, SLC12A9]
Group202	GO:0030295	protein kinase activator activity	0.0467147	1.8236e-08	[7, 8, 9, 10, 11, 12]	11.1111	12	[CCL5, CDKN1A, CKS2, MAP2K2, PRKAG2, RGCC, RPTOR, SLC12A9, STK11, TGFB1, TIMP1, VPS51]
Group202	GO:0042994	cytoplasmic sequestering of transcription factor	0.0473176	1.8236e-08	[3, 4, 5, 6, 8, 9, 10, 11, 12, 13, 14]	21.0526	4	[IL10, PKD1, PKD2, PRKD2]
Group203	GO:1902806	regulation of cell cycle G1/S phase transition	8.61747e-05	0.000167537	[5, 6, 7]	13.1148	32	[ANXA1, ATP2B4, BAX, CARM1, CCL2, CCL4, CCND3, CDK10, CDK2AP2, CDKN1A, CIB1, CNOT3, DDRGK1, E2F4, EIF4E, FBXO44, GADD45A, GPNMB, ID2, PKD1, PKD2, PML, POLD1, PRKD2, RGCC, RPS27L, RPTOR, S1PR4, SENP2, SLC12A9, SOX4, TAF10]
Group203	GO:0007050	cell cycle arrest	0.000222991	0.000167537	[3, 4, 5, 6]	11.5987	37	[AKT2, BAX, CARM1, CDKN1A, CIB1, CNOT3, CXCL8, E2F4, E4F1, GADD45A, GADD45GIP1, ID2, IL12B, INHBA, LAMTOR4, MAP3K20, PKD1, PKD2, PML, POLD1, PPP1R9B, PRKAG2, PRKD2, RGCC, RHEB, RPTOR, RRAGD, S100A9, SBNO2, SLC12A9, SOX4, ST13, STK11, TGFB1, TSG101, VASH1, ZBTB17]
Group203	GO:2000045	regulation of G1/S transition of mitotic cell cycle	0.000377438	0.000167537	[6, 7, 8]	12.7273	28	[ANXA1, BAX, CARM1, CCL2, CCL4, CCND3, CDK10, CDK2AP2, CDKN1A, CIB1, CNOT3, E2F4, EIF4E, GADD45A, GPNMB, ID2, PKD1, PKD2, PML, POLD1, PRKD2, RGCC, RPS27L, RPTOR, S1PR4, SENP2, SLC12A9, SOX4]
Group203	GO:0071158	positive regulation of cell cycle arrest	0.00140471	0.000167537	[4, 5, 6, 7, 8]	14.2857	18	[BAX, CARM1, CDKN1A, CIB1, CNOT3, E2F4, GADD45A, ID2, PKD2, PML, POLD1, PRKD2, RGCC, SLC12A9, SOX4, ST13, TGFB1, ZBTB17]
Group203	GO:0000082	G1/S transition of mitotic cell cycle	0.00174749	0.000167537	[5, 6]	10.479	35	[ANXA1, BAX, CARM1, CCL2, CCL4, CCND3, CDK10, CDK2AP2, CDKN1A, CIB1, CNOT3, COASY, E2F4, EIF4E, GADD45A, GPNMB, ID2, INHBA, MCM5, NASP, ORC3, PKD1, PKD2, PML, POLD1, PRKD2, RGCC, RPS27L, RPTOR, S1PR4, SENP2, SLC12A9, SOX4, ST13, TAF10]
Group203	GO:0071156	regulation of cell cycle arrest	0.00331911	0.000167537	[4, 5, 6, 7]	12.6582	20	[AKT2, BAX, CARM1, CDKN1A, CIB1, CNOT3, E2F4, GADD45A, ID2, PKD2, PML, POLD1, PRKD2, RGCC, S100A9, SLC12A9, SOX4, ST13, TGFB1, ZBTB17]
Group203	GO:0045930	negative regulation of mitotic cell cycle	0.00390011	0.000167537	[4, 5, 6]	9.41704	42	[AURKAIP1, BAX, BCL6, BTG1, BTG3, CARM1, CCL2, CCL4, CDK2AP2, CDKN1A, CIB1, CNOT3, E2F4, E4F1, FBXL6, GADD45A, GADD45GIP1, GPNMB, HDC, IL10, IRF2BPL, MAD1L1, MAD2L2, MAP3K20, MIIP, MRE11, PKD2, PML, POLD1, PRKD2, PSMA2, PSMB1, PSMD8, RGCC, RPS27L, RSL24D1, SCRIB, SLC12A9, SOX4, TAOK2, TGFB1, TNFRSF1A]
Group203	GO:0071850	mitotic cell cycle arrest	0.00614741	0.000167537	[4, 5, 6, 7]	22.5806	7	[CDKN1A, CIB1, E4F1, GADD45A, GADD45GIP1, RGCC, SLC12A9]
Group203	GO:0044819	mitotic G1/S transition checkpoint	0.00630428	0.000167537	[4, 5, 6, 7, 8, 9, 10]	14.4444	13	[BAX, CARM1, CDKN1A, CIB1, CNOT3, E2F4, GADD45A, PML, POLD1, RGCC, RPS27L, SLC12A9, SOX4]
Group203	GO:0031571	mitotic G1 DNA damage checkpoint	0.00630428	0.000167537	[5, 6, 7, 8, 9, 10, 11]	14.4444	13	[BAX, CARM1, CDKN1A, CIB1, CNOT3, E2F4, GADD45A, PML, POLD1, RGCC, RPS27L, SLC12A9, SOX4]
Group203	GO:2000134	negative regulation of G1/S transition of mitotic cell cycle	0.00657921	0.000167537	[6, 7, 8, 9]	11.9497	19	[BAX, CARM1, CCL2, CCL4, CDK2AP2, CDKN1A, CIB1, CNOT3, E2F4, GADD45A, GPNMB, PKD2, PML, POLD1, PRKD2, RGCC, RPS27L, SLC12A9, SOX4]
Group203	GO:0044783	G1 DNA damage checkpoint	0.00684972	0.000167537	[5, 6, 7, 8, 9]	14.2857	13	[BAX, CARM1, CDKN1A, CIB1, CNOT3, E2F4, GADD45A, PML, POLD1, RGCC, RPS27L, SLC12A9, SOX4]
Group203	GO:0006977	DNA damage response, signal transduction by p53 class mediator resulting in cell cycle arrest	0.00806611	0.000167537	[5, 6, 7, 8, 9, 10, 11, 12, 13]	14.6341	12	[BAX, CARM1, CDKN1A, CIB1, CNOT3, E2F4, GADD45A, PML, POLD1, RGCC, SLC12A9, SOX4]
Group203	GO:1902400	intracellular signal transduction involved in G1 DNA damage checkpoint	0.00876992	0.000167537	[6, 7, 8, 9, 10]	14.4578	12	[BAX, CARM1, CDKN1A, CIB1, CNOT3, E2F4, GADD45A, PML, POLD1, RGCC, SLC12A9, SOX4]
Group203	GO:0072431	signal transduction involved in mitotic G1 DNA damage checkpoint	0.00876992	0.000167537	[6, 7, 8, 9, 10, 11, 12]	14.4578	12	[BAX, CARM1, CDKN1A, CIB1, CNOT3, E2F4, GADD45A, PML, POLD1, RGCC, SLC12A9, SOX4]
Group203	GO:0072413	signal transduction involved in mitotic cell cycle checkpoint	0.00957198	0.000167537	[4, 5, 6, 7, 8]	14.2857	12	[BAX, CARM1, CDKN1A, CIB1, CNOT3, E2F4, GADD45A, PML, POLD1, RGCC, SLC12A9, SOX4]
Group203	GO:1902403	signal transduction involved in mitotic DNA integrity checkpoint	0.00957198	0.000167537	[5, 6, 7, 8, 9]	14.2857	12	[BAX, CARM1, CDKN1A, CIB1, CNOT3, E2F4, GADD45A, PML, POLD1, RGCC, SLC12A9, SOX4]
Group203	GO:1902402	signal transduction involved in mitotic DNA damage checkpoint	0.00957198	0.000167537	[6, 7, 8, 9, 10]	14.2857	12	[BAX, CARM1, CDKN1A, CIB1, CNOT3, E2F4, GADD45A, PML, POLD1, RGCC, SLC12A9, SOX4]
Group203	GO:1901987	regulation of cell cycle phase transition	0.00964483	0.000167537	[4, 5, 6]	8.44156	52	[ACP2, ACTR1A, ANAPC11, ANXA1, ATP2B4, BAX, CARM1, CCL2, CCL4, CCND3, CDK10, CDK2AP2, CDKN1A, CEP135, CIB1, CNOT3, DCTN1, DDRGK1, E2F4, EIF4E, FBXL6, FBXO44, GADD45A, GPNMB, ID2, MAD1L1, MAD2L2, MBD1, MIIP, MRE11, PKD1, PKD2, PML, POLD1, PPP1R9B, PRKD2, PSMA2, PSMB1, PSMD8, RGCC, RPS27L, RPTOR, S1PR4, SENP2, SLC12A9, SOX4, SSNA1, TAF10, TAOK2, TGFB1, TNFRSF1A, VPS4B]
Group203	GO:1902807	negative regulation of cell cycle G1/S phase transition	0.0110088	0.000167537	[5, 6, 7, 8]	11.6564	19	[BAX, CARM1, CCL2, CCL4, CDK2AP2, CDKN1A, CIB1, CNOT3, E2F4, GADD45A, GPNMB, PKD2, PML, POLD1, PRKD2, RGCC, RPS27L, SLC12A9, SOX4]
Group203	GO:0042771	intrinsic apoptotic signaling pathway in response to DNA damage by p53 class mediator	0.0115352	0.000167537	[6, 7, 8]	15.3846	10	[BCL3, CD74, CDKN1A, INPP5K, PML, PYCARD, RPS27L, S100A9, SHISA5, SLC12A9]
Group203	GO:0004693	cyclin-dependent protein serine/threonine kinase activity	0.0125664	0.000167537	[5, 6, 9, 10]	11.2426	19	[ACTR1A, CASP3, CCND3, CCNG2, CCNQ, CDC37, CDK10, CDKN1A, CIB1, CKS2, GADD45A, PKD1, PKD2, POLD1, PRKD2, RGCC, RPL3, SERTAD1, SLC12A9]
Group203	GO:1901990	regulation of mitotic cell cycle phase transition	0.0144018	0.000167537	[5, 6, 7]	8.37696	48	[ACP2, ACTR1A, ANAPC11, ANXA1, BAX, CARM1, CCL2, CCL4, CCND3, CDK10, CDK2AP2, CDKN1A, CEP135, CIB1, CNOT3, DCTN1, E2F4, EIF4E, FBXL6, GADD45A, GPNMB, ID2, MAD1L1, MAD2L2, MBD1, MIIP, MRE11, PKD1, PKD2, PML, POLD1, PPP1R9B, PRKD2, PSMA2, PSMB1, PSMD8, RGCC, RPS27L, RPTOR, S1PR4, SENP2, SLC12A9, SOX4, SSNA1, TAOK2, TGFB1, TNFRSF1A, VPS4B]
Group203	GO:0097472	cyclin-dependent protein kinase activity	0.0145381	0.000167537	[4, 5, 8, 9]	10.9827	19	[ACTR1A, CASP3, CCND3, CCNG2, CCNQ, CDC37, CDK10, CDKN1A, CIB1, CKS2, GADD45A, PKD1, PKD2, POLD1, PRKD2, RGCC, RPL3, SERTAD1, SLC12A9]
Group203	GO:0030330	DNA damage response, signal transduction by p53 class mediator	0.0146711	0.000167537	[5, 6, 7]	11.465	18	[BAX, BCL3, CARM1, CD74, CDKN1A, CIB1, CNOT3, E2F4, GADD45A, PML, POLD1, RGCC, RPS27L, S100A9, SLC12A9, SMYD2, SNAI1, SOX4]
Group203	GO:0000077	DNA damage checkpoint	0.0181546	0.000167537	[4, 5, 6, 7, 8]	10.2941	21	[BAX, CARM1, CDKN1A, CIB1, CNOT3, CRY1, DOT1L, E2F4, FBXO6, GADD45A, H2AFX, MAP3K20, MRE11, PML, POLD1, PRPF19, RGCC, RPS27L, SLC12A9, SOX4, TAOK2]
Group203	GO:0042770	signal transduction in response to DNA damage	0.0201142	0.000167537	[4, 5, 6]	10.4167	20	[BAX, BCL3, CARM1, CD74, CDKN1A, CIB1, CNOT3, E2F4, GADD45A, MAD2L2, PML, POLD1, PRPF19, RGCC, RPS27L, S100A9, SLC12A9, SMYD2, SNAI1, SOX4]
Group203	GO:0072401	signal transduction involved in DNA integrity checkpoint	0.023318	0.000167537	[4, 5, 6, 7, 8]	12.5	13	[BAX, CARM1, CDKN1A, CIB1, CNOT3, E2F4, GADD45A, PML, POLD1, PRPF19, RGCC, SLC12A9, SOX4]
Group203	GO:0072422	signal transduction involved in DNA damage checkpoint	0.023318	0.000167537	[5, 6, 7, 8, 9]	12.5	13	[BAX, CARM1, CDKN1A, CIB1, CNOT3, E2F4, GADD45A, PML, POLD1, PRPF19, RGCC, SLC12A9, SOX4]
Group203	GO:0072395	signal transduction involved in cell cycle checkpoint	0.0238507	0.000167537	[3, 4, 5, 6, 7]	12.381	13	[BAX, CARM1, CDKN1A, CIB1, CNOT3, E2F4, GADD45A, PML, POLD1, PRPF19, RGCC, SLC12A9, SOX4]
Group203	GO:0072332	intrinsic apoptotic signaling pathway by p53 class mediator	0.0238507	0.000167537	[5, 6, 7]	12.381	13	[BAX, BCL3, CD74, CDKN1A, INPP5K, PML, PYCARD, RPS27L, RPS7, S100A9, SHISA5, SLC12A9, STK11]
Group203	GO:0072331	signal transduction by p53 class mediator	0.025044	0.000167537	[4, 5, 6]	8.8	33	[BAX, BCL3, BRPF1, CARM1, CD74, CDKN1A, CIB1, CNOT3, E2F4, GADD45A, HDAC2, INPP5K, MBD3, MRE11, PML, POLD1, PRKAG2, PYCARD, RGCC, RNH1, RPF2, RPS27L, RPS7, S100A9, SHISA5, SLC12A9, SMYD2, SNAI1, SOX4, STK11, TAF10, TAF13, TAF3]
Group203	GO:1901991	negative regulation of mitotic cell cycle phase transition	0.0285427	0.000167537	[5, 6, 7, 8]	8.95062	29	[BAX, CARM1, CCL2, CCL4, CDK2AP2, CDKN1A, CIB1, CNOT3, E2F4, FBXL6, GADD45A, GPNMB, MAD1L1, MAD2L2, MIIP, MRE11, PKD2, PML, POLD1, PRKD2, PSMA2, PSMB1, PSMD8, RGCC, RPS27L, SLC12A9, SOX4, TAOK2, TNFRSF1A]
Group203	GO:0044773	mitotic DNA damage checkpoint	0.0324532	0.000167537	[5, 6, 7, 8, 9]	11.194	15	[BAX, CARM1, CDKN1A, CIB1, CNOT3, E2F4, GADD45A, MRE11, PML, POLD1, RGCC, RPS27L, SLC12A9, SOX4, TAOK2]
Group203	GO:0008630	intrinsic apoptotic signaling pathway in response to DNA damage	0.0344346	0.000167537	[5, 6, 7]	10.9489	15	[BAX, BCL2L11, BCL3, CD74, CDKN1A, INPP5K, PML, PYCARD, RPS27L, S100A9, SBNO2, SHISA5, SLC12A9, SNAI1, TNFRSF1A]
Group203	GO:0090068	positive regulation of cell cycle process	0.0396915	0.000167537	[3, 4, 5, 6]	8.41584	34	[ACP2, ANAPC11, ANXA1, BAX, CARM1, CCND3, CDK10, CDKN1A, CIB1, CNOT3, DDRGK1, E2F4, EDN1, EIF4E, EREG, GADD45A, ID2, IL1B, PKD1, PKD2, PML, POLD1, PRKD2, RGCC, RPTOR, S1PR4, SLC12A9, SMPD3, SOX4, ST13, TGFB1, TNFRSF14, VPS4B, ZBTB17]
Group203	GO:0031570	DNA integrity checkpoint	0.0438103	0.000167537	[3, 5, 6, 7]	9.45946	21	[BAX, CARM1, CDKN1A, CIB1, CNOT3, CRY1, DOT1L, E2F4, FBXO6, GADD45A, H2AFX, MAP3K20, MRE11, PML, POLD1, PRPF19, RGCC, RPS27L, SLC12A9, SOX4, TAOK2]
Group203	GO:1901992	positive regulation of mitotic cell cycle phase transition	0.0450252	0.000167537	[5, 6, 7, 8]	11.215	12	[ANAPC11, ANXA1, CCND3, CDK10, CDKN1A, EIF4E, POLD1, RGCC, RPTOR, S1PR4, TGFB1, VPS4B]
Group203	GO:0044774	mitotic DNA integrity checkpoint	0.045117	0.000167537	[4, 5, 6, 7, 8]	10.274	15	[BAX, CARM1, CDKN1A, CIB1, CNOT3, E2F4, GADD45A, MRE11, PML, POLD1, RGCC, RPS27L, SLC12A9, SOX4, TAOK2]
Group204	GO:0001932	regulation of protein phosphorylation	3.21072e-08	3.51817e-08	[6, 7, 8]	9.06149	168	[ABCA2, ABCA7, ACE, ACTR1A, ADAM8, ADCY7, AKAP12, AKAP8L, AKT1S1, AKT2, APIP, AREG, ATF3, ATP2B4, BAX, BMP6, BRAT1, C5AR2, CAMK1, CARD9, CASP3, CBLB, CCL2, CCL22, CCL4, CCL4L2, CCL5, CCND3, CCNG2, CCNQ, CD109, CD40, CD74, CDC37, CDK10, CDKN1A, CIB1, CKS2, CLC, CSF1, CSF1R, CSF2, CSK, CXCR4, DAB2, DBNL, DDRGK1, DNAJC10, DUSP10, DUSP2, DUSP4, DUSP8, DVL1, EDN1, EIF2AK3, EIF4E, ENG, EREG, FABP4, FAS…
Group204	GO:0031399	regulation of protein modification process	3.33827e-08	3.51817e-08	[5, 6, 7]	8.56898	200	[ABCA2, ABCA7, ACE, ACTR1A, ADAM8, ADCY7, ADGRB1, AKAP12, AKAP8L, AKT1S1, AKT2, APIP, AREG, ATF3, ATP2B4, BAX, BCL10, BCL6, BMP6, BRAT1, C5AR2, CABIN1, CAMK1, CARD9, CASP3, CBLB, CCL2, CCL22, CCL4, CCL4L2, CCL5, CCND3, CCNG2, CCNQ, CD109, CD40, CD74, CDC37, CDK10, CDKN1A, CIB1, CKS2, CLC, CRY1, CSF1, CSF1R, CSF2, CSK, CXCR4, DAB2, DBNL, DDRGK1, DMPK, DNAJC10, DNMT1, DUSP10, DUSP2, DUSP4, DUSP8, D…
Group204	GO:1902531	regulation of intracellular signal transduction	3.89088e-08	3.51817e-08	[4, 5, 6]	8.53448	198	[ABCA7, ABR, ADA, ADAM8, AKAP12, AKT1S1, APIP, ARAP1, AREG, ARHGAP4, ARHGAP45, ARHGEF1, ARHGEF10L, ATF3, ATP2B4, AURKAIP1, BAX, BCL10, BCL2L11, BCL3, BCL6, BMP6, BRPF1, C5AR2, CARD9, CCL2, CCL22, CCL4, CCL4L2, CCL5, CD40, CD74, CDK10, CDKN1A, CIB1, CLEC11A, CSF1, CSF1R, CSK, CXCR4, CYTH4, DBNL, DDRGK1, DEPDC5, DHX58, DUSP10, DUSP2, DUSP4, DUSP8, EDN1, EEF1D, EIF2AK3, ENG, EREG, F11R, FASN, FBP1, …
Group204	GO:0042325	regulation of phosphorylation	4.11397e-08	3.51817e-08	[6, 7]	8.80039	179	[ABCA2, ABCA7, ABCD1, ACE, ACTR1A, ADAM8, ADCY7, AK4, AKAP12, AKAP8L, AKT1S1, AKT2, APIP, AREG, ATF3, ATP2B4, BAX, BCL10, BMP6, BRAT1, C5AR2, CABIN1, CAMK1, CARD9, CASP3, CBLB, CCL2, CCL22, CCL4, CCL4L2, CCL5, CCND3, CCNG2, CCNQ, CD109, CD40, CD74, CDC37, CDK10, CDKN1A, CIB1, CKS2, CLC, CSF1, CSF1R, CSF2, CSK, CXCR4, DAB2, DBNL, DDRGK1, DGKZ, DNAJC10, DUSP10, DUSP2, DUSP4, DUSP8, DVL1, EDN1, EIF2…
Group204	GO:0019220	regulation of phosphate metabolic process	7.30348e-08	3.51817e-08	[5, 6]	8.49557	192	[ABCA2, ABCA7, ABCD1, ACE, ACTR1A, ADAM8, ADCY7, AK4, AKAP12, AKAP8L, AKT1S1, AKT2, APIP, AREG, ATF3, ATP2B4, BAX, BCL10, BMP6, BRAT1, C5AR2, CABIN1, CAMK1, CARD9, CASP3, CBLB, CCL2, CCL22, CCL4, CCL4L2, CCL5, CCND3, CCNG2, CCNQ, CD109, CD40, CD74, CDA, CDC37, CDK10, CDKN1A, CIB1, CKS2, CLC, CLEC11A, CSF1, CSF1R, CSF2, CSK, CSRNP2, CXCR4, DAB2, DBNL, DDRGK1, DGKZ, DMPK, DNAJC10, DUSP10, DUSP2, DU…
Group204	GO:0032268	regulation of cellular protein metabolic process	9.20898e-08	3.51817e-08	[4, 5, 6]	7.86966	256	[ABCA2, ABCA7, ACE, ACTR1A, ADAM8, ADCY7, ADGRB1, AKAP12, AKAP8L, AKT1S1, AKT2, ANP32B, APIP, AREG, ATF3, ATP2B4, AURKAIP1, BAX, BCL10, BCL2L11, BCL3, BCL6, BMP6, BRAT1, C12orf65, C5AR2, CABIN1, CAMK1, CARD9, CASP3, CASP5, CBLB, CCL2, CCL22, CCL4, CCL4L2, CCL5, CCND3, CCNG2, CCNQ, CD109, CD40, CD74, CDC37, CDK10, CDKN1A, CHAC1, CIB1, CKS2, CLC, CLN3, CNOT3, CPEB1, CRY1, CSF1, CSF1R, CSF2, CSK, CS…
Group204	GO:0032270	positive regulation of cellular protein metabolic process	6.84413e-07	3.51817e-08	[4, 5, 6, 7]	8.46614	170	[ABCA7, ACE, ADAM8, ADCY7, AKAP12, AKAP8L, AKT2, ANP32B, AREG, ATP2B4, AURKAIP1, BAX, BCL10, BCL2L11, BCL3, BCL6, BMP6, BRAT1, C5AR2, CAMK1, CARD9, CASP5, CCL2, CCL22, CCL4, CCL4L2, CCL5, CCND3, CD40, CD74, CDK10, CDKN1A, CIB1, CKS2, CLC, CRY1, CSF1, CSF1R, CSF2, CSK, CTIF, CXCR4, DAB2, DBNL, DDRGK1, DNMT1, DNPEP, DVL1, EDEM1, EDN1, EEF2, EIF2AK3, EIF4E, EIF5AL1, ENG, EREG, FASN, FBXO44, FGD2, FN…
Group204	GO:0051247	positive regulation of protein metabolic process	7.11665e-07	3.51817e-08	[4, 5, 6]	8.38015	179	[ABCA7, ACE, ADAM8, ADCY7, AKAP12, AKAP8L, AKT2, ANP32B, AREG, ATP2B4, AURKAIP1, BAX, BCL10, BCL2L11, BCL3, BCL6, BMP6, BRAT1, C5AR2, CAMK1, CARD9, CASP3, CASP5, CCL2, CCL22, CCL4, CCL4L2, CCL5, CCND3, CD40, CD74, CDK10, CDKN1A, CIB1, CKS2, CLC, CRY1, CSF1, CSF1R, CSF2, CSK, CTIF, CXCR4, DAB2, DBNL, DDRGK1, DNMT1, DNPEP, DVL1, EDEM1, EDN1, EEF2, EGLN2, EIF2AK3, EIF4E, EIF5AL1, ENG, EREG, FASN, FB…
Group204	GO:0043408	regulation of MAPK cascade	9.61676e-07	3.51817e-08	[5, 6, 7, 8, 9, 10]	9.86056	99	[ABCA7, ADAM8, AKAP12, APIP, AREG, ATF3, BMP6, C5AR2, CARD9, CCL2, CCL22, CCL4, CCL4L2, CCL5, CD40, CD74, CDK10, CDKN1A, CIB1, CSF1R, CSK, CXCR4, DBNL, DUSP10, DUSP2, DUSP4, DUSP8, EDN1, FASN, FBXO44, FGD2, GADD45A, GPNMB, GPR183, GPR55, GPS1, HGS, HLA-DRB1, HSF1, IGF1R, IL1B, IL1RN, IL36B, IL36RN, IL6, INHBA, INPP5K, JUN, KIT, KLF6, LBH, LILRA5, LRP1, MAP2K2, MAP3K11, MAP3K20, MAP3K6, MAP4K1, MA…
Group204	GO:0006468	protein phosphorylation	9.77043e-07	3.51817e-08	[6, 7]	8.08943	199	[ABCA2, ABCA7, ABR, ACE, ACOD1, ACTR1A, ADAM8, ADCY7, AKAP12, AKAP8L, AKT1S1, AKT2, APIP, AREG, ATF3, ATP2B4, BAX, BMP6, BRAT1, C5AR2, CAMK1, CARD9, CASP3, CBLB, CCL2, CCL22, CCL4, CCL4L2, CCL5, CCND3, CCNG2, CCNQ, CD109, CD40, CD74, CDC37, CDK10, CDKN1A, CIB1, CKS2, CLC, CRY1, CSF1, CSF1R, CSF2, CSK, CSNK1G2, CXCR4, DAB2, DBNL, DDRGK1, DMPK, DNAJC10, DUSP10, DUSP2, DUSP4, DUSP8, DVL1, EDN1, EIF2…
Group204	GO:0043549	regulation of kinase activity	1.157e-06	3.51817e-08	[5, 7, 8]	9.49094	110	[ABCA2, ACE, ACTR1A, ADAM8, ADCY7, AKT1S1, ATP2B4, BCL10, CAMK1, CASP3, CBLB, CCL5, CCND3, CCNG2, CCNQ, CD40, CD74, CDC37, CDKN1A, CIB1, CKS2, CSF1, CSF1R, CSK, CXCR4, DBNL, DGKZ, DUSP10, DUSP2, DUSP4, DUSP8, DVL1, EDN1, EIF2AK3, EREG, FABP4, FBXO44, FGD2, GADD45A, GMFG, GPS1, HGS, HLA-DRB1, HSPB1, IGF1R, IL12B, IL1B, IL23A, IL6, INHBA, INPP5K, KCNQ1, KIT, KLF6, LDB1, LILRA5, LRP1, MALT1, MAP2K2,…
Group204	GO:0001934	positive regulation of protein phosphorylation	1.40347e-06	3.51817e-08	[6, 7, 8, 9]	9.23077	120	[ABCA7, ACE, ADAM8, ADCY7, AKAP12, AKT2, AREG, ATP2B4, BMP6, BRAT1, C5AR2, CAMK1, CARD9, CCL2, CCL22, CCL4, CCL4L2, CCL5, CCND3, CD40, CD74, CDK10, CDKN1A, CIB1, CKS2, CLC, CSF1, CSF1R, CSF2, CSK, CXCR4, DAB2, DBNL, DDRGK1, DVL1, EDN1, EIF4E, ENG, EREG, FASN, FBXO44, FGD2, GADD45A, GPNMB, GPR183, GPR55, HBEGF, HDAC2, HLA-DRB1, HSF1, IGF1R, IL12B, IL1B, IL1RN, IL23A, IL36B, IL36RN, IL6, INHBA, JUN…
Group204	GO:0045859	regulation of protein kinase activity	1.52084e-06	3.51817e-08	[6, 7, 8, 9]	9.61718	103	[ABCA2, ACE, ACTR1A, ADAM8, ADCY7, AKT1S1, ATP2B4, CAMK1, CASP3, CBLB, CCL5, CCND3, CCNG2, CCNQ, CD40, CD74, CDC37, CDKN1A, CIB1, CKS2, CSF1, CSF1R, CSK, CXCR4, DBNL, DUSP10, DUSP2, DUSP4, DUSP8, DVL1, EDN1, EIF2AK3, EREG, FABP4, FBXO44, FGD2, GADD45A, GMFG, GPS1, HGS, HSPB1, IGF1R, IL12B, IL1B, IL23A, IL6, INHBA, INPP5K, KCNQ1, KIT, KLF6, LILRA5, LRP1, MALT1, MAP2K2, MAP3K11, MAP3K20, MAP3K6, MA…
Group204	GO:0000165	MAPK cascade	2.15533e-06	3.51817e-08	[4, 5, 6, 8, 9]	9.20097	114	[ABCA7, ADAM8, AKAP12, APIP, AREG, ATF3, BMP6, C5AR2, CARD9, CCL2, CCL22, CCL4, CCL4L2, CCL5, CD40, CD74, CDK10, CDKN1A, CIB1, CSF1R, CSF2, CSK, CXCR4, DBNL, DUSP10, DUSP2, DUSP4, DUSP8, EDN1, EREG, FASN, FBXO44, FGD2, GADD45A, GPI, GPNMB, GPR183, GPR55, GPS1, HBEGF, HGS, HLA-DRB1, HSF1, IGF1R, IL1B, IL1RN, IL2RA, IL36B, IL36RN, IL6, INHBA, INPP5K, ITGAV, JUN, KIT, KLF6, LBH, LILRA5, LRP1, MAP2K2…
Group204	GO:0016301	kinase activity	2.17971e-06	3.51817e-08	[6]	8.47176	153	[ABCA2, ABR, ACE, ACOD1, ACTR1A, ADAM8, ADCY7, AK4, AKAP8L, AKT1S1, AKT2, ATP2B4, BCL10, CAMK1, CASP3, CBLB, CCL2, CCL4, CCL5, CCND3, CCNG2, CCNQ, CD40, CD74, CDC37, CDK10, CDKN1A, CIB1, CKB, CKS2, CMPK2, COASY, CSF1, CSF1R, CSK, CSNK1G2, CXCR4, DBNL, DGKZ, DMPK, DUSP10, DUSP2, DUSP4, DUSP8, DVL1, EDN1, EIF2AK3, EREG, FABP4, FASTKD5, FBXO44, FES, FGD2, GADD45A, GALK1, GK, GMFG, GPI, GPS1, GRK2, G…
Group204	GO:0023014	signal transduction by protein phosphorylation	3.17939e-06	3.51817e-08	[3, 4, 5, 7, 8]	9.10543	114	[ABCA7, ADAM8, AKAP12, APIP, AREG, ATF3, BMP6, C5AR2, CARD9, CCL2, CCL22, CCL4, CCL4L2, CCL5, CD40, CD74, CDK10, CDKN1A, CIB1, CSF1R, CSF2, CSK, CXCR4, DBNL, DUSP10, DUSP2, DUSP4, DUSP8, EDN1, EREG, FASN, FBXO44, FGD2, GADD45A, GPI, GPNMB, GPR183, GPR55, GPS1, HBEGF, HGS, HLA-DRB1, HSF1, IGF1R, IL1B, IL1RN, IL2RA, IL36B, IL36RN, IL6, INHBA, INPP5K, ITGAV, JUN, KIT, KLF6, LBH, LILRA5, LRP1, MAP2K2…
Group204	GO:0042327	positive regulation of phosphorylation	3.42281e-06	3.51817e-08	[6, 7, 8]	8.93773	122	[ABCA7, ACE, ADAM8, ADCY7, AKAP12, AKT2, AREG, ATP2B4, BCL10, BMP6, BRAT1, C5AR2, CAMK1, CARD9, CCL2, CCL22, CCL4, CCL4L2, CCL5, CCND3, CD40, CD74, CDK10, CDKN1A, CIB1, CKS2, CLC, CSF1, CSF1R, CSF2, CSK, CXCR4, DAB2, DBNL, DDRGK1, DGKZ, DVL1, EDN1, EIF4E, ENG, EREG, FASN, FBXO44, FGD2, GADD45A, GPNMB, GPR183, GPR55, HBEGF, HDAC2, HLA-DRB1, HSF1, IGF1R, IL12B, IL1B, IL1RN, IL23A, IL36B, IL36RN, IL…
Group204	GO:0004672	protein kinase activity	4.44857e-06	3.51817e-08	[7, 8]	8.65322	133	[ABCA2, ABR, ACE, ACOD1, ACTR1A, ADAM8, ADCY7, AKT1S1, AKT2, ATP2B4, CAMK1, CASP3, CBLB, CCL2, CCL4, CCL5, CCND3, CCNG2, CCNQ, CD40, CD74, CDC37, CDK10, CDKN1A, CIB1, CKS2, CSF1, CSF1R, CSK, CSNK1G2, CXCR4, DBNL, DMPK, DUSP10, DUSP2, DUSP4, DUSP8, DVL1, EDN1, EIF2AK3, EREG, FABP4, FASTKD5, FBXO44, FES, FGD2, GADD45A, GMFG, GPI, GPS1, GRK2, HCK, HGS, HSPB1, IGF1R, IL12B, IL1B, IL23A, IL6, INHBA, I…
Group204	GO:0006464	cellular protein modification process	4.96857e-06	3.51817e-08	[5, 6]	7.01399	346	[ABCA2, ABCA7, ABHD17A, ABR, ACE, ACOD1, ACTR1A, ADAM8, ADCY7, ADGRB1, ADPRHL2, AKAP12, AKAP8L, AKT1S1, AKT2, ALG12, ANAPC11, ANKRD9, ANXA1, APIP, AREG, ASB6, ATF3, ATP2B4, AUP1, AURKAIP1, B3GALT6, BAX, BCL10, BCL6, BMP6, BRAT1, BRPF1, BTG1, C5AR2, CABIN1, CALU, CAMK1, CARD9, CARM1, CASP3, CBLB, CCL2, CCL22, CCL4, CCL4L2, CCL5, CCND3, CCNG2, CCNQ, CD109, CD40, CD74, CDC37, CDK10, CDKN1A, CIB1, CK…
Group204	GO:0031400	negative regulation of protein modification process	4.9773e-06	3.51817e-08	[5, 6, 7, 8]	10.0756	80	[ACTR1A, ADGRB1, AKT1S1, ATF3, ATP2B4, BAX, CABIN1, CASP3, CBLB, CD109, CDKN1A, CIB1, CRY1, CSK, DNAJC10, DNMT1, DUSP10, DUSP2, DUSP4, DUSP8, DVL1, EIF2AK3, EIF4E, ENG, FABP4, FKBP8, G6PD, GADD45A, GMFG, GPS1, HDAC2, HSPA1A, HSPB1, IGF1R, IL1B, IL6, IMPACT, INHBA, INPP5K, ISG15, JARID2, JUN, KCNQ1, KLF6, LRP1, MAD2L2, MBIP, MRTFA, PAQR3, PDCD4, PKD1, PPP1R37, PPP1R9B, PRKAG2, PYCARD, QARS, RANBP9…
Group204	GO:0031401	positive regulation of protein modification process	5.27193e-06	3.51817e-08	[5, 6, 7, 8]	8.58044	136	[ABCA7, ACE, ADAM8, ADCY7, AKAP12, AKAP8L, AKT2, AREG, ATP2B4, BCL10, BCL6, BMP6, BRAT1, C5AR2, CAMK1, CARD9, CCL2, CCL22, CCL4, CCL4L2, CCL5, CCND3, CD40, CD74, CDK10, CDKN1A, CIB1, CKS2, CLC, CRY1, CSF1, CSF1R, CSF2, CSK, CXCR4, DAB2, DBNL, DDRGK1, DNMT1, DVL1, EDN1, EIF4E, ENG, EREG, FASN, FBXO44, FGD2, FNTA, GADD45A, GPNMB, GPR183, GPR55, HBEGF, HDAC2, HLA-DRB1, HSF1, IGF1R, IL12B, IL1B, IL1R…
Group204	GO:0009967	positive regulation of signal transduction	5.91266e-06	3.51817e-08	[3, 4, 5, 6]	8.06604	171	[ABCA7, ADA, ADAM8, AGPAT1, AGPAT2, AKAP12, ARAP1, AREG, ARHGAP4, ATF3, BAX, BCL10, BCL2L11, BLNK, BMP6, C5AR2, CARD9, CCL2, CCL22, CCL4, CCL4L2, CCL5, CD40, CD74, CDK10, CDKN1A, CIB1, CLC, CRLF2, CSF1, CSF1R, CSF2, CSK, CSNK1G2, CTDNEP1, CXCR4, CYBA, DAB2, DBNL, DDRGK1, DEDD2, DHX58, DIXDC1, DOK2, DVL1, EDN1, EEF1D, EIF4E, ENG, EREG, F11R, FASN, FBXL15, FBXO44, FGD2, FKBP8, FLNA, FZD2, GADD45A, …
Group204	GO:1902533	positive regulation of intracellular signal transduction	8.32145e-06	3.51817e-08	[4, 5, 6, 7]	8.83686	117	[ABCA7, ADA, ADAM8, AKAP12, AREG, BAX, BCL10, BCL2L11, C5AR2, CARD9, CCL2, CCL22, CCL4, CCL4L2, CCL5, CD40, CD74, CDK10, CDKN1A, CIB1, CSF1, CSF1R, CSK, CXCR4, DBNL, DDRGK1, DHX58, EDN1, EEF1D, ENG, EREG, F11R, FBXO44, FGD2, FLNA, GADD45A, GPNMB, GPR183, GPR35, GPR55, GPX1, HBEGF, HCST, HLA-DRB1, HSF1, HSPA1A, IGF1R, IL12B, IL1B, IL1RN, IL23A, IL36B, IL36RN, IL6, JUN, KIT, LAMTOR4, LGALS1, LILRA5…
Group204	GO:0010562	positive regulation of phosphorus metabolic process	1.36198e-05	3.51817e-08	[4, 5, 6]	8.56164	125	[ABCA7, ACE, ADAM8, ADCY7, AKAP12, AKT2, AREG, ATP2B4, BCL10, BMP6, BRAT1, C5AR2, CAMK1, CARD9, CCL2, CCL22, CCL4, CCL4L2, CCL5, CCND3, CD40, CD74, CDK10, CDKN1A, CIB1, CKS2, CLC, CLEC11A, CSF1, CSF1R, CSF2, CSK, CXCR4, DAB2, DBNL, DDRGK1, DGKZ, DVL1, EDN1, EIF4E, ENG, EREG, FASN, FBXO44, FGD2, GADD45A, GPNMB, GPR183, GPR55, HBEGF, HDAC2, HLA-DRB1, HSF1, IGF1R, IL12B, IL1B, IL1RN, IL23A, IL36B, I…
Group204	GO:0045937	positive regulation of phosphate metabolic process	1.36198e-05	3.51817e-08	[5, 6, 7]	8.56164	125	[ABCA7, ACE, ADAM8, ADCY7, AKAP12, AKT2, AREG, ATP2B4, BCL10, BMP6, BRAT1, C5AR2, CAMK1, CARD9, CCL2, CCL22, CCL4, CCL4L2, CCL5, CCND3, CD40, CD74, CDK10, CDKN1A, CIB1, CKS2, CLC, CLEC11A, CSF1, CSF1R, CSF2, CSK, CXCR4, DAB2, DBNL, DDRGK1, DGKZ, DVL1, EDN1, EIF4E, ENG, EREG, FASN, FBXO44, FGD2, GADD45A, GPNMB, GPR183, GPR55, HBEGF, HDAC2, HLA-DRB1, HSF1, IGF1R, IL12B, IL1B, IL1RN, IL23A, IL36B, I…
Group204	GO:0043410	positive regulation of MAPK cascade	1.57765e-05	3.51817e-08	[5, 6, 7, 8, 9, 10, 11]	10.0551	73	[ABCA7, ADAM8, AKAP12, AREG, C5AR2, CARD9, CCL2, CCL22, CCL4, CCL4L2, CCL5, CD40, CD74, CDK10, CDKN1A, CIB1, CSF1R, CSK, CXCR4, DBNL, EDN1, FBXO44, FGD2, GADD45A, GPNMB, GPR183, GPR55, HLA-DRB1, HSF1, IGF1R, IL1B, IL1RN, IL36B, IL36RN, IL6, JUN, KIT, LILRA5, LRP1, MAP2K2, MAP3K11, MAP3K20, MAP3K6, MAP4K1, MAPK3, MRTFA, NCF1, NOD1, P2RY1, P2RY6, PELI2, PIK3R6, PKD2, POLD1, PRKD2, PSMD8, PYCARD, RA…
Group204	GO:0070374	positive regulation of ERK1 and ERK2 cascade	3.14525e-05	3.51817e-08	[6, 7, 8, 9, 10, 11, 12]	12.8028	37	[ABCA7, AKAP12, C5AR2, CCL2, CCL22, CCL4, CCL4L2, CCL5, CD74, CIB1, CSF1R, FBXO44, GPNMB, GPR183, GPR55, HLA-DRB1, HSF1, JUN, KIT, LRP1, MAPK3, MRTFA, NOD1, P2RY1, P2RY6, PKD2, PRKD2, PSMD8, PYCARD, RAB5IF, RBCK1, RIPK2, S100A9, SLC52A2, TGFB1, TIMP1, TNFRSF11A]
Group204	GO:0006469	negative regulation of protein kinase activity	3.57104e-05	3.51817e-08	[7, 8, 9, 10]	12.2699	40	[ACTR1A, AKT1S1, CASP3, CBLB, CDKN1A, CIB1, DUSP10, DUSP2, DUSP4, DUSP8, DVL1, EIF2AK3, FABP4, GADD45A, GMFG, GPS1, HSPB1, IGF1R, IL1B, INHBA, INPP5K, KCNQ1, KLF6, LRP1, MBIP, PAQR3, PDCD4, PRKAG2, PYCARD, QARS, RGS14, RGS2, RPL3, RPTOR, SH3BP5, SLC12A9, SOCS1, TBC1D8, TSC2, TSG101]
Group204	GO:0071900	regulation of protein serine/threonine kinase activity	3.65804e-05	3.51817e-08	[7, 8, 9, 10]	9.87306	70	[ACTR1A, ADAM8, ATP2B4, CAMK1, CASP3, CCND3, CCNG2, CCNQ, CD40, CD74, CDC37, CDKN1A, CIB1, CKS2, CSF1R, CSK, CXCR4, DBNL, DUSP10, DUSP2, DUSP4, DUSP8, EDN1, FGD2, GADD45A, GPS1, HGS, HSPB1, IGF1R, IL1B, IL6, INHBA, INPP5K, KIT, KLF6, MAP2K2, MAP3K11, MAP3K20, MAP3K6, MAP4K1, MAPK3, MBIP, NOD1, PAQR3, PDCD4, PIK3R6, PKD1, PKD2, POLD1, PRKAG2, PRKD2, PYCARD, RGCC, RGS14, RGS2, RIPK2, RPL3, RPTOR, S…
Group204	GO:0033673	negative regulation of kinase activity	3.77e-05	3.51817e-08	[6, 7, 8, 9]	12.0344	42	[ACTR1A, AKT1S1, CASP3, CBLB, CDKN1A, CIB1, CSK, DUSP10, DUSP2, DUSP4, DUSP8, DVL1, EIF2AK3, FABP4, GADD45A, GMFG, GPS1, HSPB1, IGF1R, IL1B, INHBA, INPP5K, KCNQ1, KLF6, LRP1, MBIP, PAQR3, PDCD4, PRKAG2, PYCARD, QARS, RGS14, RGS2, RHOH, RPL3, RPTOR, SH3BP5, SLC12A9, SOCS1, TBC1D8, TSC2, TSG101]
Group204	GO:0070371	ERK1 and ERK2 cascade	5.8895e-05	3.51817e-08	[5, 6, 7, 9, 10]	11.1111	49	[ABCA7, AKAP12, APIP, ATF3, C5AR2, CCL2, CCL22, CCL4, CCL4L2, CCL5, CD74, CIB1, CSF1R, CSK, DUSP10, DUSP4, FBXO44, GPNMB, GPR183, GPR55, HLA-DRB1, HSF1, IL1B, ITGAV, JUN, KIT, LRP1, MAP2K2, MAPK3, MRTFA, NOD1, P2RY1, P2RY6, PKD1, PKD2, PRKD2, PSMD8, PYCARD, RAB5IF, RANBP9, RBCK1, RGS14, RIPK2, S100A9, SLC52A2, TGFB1, TIMP1, TIMP3, TNFRSF11A]
Group204	GO:0070372	regulation of ERK1 and ERK2 cascade	6.57083e-05	3.51817e-08	[6, 7, 8, 9, 10, 11]	11.33	46	[ABCA7, AKAP12, APIP, ATF3, C5AR2, CCL2, CCL22, CCL4, CCL4L2, CCL5, CD74, CIB1, CSF1R, CSK, DUSP10, DUSP4, FBXO44, GPNMB, GPR183, GPR55, HLA-DRB1, HSF1, IL1B, JUN, KIT, LRP1, MAPK3, MRTFA, NOD1, P2RY1, P2RY6, PKD2, PRKD2, PSMD8, PYCARD, RAB5IF, RANBP9, RBCK1, RGS14, RIPK2, S100A9, SLC52A2, TGFB1, TIMP1, TIMP3, TNFRSF11A]
Group204	GO:0001933	negative regulation of protein phosphorylation	0.000115373	3.51817e-08	[6, 7, 8, 9]	10.1604	57	[ACTR1A, AKT1S1, ATF3, BAX, CASP3, CBLB, CD109, CDKN1A, CIB1, CSK, DNAJC10, DUSP10, DUSP2, DUSP4, DUSP8, DVL1, EIF2AK3, EIF4E, ENG, FABP4, FKBP8, GADD45A, GMFG, GPS1, HSPB1, IGF1R, IL1B, IL6, IMPACT, INHBA, INPP5K, JUN, KCNQ1, KLF6, LRP1, MBIP, PAQR3, PDCD4, PKD1, PRKAG2, PYCARD, QARS, RANBP9, RGS14, RGS2, RPL3, RPTOR, SH3BP5, SLC12A9, SMAD7, SOCS1, TBC1D8, TGFB1, TIMP3, TSC2, TSG101, ZC3H12A]
Group204	GO:0051248	negative regulation of protein metabolic process	0.000192058	3.51817e-08	[4, 5, 6]	8.18631	116	[ABCA7, ACTR1A, ADGRB1, AKT1S1, ATF3, ATP2B4, BAX, BCL3, CABIN1, CASP3, CBLB, CD109, CDKN1A, CHAC1, CIB1, CLN3, CNOT3, CPEB1, CRY1, CSK, CST3, DDRGK1, DNAJC10, DNMT1, DUSP10, DUSP2, DUSP4, DUSP8, DVL1, EDN1, EIF2AK3, EIF4E, ENG, FABP4, FKBP8, FLNA, FURIN, G6PD, GADD45A, GAPDH, GMFG, GPI, GPS1, GPX1, HBEGF, HDAC2, HNRNPD, HSPA1A, HSPB1, IGF1R, IL10, IL1B, IL6, IMPACT, INHBA, INPP5D, INPP5K, IRF2BP…
Group204	GO:0033674	positive regulation of kinase activity	0.000216956	3.51817e-08	[6, 7, 8, 9]	9.2545	72	[ACE, ADAM8, ADCY7, ATP2B4, BCL10, CAMK1, CCL5, CCND3, CD40, CD74, CDKN1A, CIB1, CKS2, CSF1, CSF1R, CSK, CXCR4, DBNL, DGKZ, EDN1, EREG, FBXO44, FGD2, GADD45A, HLA-DRB1, IGF1R, IL12B, IL1B, IL23A, IL6, KIT, LILRA5, MALT1, MAP2K2, MAP3K11, MAP3K20, MAP3K6, MAP4K1, MAPK3, MRE11, MRTFA, NCF1, NOD1, ORC3, PIK3R6, PKD1, PKD2, POLD1, PRKAG2, PRKD2, RAB5IF, RGCC, RIPK2, RPTOR, S100A9, SCYL1, SLC12A9, SLC…
Group204	GO:0042326	negative regulation of phosphorylation	0.00022206	3.51817e-08	[6, 7, 8]	9.80392	60	[ACTR1A, AKT1S1, ATF3, BAX, CASP3, CBLB, CD109, CDKN1A, CIB1, CSK, DNAJC10, DUSP10, DUSP2, DUSP4, DUSP8, DVL1, EIF2AK3, EIF4E, ENG, FABP4, FBP1, FKBP8, GADD45A, GMFG, GPS1, HSPB1, IGF1R, IL1B, IL6, IMPACT, INHBA, INPP5K, JUN, KCNQ1, KLF6, LRP1, MBIP, PAQR3, PDCD4, PKD1, PRKAG2, PYCARD, QARS, RANBP9, RGS14, RGS2, RHOH, RPL3, RPTOR, SH3BP5, SIRT6, SLC12A9, SMAD7, SOCS1, TBC1D8, TGFB1, TIMP3, TSC2, …
Group204	GO:0045936	negative regulation of phosphate metabolic process	0.000314139	3.51817e-08	[5, 6, 7]	9.18775	69	[ACTR1A, AKT1S1, ATF3, BAX, CABIN1, CASP3, CBLB, CD109, CDA, CDKN1A, CIB1, CLEC11A, CSK, CSRNP2, DNAJC10, DUSP10, DUSP2, DUSP4, DUSP8, DVL1, EIF2AK3, EIF4E, ENG, FABP4, FBP1, FKBP8, GADD45A, GMFG, GPS1, HSPB1, IGF1R, IL1B, IL6, IMPACT, INHBA, INPP5K, JUN, KCNQ1, KLF6, LRP1, MBIP, MRTFA, PAQR3, PDCD4, PKD1, PPP1R37, PPP1R9B, PRKAG2, PYCARD, QARS, RANBP9, RGS14, RGS2, RHOH, RPL3, RPTOR, SH3BP5, SIR…
Group204	GO:0045860	positive regulation of protein kinase activity	0.000316797	3.51817e-08	[7, 8, 9, 10]	9.26694	67	[ACE, ADAM8, ADCY7, ATP2B4, CAMK1, CCL5, CCND3, CD40, CD74, CDKN1A, CIB1, CKS2, CSF1, CSF1R, CSK, CXCR4, DBNL, EDN1, EREG, FBXO44, FGD2, GADD45A, IGF1R, IL12B, IL1B, IL23A, IL6, KIT, LILRA5, MALT1, MAP2K2, MAP3K11, MAP3K20, MAP3K6, MAP4K1, MAPK3, MRTFA, NCF1, NOD1, ORC3, PIK3R6, PKD1, PKD2, POLD1, PRKAG2, PRKD2, RGCC, RIPK2, RPTOR, S100A9, SCYL1, SLC12A9, SLC52A2, SOCS1, STK11, TAOK2, TBC1D8, TGF…
Group204	GO:0010563	negative regulation of phosphorus metabolic process	0.00040199	3.51817e-08	[4, 5, 6]	9.17553	69	[ACTR1A, AKT1S1, ATF3, BAX, CABIN1, CASP3, CBLB, CD109, CDA, CDKN1A, CIB1, CLEC11A, CSK, CSRNP2, DNAJC10, DUSP10, DUSP2, DUSP4, DUSP8, DVL1, EIF2AK3, EIF4E, ENG, FABP4, FBP1, FKBP8, GADD45A, GMFG, GPS1, HSPB1, IGF1R, IL1B, IL6, IMPACT, INHBA, INPP5K, JUN, KCNQ1, KLF6, LRP1, MBIP, MRTFA, PAQR3, PDCD4, PKD1, PPP1R37, PPP1R9B, PRKAG2, PYCARD, QARS, RANBP9, RGS14, RGS2, RHOH, RPL3, RPTOR, SH3BP5, SIR…
Group204	GO:0043405	regulation of MAP kinase activity	0.000618679	3.51817e-08	[6, 7, 8, 9, 10, 11]	9.97921	48	[ADAM8, CD40, CD74, CDKN1A, CSK, CXCR4, DBNL, DUSP10, DUSP2, DUSP4, DUSP8, EDN1, FGD2, GADD45A, GPS1, HGS, IGF1R, IL1B, IL6, INHBA, INPP5K, KIT, KLF6, MAP2K2, MAP3K11, MAP3K20, MAP3K6, MAP4K1, MAPK3, MBIP, NOD1, PAQR3, PDCD4, PIK3R6, POLD1, RGS14, RGS2, RIPK2, S100A9, SCYL1, SLC52A2, TAOK2, TBC1D8, TGFB1, TNFRSF11A, TSG101, UBA52, VEGFA]
Group204	GO:0004707	MAP kinase activity	0.000688802	3.51817e-08	[5, 6, 7, 9, 10]	9.95935	49	[ADAM8, CD40, CD74, CDKN1A, CSK, CXCR4, DBNL, DUSP10, DUSP2, DUSP4, DUSP8, EDN1, FGD2, GADD45A, GPI, GPS1, HGS, IGF1R, IL1B, IL6, INHBA, INPP5K, KIT, KLF6, MAP2K2, MAP3K11, MAP3K20, MAP3K6, MAP4K1, MAPK3, MBIP, NOD1, PAQR3, PDCD4, PIK3R6, POLD1, RGS14, RGS2, RIPK2, S100A9, SCYL1, SLC52A2, TAOK2, TBC1D8, TGFB1, TNFRSF11A, TSG101, UBA52, VEGFA]
Group204	GO:0032269	negative regulation of cellular protein metabolic process	0.000727898	3.51817e-08	[4, 5, 6, 7]	8.00299	107	[ACTR1A, ADGRB1, AKT1S1, ATF3, ATP2B4, BAX, CABIN1, CASP3, CBLB, CD109, CDKN1A, CHAC1, CIB1, CLN3, CNOT3, CPEB1, CRY1, CSK, CST3, DDRGK1, DNAJC10, DNMT1, DUSP10, DUSP2, DUSP4, DUSP8, DVL1, EDN1, EIF2AK3, EIF4E, ENG, FABP4, FKBP8, FURIN, G6PD, GADD45A, GAPDH, GMFG, GPI, GPS1, GPX1, HDAC2, HNRNPD, HSPA1A, HSPB1, IGF1R, IL10, IL1B, IL6, IMPACT, INHBA, INPP5K, IRF2BPL, ISG15, JARID2, JUN, KCNQ1, KLF6…
Group204	GO:0004674	protein serine/threonine kinase activity	0.00156454	3.51817e-08	[8, 9]	8.12785	89	[ABR, ACTR1A, ADAM8, AKT2, ATP2B4, CAMK1, CASP3, CCND3, CCNG2, CCNQ, CD40, CD74, CDC37, CDK10, CDKN1A, CIB1, CKS2, CSF1R, CSK, CSNK1G2, CXCR4, DBNL, DMPK, DUSP10, DUSP2, DUSP4, DUSP8, EDN1, EIF2AK3, FGD2, GADD45A, GPI, GPS1, GRK2, HGS, HSPB1, IGF1R, IL1B, IL6, INHBA, INPP5K, KIT, KLF6, LIMK2, LONP1, MAP2K2, MAP3K11, MAP3K20, MAP3K6, MAP4K1, MAPK3, MBIP, NOD1, PAQR3, PDCD4, PIK3R6, PKD1, PKD2, POL…
Group204	GO:0071901	negative regulation of protein serine/threonine kinase activity	0.00262382	3.51817e-08	[8, 9, 10, 11]	12	24	[ACTR1A, CASP3, CDKN1A, CIB1, DUSP10, DUSP2, DUSP4, DUSP8, GPS1, HSPB1, IL1B, INHBA, INPP5K, KLF6, MBIP, PAQR3, PDCD4, PRKAG2, PYCARD, RGS14, RGS2, RPL3, RPTOR, SLC12A9]
Group204	GO:0032872	regulation of stress-activated MAPK cascade	0.00313107	3.51817e-08	[5, 6, 7, 8, 9, 10, 11]	10.3659	34	[CARD9, DBNL, DUSP10, EDN1, FASN, FGD2, GADD45A, IGF1R, IL1B, IL1RN, IL36B, IL36RN, IL6, INHBA, MAP2K2, MAP3K11, MAP3K20, MAP3K6, MAP4K1, MAPK3, MRTFA, NCF1, NOD1, PDCD4, PYCARD, QARS, RAP2A, RELL2, RIPK2, SCYL1, TAOK2, TNFRSF11A, VEGFA, ZC3H12A]
Group204	GO:0070302	regulation of stress-activated protein kinase signaling cascade	0.00320917	3.51817e-08	[4, 5, 6, 7]	10.303	34	[CARD9, DBNL, DUSP10, EDN1, FASN, FGD2, GADD45A, IGF1R, IL1B, IL1RN, IL36B, IL36RN, IL6, INHBA, MAP2K2, MAP3K11, MAP3K20, MAP3K6, MAP4K1, MAPK3, MRTFA, NCF1, NOD1, PDCD4, PYCARD, QARS, RAP2A, RELL2, RIPK2, SCYL1, TAOK2, TNFRSF11A, VEGFA, ZC3H12A]
Group204	GO:0071902	positive regulation of protein serine/threonine kinase activity	0.00352571	3.51817e-08	[8, 9, 10, 11]	9.42184	44	[ADAM8, ATP2B4, CAMK1, CCND3, CD40, CD74, CDKN1A, CIB1, CKS2, CSF1R, CSK, CXCR4, DBNL, EDN1, FGD2, GADD45A, IGF1R, IL1B, IL6, KIT, MAP2K2, MAP3K11, MAP3K20, MAP3K6, MAP4K1, MAPK3, NOD1, PIK3R6, PKD1, PKD2, POLD1, PRKD2, RGCC, RIPK2, RPTOR, S100A9, SCYL1, SLC52A2, TAOK2, TBC1D8, TGFB1, TNFRSF11A, UBA52, VEGFA]
Group204	GO:0019209	kinase activator activity	0.00765461	3.51817e-08	[6, 7, 8, 9, 10]	13.0435	15	[BCL10, CCL5, CDKN1A, CKS2, MALT1, MAP2K2, MAP3K20, PRKAG2, RGCC, RPTOR, SLC12A9, STK11, TGFB1, TIMP1, VPS51]
Group204	GO:0051403	stress-activated MAPK cascade	0.00993108	3.51817e-08	[5, 6, 7, 9, 10]	9.2545	36	[CARD9, DBNL, DUSP10, EDN1, FASN, FGD2, GADD45A, GPS1, IGF1R, IL1B, IL1RN, IL36B, IL36RN, IL6, INHBA, MAP2K2, MAP3K11, MAP3K20, MAP3K6, MAP4K1, MAPK3, MRTFA, NCF1, NOD1, PDCD4, PYCARD, QARS, RAP2A, RELL2, RIPK2, SCYL1, TAOK2, TNFRSF11A, UBA52, VEGFA, ZC3H12A]
Group204	GO:0032874	positive regulation of stress-activated MAPK cascade	0.0146902	3.51817e-08	[6, 7, 8, 9, 10, 11, 12]	10.084	24	[CARD9, DBNL, EDN1, FGD2, GADD45A, IL1B, IL1RN, IL36B, IL36RN, MAP3K11, MAP3K20, MAP3K6, MAP4K1, MRTFA, NCF1, NOD1, PYCARD, RELL2, RIPK2, SCYL1, TAOK2, TNFRSF11A, VEGFA, ZC3H12A]
Group204	GO:0070304	positive regulation of stress-activated protein kinase signaling cascade	0.0151737	3.51817e-08	[5, 6, 7, 8]	10.0418	24	[CARD9, DBNL, EDN1, FGD2, GADD45A, IL1B, IL1RN, IL36B, IL36RN, MAP3K11, MAP3K20, MAP3K6, MAP4K1, MRTFA, NCF1, NOD1, PYCARD, RELL2, RIPK2, SCYL1, TAOK2, TNFRSF11A, VEGFA, ZC3H12A]
Group204	GO:0032147	activation of protein kinase activity	0.0183115	3.51817e-08	[8, 9, 10, 11]	8.51485	43	[ADCY7, CCL5, CD74, CDKN1A, CKS2, CXCR4, DBNL, GADD45A, IGF1R, IL12B, IL1B, IL23A, IL6, KIT, MALT1, MAP2K2, MAP3K11, MAP3K20, MAP3K6, MAP4K1, MAPK3, MRTFA, NOD1, POLD1, PRKAG2, RGCC, RIPK2, RPTOR, SCYL1, SLC12A9, SLC52A2, SOCS1, STK11, TAOK2, TBC1D8, TGFB1, TIMP1, TNFSF15, TXN, UBA52, VAC14, VEGFA, VPS51]
Group204	GO:0046328	regulation of JNK cascade	0.0208922	3.51817e-08	[6, 7, 8, 9, 10, 11, 12]	9.66543	26	[CARD9, DBNL, DUSP10, EDN1, FGD2, GADD45A, IGF1R, IL1B, IL1RN, IL36B, IL36RN, INHBA, MAP3K11, MAP3K20, MAP3K6, MAP4K1, MRTFA, NCF1, NOD1, PDCD4, PYCARD, RAP2A, RIPK2, SCYL1, TAOK2, TNFRSF11A]
Group204	GO:0007254	JNK cascade	0.0225479	3.51817e-08	[6, 7, 8, 10, 11]	9.27152	28	[CARD9, DBNL, DUSP10, EDN1, FGD2, GADD45A, GPS1, IGF1R, IL1B, IL1RN, IL36B, IL36RN, INHBA, MAP3K11, MAP3K20, MAP3K6, MAP4K1, MRTFA, NCF1, NOD1, PDCD4, PYCARD, RAP2A, RIPK2, SCYL1, TAOK2, TNFRSF11A, UBA52]
Group204	GO:0043406	positive regulation of MAP kinase activity	0.0239173	3.51817e-08	[6, 7, 8, 9, 10, 11, 12]	8.89488	33	[ADAM8, CD40, CD74, CDKN1A, CSK, CXCR4, DBNL, EDN1, FGD2, GADD45A, IGF1R, IL1B, IL6, KIT, MAP2K2, MAP3K11, MAP3K20, MAP3K6, MAP4K1, MAPK3, NOD1, PIK3R6, POLD1, RIPK2, S100A9, SCYL1, SLC52A2, TAOK2, TBC1D8, TGFB1, TNFRSF11A, UBA52, VEGFA]
Group204	GO:0046330	positive regulation of JNK cascade	0.0242952	3.51817e-08	[7, 8, 9, 10, 11, 12, 13]	10.2439	21	[CARD9, DBNL, EDN1, FGD2, GADD45A, IL1B, IL1RN, IL36B, IL36RN, MAP3K11, MAP3K20, MAP3K6, MAP4K1, MRTFA, NCF1, NOD1, PYCARD, RIPK2, SCYL1, TAOK2, TNFRSF11A]
Group204	GO:0031098	stress-activated protein kinase signaling cascade	0.0288955	3.51817e-08	[4, 5, 6]	8.47059	36	[CARD9, DBNL, DUSP10, EDN1, FASN, FGD2, GADD45A, GPS1, IGF1R, IL1B, IL1RN, IL36B, IL36RN, IL6, INHBA, MAP2K2, MAP3K11, MAP3K20, MAP3K6, MAP4K1, MAPK3, MRTFA, NCF1, NOD1, PDCD4, PYCARD, QARS, RAP2A, RELL2, RIPK2, SCYL1, TAOK2, TNFRSF11A, UBA52, VEGFA, ZC3H12A]
Group204	GO:0018193	peptidyl-amino acid modification	0.0396678	3.51817e-08	[6, 7]	6.8693	113	[ACE, ACOD1, AKT2, AREG, ATP2B4, AURKAIP1, BAX, BMP6, BRPF1, CABIN1, CAMK1, CARM1, CBLB, CCL5, CD40, CD74, CDK10, CDKN1A, CLC, CSF1R, CSF2, CSK, CSNK1G2, CXCL8, DHRSX, DMPK, DNMT1, DOT1L, EGLN2, EIF2AK3, EIF4E, EREG, FAM173A, FBXO44, FES, FKBP8, GAPDH, GPI, GRK2, HBEGF, HCK, HDAC2, HSF1, IGF1R, IL12B, IL1B, IL23A, IL6, INHBA, INPP5K, ITK, JARID2, KIT, KMT2B, LDB1, LILRA5, LRP1, MAD2L2, MAP2K2, MA…
Group205	GO:0030334	regulation of cell migration	7.68239e-07	1.66149e-09	[4, 5, 6]	9.7035	108	[AAMP, ABR, ACE, ACTR1A, ADA, ADAM15, ADAM8, ADGRB1, AKAP12, AKT2, ANXA1, ARHGAP4, ATP5MC2, BCAR1, C5AR2, CCAR1, CCL2, CCL4, CCL5, CD40, CD46, CD74, CIB1, CNN2, CORO1A, CORO1B, CSF1, CSF1R, CXCL8, CXCR4, DAB2, DACH1, DDRGK1, DUSP10, EDN1, ENG, FBXO44, FERMT3, FLNA, GALK1, GCSAML, GK, GPI, GPNMB, GPR183, GRN, HBEGF, HDAC5, HSF1, HSPB1, IDH2, IGF1R, IL1B, IL1RN, IL23A, IL6, INHBA, ITGA4, ITGAV, JUN…
Group205	GO:1901342	regulation of vasculature development	3.56505e-05	1.66149e-09	[4, 5, 6, 7, 8]	11.4558	48	[ADGRB1, ANGPTL4, ANXA1, BTG1, CD40, CD46, CIB1, CXCL8, CXCR4, DNMT1, EIF2AK3, ENG, EPN1, FAM129B, FBXO44, GPNMB, GRN, HDAC5, HGS, HSPB1, HSPG2, IL10, IL1B, IL6, INHBA, JUP, KCNA1, KCNQ1, KIT, PDCD4, PIK3R6, PKD1, PKD2, PLXND1, PML, PRKD2, RGCC, RNH1, S1PR4, SARS, SH2B2, SIRT6, SOD2, STAB1, VASH1, VEGFA, VPS51, ZC3H12A]
Group205	GO:0043542	endothelial cell migration	3.72502e-05	1.66149e-09	[5, 6, 7]	12.8571	36	[AAMP, ACTR1A, ADGRB1, ANXA1, ATP5MC2, BCAR1, CD40, CD46, CIB1, CORO1B, DPP4, EDN1, FBXO44, GPI, GPX1, GRN, HDAC5, HSF1, HSPB1, JUP, MET, MYH9, PKD1, PKD2, PLXND1, PRKD2, PTP4A3, RGCC, RPL10, S1PR4, SH3BP1, TGFB1, VASH1, VEGFA, VPS51, ZC3H12A]
Group205	GO:0045765	regulation of angiogenesis	5.59716e-05	1.66149e-09	[4, 5, 6, 7, 8, 9, 10, 11]	11.5789	44	[ADGRB1, ANGPTL4, ANXA1, BTG1, CD40, CD46, CIB1, CXCL8, CXCR4, EIF2AK3, ENG, EPN1, FAM129B, FBXO44, GPNMB, GRN, HDAC5, HGS, HSPB1, HSPG2, IL10, IL1B, IL6, INHBA, JUP, KCNA1, KCNQ1, PIK3R6, PKD1, PKD2, PLXND1, PML, PRKD2, RGCC, RNH1, S1PR4, SARS, SH2B2, SIRT6, STAB1, VASH1, VEGFA, VPS51, ZC3H12A]
Group205	GO:0001944	vasculature development	0.000100146	1.66149e-09	[4, 5, 6, 7]	9.17327	81	[AAMP, ACTR1A, ADAM15, ADAM8, ADGRB1, AHR, ALDH1A2, ANGPTL4, ANP32B, ANXA1, BAX, BTG1, CCL2, CCL4, CD40, CD46, CIB1, CXCL8, CXCR4, DNMT1, EDN1, EIF2AK3, ENG, EPN1, EREG, FAM129B, FBXO44, GPNMB, GPX1, GRN, HDAC5, HGS, HSPB1, HSPG2, IL10, IL1B, IL6, INHBA, ITGAV, JUN, JUNB, JUP, KCNA1, KCNQ1, KIT, KLF5, LRP1, MMP19, MYH9, NCKIPSD, OTULIN, PDCD4, PIK3R6, PKD1, PKD2, PLXND1, PML, PRKD2, RGCC, RNH1, R…
Group205	GO:0001525	angiogenesis	0.000127338	1.66149e-09	[3, 4, 5, 6, 7, 8, 9, 10]	9.79782	63	[AAMP, ADAM15, ADAM8, ADGRB1, ANGPTL4, ANXA1, BTG1, CCL2, CCL4, CD40, CD46, CIB1, CXCL8, CXCR4, EDN1, EIF2AK3, ENG, EPN1, EREG, FAM129B, FBXO44, GPNMB, GPX1, GRN, HDAC5, HGS, HSPB1, HSPG2, IL10, IL1B, IL6, INHBA, ITGAV, JUN, JUP, KCNA1, KCNQ1, KLF5, MMP19, MYH9, OTULIN, PIK3R6, PKD1, PKD2, PLXND1, PML, PRKD2, RGCC, RNH1, RPL10, S1PR4, SARS, SAT1, SCO2, SH2B2, SIRT6, STAB1, TNFAIP2, TYMP, VASH1, V…
Group205	GO:0048514	blood vessel morphogenesis	0.000128053	1.66149e-09	[4, 5, 6, 7, 8, 9]	9.42895	71	[AAMP, ACTR1A, ADAM15, ADAM8, ADGRB1, ANGPTL4, ANXA1, BAX, BTG1, CCL2, CCL4, CD40, CD46, CIB1, CXCL8, CXCR4, EDN1, EIF2AK3, ENG, EPN1, EREG, FAM129B, FBXO44, GPNMB, GPX1, GRN, HDAC5, HGS, HSPB1, HSPG2, IL10, IL1B, IL6, INHBA, ITGAV, JUN, JUNB, JUP, KCNA1, KCNQ1, KLF5, LRP1, MMP19, MYH9, OTULIN, PIK3R6, PKD1, PKD2, PLXND1, PML, PRKD2, RGCC, RNH1, RPL10, S1PR4, SARS, SAT1, SCO2, SH2B2, SIRT6, SMAD7…
Group205	GO:0072358	cardiovascular system development	0.000148686	1.66149e-09	[4, 5, 6]	9.07055	81	[AAMP, ACTR1A, ADAM15, ADAM8, ADGRB1, AHR, ALDH1A2, ANGPTL4, ANP32B, ANXA1, BAX, BTG1, CCL2, CCL4, CD40, CD46, CIB1, CXCL8, CXCR4, DNMT1, EDN1, EIF2AK3, ENG, EPN1, EREG, FAM129B, FBXO44, GPNMB, GPX1, GRN, HDAC5, HGS, HSPB1, HSPG2, IL10, IL1B, IL6, INHBA, ITGAV, JUN, JUNB, JUP, KCNA1, KCNQ1, KIT, KLF5, LRP1, MMP19, MYH9, NCKIPSD, OTULIN, PDCD4, PIK3R6, PKD1, PKD2, PLXND1, PML, PRKD2, RGCC, RNH1, R…
Group205	GO:0010594	regulation of endothelial cell migration	0.000185864	1.66149e-09	[4, 5, 6, 7, 8]	13.242	29	[AAMP, ACTR1A, ADGRB1, ANXA1, ATP5MC2, BCAR1, CD40, CD46, CIB1, EDN1, FBXO44, GPI, GRN, HDAC5, HSF1, HSPB1, JUP, MET, PKD1, PKD2, PRKD2, RGCC, S1PR4, SH3BP1, TGFB1, VASH1, VEGFA, VPS51, ZC3H12A]
Group205	GO:0090312	positive regulation of protein deacetylation	0.000207012	1.66149e-09	[6, 7, 8, 9, 10]	31.0345	9	[AKAP8L, BCL6, FNTA, PKD1, PKD2, PRKD2, SREBF1, TGFB1, VEGFA]
Group205	GO:0038033	positive regulation of endothelial cell chemotaxis by VEGF-activated vascular endothelial growth factor receptor signaling pathway	0.000282056	1.66149e-09	[5, 6, 7, 8, 9, 10, 11]	62.5	5	[HSPB1, PKD1, PKD2, PRKD2, VEGFA]
Group205	GO:0031065	positive regulation of histone deacetylation	0.000310162	1.66149e-09	[6, 7, 8, 9, 10, 11]	33.3333	8	[AKAP8L, BCL6, PKD1, PKD2, PRKD2, SREBF1, TGFB1, VEGFA]
Group205	GO:0010631	epithelial cell migration	0.000515395	1.66149e-09	[4, 5, 6]	10.7612	41	[AAMP, ACTR1A, ADGRB1, ANXA1, ATP5MC2, BCAR1, CD40, CD46, CIB1, CORO1B, DPP4, DUSP10, EDN1, FBXO44, GPI, GPX1, GRN, HBEGF, HDAC5, HSF1, HSPB1, JUN, JUP, KIT, MET, MYH9, PKD1, PKD2, PLXND1, PRKD2, PTP4A3, PTPN23, RGCC, RPL10, S1PR4, SH3BP1, TGFB1, VASH1, VEGFA, VPS51, ZC3H12A]
Group205	GO:0001568	blood vessel development	0.000517176	1.66149e-09	[3, 5, 6, 7, 8]	8.86525	75	[AAMP, ACTR1A, ADAM15, ADAM8, ADGRB1, AHR, ALDH1A2, ANGPTL4, ANXA1, BAX, BTG1, CCL2, CCL4, CD40, CD46, CIB1, CXCL8, CXCR4, EDN1, EIF2AK3, ENG, EPN1, EREG, FAM129B, FBXO44, GPNMB, GPX1, GRN, HDAC5, HGS, HSPB1, HSPG2, IL10, IL1B, IL6, INHBA, ITGAV, JUN, JUNB, JUP, KCNA1, KCNQ1, KLF5, LRP1, MMP19, MYH9, NCKIPSD, OTULIN, PIK3R6, PKD1, PKD2, PLXND1, PML, PRKD2, RGCC, RNH1, RPL10, S1PR4, SARS, SAT1, SC…
Group205	GO:0030335	positive regulation of cell migration	0.000557204	1.66149e-09	[4, 5, 6, 7]	9.30931	62	[AAMP, ADAM8, AKAP12, AKT2, ANXA1, ATP5MC2, BCAR1, CCAR1, CCL4, CCL5, CD40, CD74, CIB1, CORO1A, CSF1, CSF1R, CXCL8, CXCR4, DAB2, DDRGK1, EDN1, FERMT3, FLNA, GPI, GPNMB, GRN, HBEGF, HSPB1, IGF1R, IL1B, IL1RN, IL23A, IL6, ITGA4, ITGAV, JUN, KCNA1, KIT, LRP1, MAPK3, MET, MRTFA, NR4A3, NSMF, P2RY6, PKD1, PKD2, PLAU, PRKD2, PYCARD, S1PR4, SELENOK, SLC52A2, SNAI1, SOD2, TGFB1, TKT, TNFRSF14, TRIP6, VEG…
Group205	GO:0043535	regulation of blood vessel endothelial cell migration	0.000619209	1.66149e-09	[5, 6, 7, 8, 9]	14.9606	19	[ANXA1, ATP5MC2, CD40, CD46, CIB1, FBXO44, HDAC5, HSPB1, JUP, PKD1, PKD2, PRKD2, RGCC, S1PR4, SH3BP1, TGFB1, VASH1, VEGFA, VPS51]
Group205	GO:2000147	positive regulation of cell motility	0.000700225	1.66149e-09	[3, 4, 5, 6]	9.15698	63	[AAMP, ADAM8, AKAP12, AKT2, ANXA1, ATP5MC2, BCAR1, CAVIN1, CCAR1, CCL4, CCL5, CD40, CD74, CIB1, CORO1A, CSF1, CSF1R, CXCL8, CXCR4, DAB2, DDRGK1, EDN1, FERMT3, FLNA, GPI, GPNMB, GRN, HBEGF, HSPB1, IGF1R, IL1B, IL1RN, IL23A, IL6, ITGA4, ITGAV, JUN, KCNA1, KIT, LRP1, MAPK3, MET, MRTFA, NR4A3, NSMF, P2RY6, PKD1, PKD2, PLAU, PRKD2, PYCARD, S1PR4, SELENOK, SLC52A2, SNAI1, SOD2, TGFB1, TKT, TNFRSF14, TR…
Group205	GO:0043534	blood vessel endothelial cell migration	0.000942454	1.66149e-09	[6, 7, 8]	13.6364	21	[ANXA1, ATP5MC2, CD40, CD46, CIB1, FBXO44, GPX1, HDAC5, HSPB1, JUP, MYH9, PKD1, PKD2, PRKD2, RGCC, S1PR4, SH3BP1, TGFB1, VASH1, VEGFA, VPS51]
Group205	GO:0089700	protein kinase D signaling	0.00100202	1.66149e-09	[4, 5, 6]	66.6667	4	[PKD1, PKD2, PRKD2, VEGFA]
Group205	GO:1905269	positive regulation of chromatin organization	0.00101308	1.66149e-09	[4, 5, 6, 7, 8]	13.8889	20	[AKAP8L, BCL6, CCL2, DNMT1, IL1B, INPP5K, JARID2, MAPK3, MPHOSPH8, PKD1, PKD2, PRKD2, RPS6KA4, RTF1, SIRT6, SREBF1, TGFB1, TRIM28, TXN, VEGFA]
Group205	GO:0010632	regulation of epithelial cell migration	0.00105556	1.66149e-09	[3, 4, 5, 6, 7]	11.2628	33	[AAMP, ACTR1A, ADGRB1, ANXA1, ATP5MC2, BCAR1, CD40, CD46, CIB1, DUSP10, EDN1, FBXO44, GPI, GRN, HBEGF, HDAC5, HSF1, HSPB1, JUN, JUP, MET, PKD1, PKD2, PRKD2, PTPN23, RGCC, S1PR4, SH3BP1, TGFB1, VASH1, VEGFA, VPS51, ZC3H12A]
Group205	GO:0090045	positive regulation of deacetylase activity	0.00132144	1.66149e-09	[6]	45.4545	5	[FNTA, PKD1, PKD2, PRKD2, VEGFA]
Group205	GO:0010595	positive regulation of endothelial cell migration	0.00164529	1.66149e-09	[4, 5, 6, 7, 8, 9]	13.6691	19	[AAMP, ANXA1, ATP5MC2, BCAR1, CD40, CIB1, EDN1, GPI, GRN, HSPB1, MET, PKD1, PKD2, PRKD2, S1PR4, TGFB1, VEGFA, VPS51, ZC3H12A]
Group205	GO:0032743	positive regulation of interleukin-2 production	0.00185261	1.66149e-09	[4, 5, 6]	22.5	9	[ANXA1, IL1B, MALT1, MAP3K20, PDE4B, PKD2, PRKD2, RIPK2, S1PR4]
Group205	GO:0038089	positive regulation of cell migration by vascular endothelial growth factor signaling pathway	0.00195941	1.66149e-09	[5, 6, 7, 8, 9]	41.6667	5	[HSPB1, PKD1, PKD2, PRKD2, VEGFA]
Group205	GO:1904031	positive regulation of cyclin-dependent protein kinase activity	0.00330054	1.66149e-09	[5, 6, 7, 8, 9, 10, 11]	20.4545	9	[CCND3, CDKN1A, CIB1, CKS2, PKD1, PKD2, PRKD2, RGCC, SLC12A9]
Group205	GO:1904018	positive regulation of vasculature development	0.00352514	1.66149e-09	[3, 4, 5, 6, 7, 8, 9]	10.9756	27	[ANGPTL4, ANXA1, BTG1, CD40, CD46, CIB1, CXCL8, CXCR4, ENG, GRN, HSPB1, IL10, IL1B, IL6, JUP, KCNA1, KIT, PIK3R6, PKD1, PKD2, PRKD2, S1PR4, SIRT6, SOD2, VEGFA, VPS51, ZC3H12A]
Group205	GO:0045766	positive regulation of angiogenesis	0.0047835	1.66149e-09	[4, 5, 6, 7, 8, 9, 10, 11, 12]	11.2108	25	[ANGPTL4, ANXA1, BTG1, CD40, CD46, CIB1, CXCL8, CXCR4, ENG, GRN, HSPB1, IL10, IL1B, IL6, JUP, KCNA1, PIK3R6, PKD1, PKD2, PRKD2, S1PR4, SIRT6, VEGFA, VPS51, ZC3H12A]
Group205	GO:1901727	positive regulation of histone deacetylase activity	0.00488293	1.66149e-09	[7, 8, 9, 10, 11, 12]	44.4444	4	[PKD1, PKD2, PRKD2, VEGFA]
Group205	GO:0035767	endothelial cell chemotaxis	0.00554642	1.66149e-09	[5, 6, 7, 8]	18.75	9	[CORO1B, HSF1, HSPB1, MET, PKD1, PKD2, PRKD2, RPL10, VEGFA]
Group205	GO:0071850	mitotic cell cycle arrest	0.00614741	1.66149e-09	[4, 5, 6, 7]	22.5806	7	[CDKN1A, CIB1, E4F1, GADD45A, GADD45GIP1, RGCC, SLC12A9]
Group205	GO:0031063	regulation of histone deacetylation	0.00645395	1.66149e-09	[6, 7, 8, 9, 10]	20	8	[AKAP8L, BCL6, PKD1, PKD2, PRKD2, SREBF1, TGFB1, VEGFA]
Group205	GO:1905178	regulation of cardiac muscle tissue regeneration	0.007243	1.66149e-09	[4, 5, 6, 7]	60	3	[CDKN1A, CIB1, SLC12A9]
Group205	GO:1905179	negative regulation of cardiac muscle tissue regeneration	0.007243	1.66149e-09	[4, 5, 6, 7, 8]	60	3	[CDKN1A, CIB1, SLC12A9]
Group205	GO:0072021	ascending thin limb development	0.007243	1.66149e-09	[6, 7, 8, 9, 10, 11, 12]	60	3	[PKD1, PKD2, PRKD2]
Group205	GO:0072218	metanephric ascending thin limb development	0.007243	1.66149e-09	[6, 7, 8, 9, 10, 11, 12, 13]	60	3	[PKD1, PKD2, PRKD2]
Group205	GO:2001028	positive regulation of endothelial cell chemotaxis	0.00741182	1.66149e-09	[4, 5, 6, 7, 8, 9, 10]	25	6	[HSPB1, MET, PKD1, PKD2, PRKD2, VEGFA]
Group205	GO:2001252	positive regulation of chromosome organization	0.00805811	1.66149e-09	[5, 6, 7]	10.4839	26	[AKAP8L, ANAPC11, BCL6, CCL2, DNMT1, HNRNPA1, HNRNPA2B1, HNRNPD, IL1B, INPP5K, JARID2, MAPK3, MPHOSPH8, MRE11, PKD1, PKD2, PML, PRKD2, RPS6KA4, RTF1, SIRT6, SREBF1, TGFB1, TRIM28, TXN, VEGFA]
Group205	GO:0043536	positive regulation of blood vessel endothelial cell migration	0.00957198	1.66149e-09	[5, 6, 7, 8, 9, 10]	14.2857	12	[ANXA1, ATP5MC2, CD40, CIB1, HSPB1, PKD1, PKD2, PRKD2, S1PR4, TGFB1, VEGFA, VPS51]
Group205	GO:0000079	regulation of cyclin-dependent protein serine/threonine kinase activity	0.0100219	1.66149e-09	[5, 6, 7, 8, 9, 10, 11]	12.0567	17	[ACTR1A, CASP3, CCND3, CCNG2, CCNQ, CDC37, CDKN1A, CIB1, CKS2, GADD45A, PKD1, PKD2, PRKD2, RGCC, RPL3, SERTAD1, SLC12A9]
Group205	GO:0031058	positive regulation of histone modification	0.0102763	1.66149e-09	[5, 6, 7, 8, 9]	12.5984	16	[AKAP8L, BCL6, DNMT1, IL1B, INPP5K, JARID2, MAPK3, PKD1, PKD2, PRKD2, RPS6KA4, RTF1, SREBF1, TGFB1, TXN, VEGFA]
Group205	GO:0050921	positive regulation of chemotaxis	0.0107842	1.66149e-09	[3, 4, 5, 6]	11.1732	20	[CCL4, CCL5, CD74, CSF1, CXCL8, CXCR4, EDN1, HSPB1, IL16, IL23A, IL6, KCNA1, MAPK3, MET, MRTFA, PKD1, PKD2, PRKD2, TGFB1, VEGFA]
Group205	GO:2001026	regulation of endothelial cell chemotaxis	0.0110363	1.66149e-09	[4, 5, 6, 7, 8, 9]	20	7	[HSF1, HSPB1, MET, PKD1, PKD2, PRKD2, VEGFA]
Group205	GO:0072236	metanephric loop of Henle development	0.0118107	1.66149e-09	[6, 7, 8, 9, 10, 11, 12]	50	3	[PKD1, PKD2, PRKD2]
Group205	GO:1904029	regulation of cyclin-dependent protein kinase activity	0.0118493	1.66149e-09	[4, 5, 6, 7, 8, 9, 10]	11.7241	17	[ACTR1A, CASP3, CCND3, CCNG2, CCNQ, CDC37, CDKN1A, CIB1, CKS2, GADD45A, PKD1, PKD2, PRKD2, RGCC, RPL3, SERTAD1, SLC12A9]
Group205	GO:0004693	cyclin-dependent protein serine/threonine kinase activity	0.0125664	1.66149e-09	[5, 6, 9, 10]	11.2426	19	[ACTR1A, CASP3, CCND3, CCNG2, CCNQ, CDC37, CDK10, CDKN1A, CIB1, CKS2, GADD45A, PKD1, PKD2, POLD1, PRKD2, RGCC, RPL3, SERTAD1, SLC12A9]
Group205	GO:0010634	positive regulation of epithelial cell migration	0.0131695	1.66149e-09	[3, 4, 5, 6, 7, 8]	10.9948	21	[AAMP, ANXA1, ATP5MC2, BCAR1, CD40, CIB1, EDN1, GPI, GRN, HBEGF, HSPB1, JUN, MET, PKD1, PKD2, PRKD2, S1PR4, TGFB1, VEGFA, VPS51, ZC3H12A]
Group205	GO:0097472	cyclin-dependent protein kinase activity	0.0145381	1.66149e-09	[4, 5, 8, 9]	10.9827	19	[ACTR1A, CASP3, CCND3, CCNG2, CCNQ, CDC37, CDK10, CDKN1A, CIB1, CKS2, GADD45A, PKD1, PKD2, POLD1, PRKD2, RGCC, RPL3, SERTAD1, SLC12A9]
Group205	GO:0090311	regulation of protein deacetylation	0.0155831	1.66149e-09	[6, 7, 8, 9]	15.5172	9	[AKAP8L, BCL6, FNTA, PKD1, PKD2, PRKD2, SREBF1, TGFB1, VEGFA]
Group205	GO:0045737	positive regulation of cyclin-dependent protein serine/threonine kinase activity	0.0156118	1.66149e-09	[4, 5, 6, 7, 8, 9, 10, 11, 12]	18.4211	7	[CCND3, CIB1, CKS2, PKD1, PKD2, PRKD2, RGCC]
Group205	GO:1901550	regulation of endothelial cell development	0.0197322	1.66149e-09	[5, 6, 7, 8]	28.5714	4	[F11R, IL1B, TNFRSF1A, VEGFA]
Group205	GO:1903140	regulation of establishment of endothelial barrier	0.0197322	1.66149e-09	[6, 7, 8, 9]	28.5714	4	[F11R, IL1B, TNFRSF1A, VEGFA]
Group205	GO:1903428	positive regulation of reactive oxygen species biosynthetic process	0.0214658	1.66149e-09	[4, 5, 6, 7]	14.5161	9	[ADGRB1, CYBA, EDN1, HBB, IL1B, PKD2, PRKD2, PTX3, TICAM1]
Group205	GO:0031587	positive regulation of inositol 1,4,5-trisphosphate-sensitive calcium-release channel activity	0.0237627	1.66149e-09	[5, 6, 7, 8, 9, 10, 11, 12, 13, 14, 15, 16, 17, 18]	37.5	3	[P2RY6, PKD2, PRKD2]
Group205	GO:0061026	cardiac muscle tissue regeneration	0.0237627	1.66149e-09	[4, 5, 6]	37.5	3	[CDKN1A, CIB1, SLC12A9]
Group205	GO:0072235	metanephric distal tubule development	0.0237627	1.66149e-09	[6, 7, 8, 9, 10, 11, 12]	37.5	3	[PKD1, PKD2, PRKD2]
Group205	GO:1901725	regulation of histone deacetylase activity	0.0289409	1.66149e-09	[6, 7, 8, 9, 10, 11]	25	4	[PKD1, PKD2, PRKD2, VEGFA]
Group205	GO:0031585	regulation of inositol 1,4,5-trisphosphate-sensitive calcium-release channel activity	0.031517	1.66149e-09	[5, 6, 7, 8, 9, 10, 11, 12, 13, 14, 15, 16, 17]	33.3333	3	[P2RY6, PKD2, PRKD2]
Group205	GO:0030949	positive regulation of vascular endothelial growth factor receptor signaling pathway	0.0343871	1.66149e-09	[4, 5, 6, 7, 8, 9, 10]	23.5294	4	[IL1B, PKD2, PRKD2, VEGFA]
Group205	GO:0016538	cyclin-dependent protein serine/threonine kinase regulator activity	0.0392683	1.66149e-09	[6, 7, 8, 9, 10, 11, 12]	12.8571	9	[CASP3, CCND3, CCNG2, CCNQ, CDKN1A, CIB1, CKS2, RPL3, SLC12A9]
Group205	GO:1902275	regulation of chromatin organization	0.0408309	1.66149e-09	[4, 6, 7]	9.38776	23	[AKAP8L, BCL6, CCL2, DNMT1, IL1B, INPP5K, JARID2, KMT2B, MAP1S, MAPK3, MPHOSPH8, PKD1, PKD2, PRKD2, RPS6KA4, RTF1, SIRT6, SPI1, SREBF1, TGFB1, TRIM28, TXN, VEGFA]
Group205	GO:0048010	vascular endothelial growth factor receptor signaling pathway	0.0462221	1.66149e-09	[6, 7, 8]	10.7692	14	[BCAR1, CXCL8, CYBA, FAM129B, HGS, HSPB1, IL1B, ITGAV, NCF1, PKD1, PKD2, PRKD2, VAV1, VEGFA]
Group205	GO:0050862	positive regulation of T cell receptor signaling pathway	0.0473176	1.66149e-09	[5, 6, 7, 8, 9, 10, 11, 12]	21.0526	4	[ADA, NECTIN2, PKD2, PRKD2]
Group205	GO:0042994	cytoplasmic sequestering of transcription factor	0.0473176	1.66149e-09	[3, 4, 5, 6, 8, 9, 10, 11, 12, 13, 14]	21.0526	4	[IL10, PKD1, PKD2, PRKD2]
Group205	GO:0045429	positive regulation of nitric oxide biosynthetic process	0.0490317	1.66149e-09	[5, 6, 7, 8]	14	7	[EDN1, HBB, IL1B, PKD2, PRKD2, PTX3, TICAM1]
Group206	GO:0002521	leukocyte differentiation	7.6863e-10	2.90815e-08	[4, 5, 6, 7, 8]	12.5554	85	[ADA, ADAM8, ANXA1, AP3D1, B2M, BATF3, BAX, BCL11B, BCL3, BCL6, BLNK, C1QC, CD109, CD46, CD74, CD8A, CEBPB, CLC, CSF1, CSF1R, CSF2, CXCL8, DUSP10, FASN, FBXO44, FES, GPR183, GPR55, HDAC5, HLA-DRB1, ID2, IKZF3, IL10, IL12B, IL23A, IL27, IL2RA, IL6, IL7R, INHBA, INPP5D, IRF7, ITGA4, ITK, JUN, JUNB, KCNA1, KIT, KLF6, LGALS1, MALT1, MAP3K20, MERTK, MRTFA, MYH9, NRROS, OCSTAMP, OSTM1, PIK3R6, PKD1, PR…
Group206	GO:0048534	hematopoietic or lymphoid organ development	4.89747e-08	2.90815e-08	[3, 4, 5, 6]	9.93377	120	[ACE, ACTR1A, ADA, ADAM8, ANXA1, AP3D1, B2M, BATF3, BAX, BCL11B, BCL2L11, BCL3, BCL6, BLNK, C1QC, CASP3, CD109, CD46, CD74, CD8A, CEBPB, CEBPD, CIB1, CLC, CLEC11A, CNN2, CSF1, CSF1R, CSF2, CXCL8, DUSP10, EEF2, EIF4E, FASN, FBXO44, FES, G6PD, GPR183, GPR55, HDAC5, HERC6, HLA-DRB1, HSPA1A, ID2, IKZF3, IL10, IL12B, IL23A, IL27, IL2RA, IL6, IL7R, INHBA, INPP5D, IRF7, ISG15, ITGA4, ITK, JARID2, JUN, J…
Group206	GO:0032944	regulation of mononuclear cell proliferation	5.07225e-08	2.90815e-08	[4, 5, 6]	15.6794	45	[ADA, AHR, ANXA1, BCL6, CASP3, CCL5, CD38, CD40, CD46, CD74, CDKN1A, CEBPB, CLC, CLEC4G, CORO1A, CSF1, GPNMB, GPR183, HLA-DPB1, HLA-DRB1, IKZF3, IL10, IL12B, IL1B, IL23A, IL27, IL2RA, IL6, INPP5D, LGALS1, MAD1L1, MRTFA, PYCARD, RIPK2, S100A9, S1PR4, SCYL1, SELENOK, SLC12A9, TGFB1, TICAM1, TIMP1, TNFRSF14, TNFSF9, TYROBP]
Group206	GO:0030097	hemopoiesis	6.79316e-08	2.90815e-08	[4, 5, 6, 7]	9.98264	115	[ACE, ADA, ADAM8, ANXA1, AP3D1, B2M, BATF3, BAX, BCL11B, BCL3, BCL6, BLNK, C1QC, CASP3, CD109, CD46, CD74, CD8A, CEBPB, CEBPD, CIB1, CLC, CLEC11A, CNN2, CSF1, CSF1R, CSF2, CXCL8, DUSP10, EEF2, EIF4E, FASN, FBXO44, FES, G6PD, GPR183, GPR55, HDAC5, HERC6, HLA-DRB1, HSPA1A, ID2, IKZF3, IL10, IL12B, IL23A, IL27, IL2RA, IL6, IL7R, INHBA, INPP5D, IRF7, ISG15, ITGA4, ITK, JUN, JUNB, KCNA1, KIT, KLF6, KM…
Group206	GO:0050670	regulation of lymphocyte proliferation	9.52436e-08	2.90815e-08	[5, 6, 7]	15.3846	44	[ADA, AHR, ANXA1, BCL6, CASP3, CCL5, CD38, CD40, CD46, CD74, CDKN1A, CEBPB, CLC, CLEC4G, CORO1A, GPNMB, GPR183, HLA-DPB1, HLA-DRB1, IKZF3, IL10, IL12B, IL1B, IL23A, IL27, IL2RA, IL6, INPP5D, LGALS1, MAD1L1, MRTFA, PYCARD, RIPK2, S100A9, S1PR4, SCYL1, SELENOK, SLC12A9, TGFB1, TICAM1, TIMP1, TNFRSF14, TNFSF9, TYROBP]
Group206	GO:0051249	regulation of lymphocyte activation	3.74022e-07	2.90815e-08	[4, 5, 6]	11.442	73	[ADA, ADAM8, AHR, ANP32B, ANXA1, AP3D1, BCL10, BCL6, BLOC1S6, CASP3, CCL2, CCL4, CCL5, CD38, CD40, CD46, CD74, CDKN1A, CEBPB, CLC, CLEC4G, CORO1A, CSK, DPP4, DUSP10, EIF4E, GPNMB, GPR183, HLA-DPB1, HLA-DRB1, ID2, IKZF3, IL10, IL12B, IL1B, IL23A, IL27, IL2RA, IL6, IL7R, INHBA, INPP5D, KCNA1, LGALS1, MAD1L1, MAD2L2, MALT1, MAP3K20, MERTK, MRTFA, ORC3, PIK3R6, PRELID1, PYCARD, RHOH, RIPK2, S100A9, S…
Group206	GO:0050863	regulation of T cell activation	4.22386e-07	2.90815e-08	[5, 6, 7]	12.9717	55	[ADA, ADAM8, ANXA1, AP3D1, BCL10, BCL6, CASP3, CCL2, CCL4, CCL5, CD46, CD74, CEBPB, CLC, CLEC4G, CORO1A, CSK, DPP4, DUSP10, EIF4E, GPNMB, HLA-DPB1, HLA-DRB1, IL10, IL12B, IL1B, IL23A, IL27, IL2RA, IL6, IL7R, KCNA1, LGALS1, MAD1L1, MALT1, MAP3K20, ORC3, PIK3R6, PRELID1, PYCARD, RHOH, RIPK2, S1PR4, SCYL1, SELENOK, SMAD7, SOCS1, SOX13, TGFB1, TIMP1, TNFRSF14, TNFSF9, VAV1, ZC3H12A, ZC3H8]
Group206	GO:0030098	lymphocyte differentiation	6.8409e-07	2.90815e-08	[4, 5, 6, 7, 8, 9]	12.6106	57	[ADA, ADAM8, ANXA1, AP3D1, B2M, BAX, BCL11B, BCL3, BCL6, BLNK, CD46, CD74, CD8A, CLC, DUSP10, GPR183, HDAC5, ID2, IKZF3, IL10, IL12B, IL23A, IL27, IL2RA, IL6, IL7R, INHBA, INPP5D, ITGA4, ITK, KCNA1, KIT, KLF6, LGALS1, MALT1, MAP3K20, MERTK, MRTFA, PIK3R6, PRELID1, RELB, RHOH, RIPK2, S1PR4, SATB1, SCYL1, SMAD7, SOCS1, SOX13, SOX4, SPI1, STK11, TGFB1, TNFSF9, VAV1, ZC3H12A, ZC3H8]
Group206	GO:1903039	positive regulation of leukocyte cell-cell adhesion	1.51211e-06	2.90815e-08	[4, 5, 6]	14.1869	41	[ADA, ADAM8, ANXA1, AP3D1, BCL10, BCL6, CCL2, CCL4, CCL5, CD46, CD74, CORO1A, CSK, DPP4, DUSP10, HLA-DPB1, IL12B, IL1B, IL23A, IL2RA, IL6, IL7R, ITGA4, KCNA1, LGALS1, MALT1, MAP3K20, NR4A3, PIK3R6, PYCARD, RHOH, RIPK2, S1PR4, SCYL1, SELENOK, SOCS1, TGFB1, TIMP1, TNFRSF14, TNFSF9, VAV1]
Group206	GO:0070665	positive regulation of leukocyte proliferation	1.5518e-06	2.90815e-08	[3, 4, 5, 6]	16.8478	31	[ADA, ANXA1, BCL6, CCL5, CD38, CD40, CD46, CD74, CDKN1A, CLC, CORO1A, CSF1, GPR183, HLA-DPB1, IL12B, IL1B, IL23A, IL2RA, IL6, MRTFA, OCSTAMP, PYCARD, RIPK2, S100A9, S1PR4, SCYL1, SELENOK, SLC12A9, TICAM1, TIMP1, TNFSF9]
Group206	GO:0050870	positive regulation of T cell activation	1.58192e-06	2.90815e-08	[5, 6, 7, 8]	14.5522	39	[ADA, ADAM8, ANXA1, AP3D1, BCL10, BCL6, CCL2, CCL4, CCL5, CD46, CD74, CORO1A, CSK, DPP4, DUSP10, HLA-DPB1, IL12B, IL1B, IL23A, IL2RA, IL6, IL7R, KCNA1, LGALS1, MALT1, MAP3K20, PIK3R6, PYCARD, RHOH, RIPK2, S1PR4, SCYL1, SELENOK, SOCS1, TGFB1, TIMP1, TNFRSF14, TNFSF9, VAV1]
Group206	GO:0032946	positive regulation of mononuclear cell proliferation	1.66982e-06	2.90815e-08	[4, 5, 6, 7]	17.0455	30	[ADA, ANXA1, BCL6, CCL5, CD38, CD40, CD46, CD74, CDKN1A, CLC, CORO1A, CSF1, GPR183, HLA-DPB1, IL12B, IL1B, IL23A, IL2RA, IL6, MRTFA, PYCARD, RIPK2, S100A9, S1PR4, SCYL1, SELENOK, SLC12A9, TICAM1, TIMP1, TNFSF9]
Group206	GO:0045582	positive regulation of T cell differentiation	1.77761e-06	2.90815e-08	[6, 7, 8, 9, 10, 11, 12]	21.3592	22	[ADA, ADAM8, ANXA1, AP3D1, BCL6, CD46, CD74, DUSP10, IL12B, IL23A, IL2RA, IL7R, KCNA1, MALT1, MAP3K20, PIK3R6, RHOH, RIPK2, S1PR4, SOCS1, TGFB1, TNFSF9]
Group206	GO:1902107	positive regulation of leukocyte differentiation	1.9468e-06	2.90815e-08	[4, 5, 6, 7, 8, 9, 10]	16.4894	31	[ADA, ADAM8, ANXA1, AP3D1, BCL6, CD46, CD74, CSF1, DUSP10, FES, HLA-DRB1, ID2, IL12B, IL23A, IL2RA, IL7R, INPP5D, JUN, KCNA1, MALT1, MAP3K20, OCSTAMP, PIK3R6, RBCK1, RHOH, RIPK2, S1PR4, SOCS1, TGFB1, TNFSF9, TYROBP]
Group206	GO:0045621	positive regulation of lymphocyte differentiation	2.28215e-06	2.90815e-08	[5, 6, 7, 8, 9, 10, 11]	20.1754	23	[ADA, ADAM8, ANXA1, AP3D1, BCL6, CD46, CD74, DUSP10, IL12B, IL23A, IL2RA, IL7R, INPP5D, KCNA1, MALT1, MAP3K20, PIK3R6, RHOH, RIPK2, S1PR4, SOCS1, TGFB1, TNFSF9]
Group206	GO:0051251	positive regulation of lymphocyte activation	2.44093e-06	2.90815e-08	[4, 5, 6, 7]	12.156	53	[ADA, ADAM8, ANP32B, ANXA1, AP3D1, BCL10, BCL6, BLOC1S6, CCL2, CCL4, CCL5, CD38, CD40, CD46, CD74, CDKN1A, CLC, CORO1A, CSK, DPP4, DUSP10, GPR183, HLA-DPB1, IL12B, IL1B, IL23A, IL2RA, IL6, IL7R, INPP5D, KCNA1, LGALS1, MAD2L2, MALT1, MAP3K20, MRTFA, PIK3R6, PYCARD, RHOH, RIPK2, S100A9, S1PR4, SCYL1, SELENOK, SLC12A9, SOCS1, TGFB1, TICAM1, TIMP1, TNFRSF14, TNFSF9, TYROBP, VAV1]
Group206	GO:0030217	T cell differentiation	2.86102e-06	2.90815e-08	[5, 6, 7, 8, 9, 10]	13.6808	42	[ADA, ADAM8, ANXA1, AP3D1, B2M, BCL11B, BCL3, BCL6, CD46, CD74, CD8A, DUSP10, GPR183, IL12B, IL23A, IL27, IL2RA, IL6, IL7R, ITK, KCNA1, KIT, MALT1, MAP3K20, MRTFA, PIK3R6, PRELID1, RELB, RHOH, RIPK2, S1PR4, SATB1, SMAD7, SOCS1, SOX13, SOX4, STK11, TGFB1, TNFSF9, VAV1, ZC3H12A, ZC3H8]
Group206	GO:0002696	positive regulation of leukocyte activation	3.43718e-06	2.90815e-08	[3, 4, 5, 6]	11.5308	58	[ADA, ADAM8, ANP32B, ANXA1, AP3D1, BCL10, BCL6, BLOC1S6, CCL2, CCL4, CCL5, CD38, CD40, CD46, CD74, CDKN1A, CLC, CORO1A, CRLF2, CSK, DPP4, DUSP10, GPR183, HLA-DPB1, IL10, IL12B, IL1B, IL1RL1, IL23A, IL2RA, IL6, IL7R, INPP5D, KCNA1, LGALS1, MAD2L2, MALT1, MAP3K20, MRTFA, NECTIN2, NR4A3, PIK3R6, PYCARD, RHOH, RIPK2, S100A9, S1PR4, SCYL1, SELENOK, SLC12A9, SOCS1, TGFB1, TICAM1, TIMP1, TNFRSF14, TNFSF…
Group206	GO:0050671	positive regulation of lymphocyte proliferation	3.62241e-06	2.90815e-08	[5, 6, 7, 8]	16.5714	29	[ADA, ANXA1, BCL6, CCL5, CD38, CD40, CD46, CD74, CDKN1A, CLC, CORO1A, GPR183, HLA-DPB1, IL12B, IL1B, IL23A, IL2RA, IL6, MRTFA, PYCARD, RIPK2, S100A9, S1PR4, SCYL1, SELENOK, SLC12A9, TICAM1, TIMP1, TNFSF9]
Group206	GO:0045619	regulation of lymphocyte differentiation	4.86343e-06	2.90815e-08	[5, 6, 7, 8, 9, 10]	15.311	32	[ADA, ADAM8, ANXA1, AP3D1, BCL6, CD46, CD74, DUSP10, ID2, IKZF3, IL12B, IL23A, IL27, IL2RA, IL7R, INHBA, INPP5D, KCNA1, MALT1, MAP3K20, PIK3R6, PRELID1, RHOH, RIPK2, S1PR4, SMAD7, SOCS1, SOX13, TGFB1, TNFSF9, ZC3H12A, ZC3H8]
Group206	GO:1903708	positive regulation of hemopoiesis	5.03958e-06	2.90815e-08	[3, 4, 5, 6, 7, 8, 9]	14.4628	35	[ADA, ADAM8, ANXA1, AP3D1, BCL6, CD46, CD74, CSF1, DUSP10, FES, HLA-DRB1, HSPA1A, ID2, IL12B, IL23A, IL2RA, IL7R, INHBA, INPP5D, ISG15, JUN, KCNA1, MALT1, MAP3K20, OCSTAMP, PIK3R6, PKD1, RBCK1, RHOH, RIPK2, S1PR4, SOCS1, TGFB1, TNFSF9, TYROBP]
Group206	GO:1902105	regulation of leukocyte differentiation	5.92843e-06	2.90815e-08	[4, 5, 6, 7, 8, 9]	12.828	44	[ADA, ADAM8, ANXA1, AP3D1, BCL6, C1QC, CD46, CD74, CEBPB, CSF1, DUSP10, FBXO44, FES, GPR55, HLA-DRB1, ID2, IKZF3, IL12B, IL23A, IL27, IL2RA, IL7R, INHBA, INPP5D, IRF7, JUN, KCNA1, MALT1, MAP3K20, OCSTAMP, PIK3R6, PRELID1, RBCK1, RHOH, RIPK2, S1PR4, SMAD7, SOCS1, SOX13, TGFB1, TNFSF9, TYROBP, ZC3H12A, ZC3H8]
Group206	GO:0045580	regulation of T cell differentiation	6.34452e-06	2.90815e-08	[6, 7, 8, 9, 10, 11]	16.2791	28	[ADA, ADAM8, ANXA1, AP3D1, BCL6, CD46, CD74, DUSP10, IL12B, IL23A, IL27, IL2RA, IL7R, KCNA1, MALT1, MAP3K20, PIK3R6, PRELID1, RHOH, RIPK2, S1PR4, SMAD7, SOCS1, SOX13, TGFB1, TNFSF9, ZC3H12A, ZC3H8]
Group206	GO:0002822	regulation of adaptive immune response based on somatic recombination of immune receptors built from immunoglobulin superfamily domains	8.36709e-06	2.90815e-08	[5, 6]	15.6757	29	[ADA, ANP32B, ANXA1, B2M, BCL6, CD40, CLC, CLEC4G, HLA-C, HLA-H, IL10, IL12B, IL1B, IL1RL1, IL1RN, IL23A, IL27, IL6, IL7R, MAD2L2, MALT1, MAP3K20, NECTIN2, PVR, RIPK2, S1PR4, SMAD7, TGFB1, ZC3H12A]
Group206	GO:0030888	regulation of B cell proliferation	1.10918e-05	2.90815e-08	[6, 7, 8]	21.6867	18	[ADA, AHR, BCL6, CASP3, CD38, CD40, CD74, CDKN1A, CLC, GPR183, IKZF3, IL10, INPP5D, MRTFA, S100A9, SLC12A9, TICAM1, TYROBP]
Group206	GO:0002573	myeloid leukocyte differentiation	1.22592e-05	2.90815e-08	[5, 6, 7, 8, 9]	13.6029	37	[BATF3, C1QC, CD109, CD74, CEBPB, CSF1, CSF1R, CSF2, FASN, FBXO44, FES, GPR183, GPR55, HLA-DRB1, ID2, IL12B, IL23A, INHBA, INPP5D, IRF7, JUN, JUNB, KIT, MYH9, NRROS, OCSTAMP, OSTM1, PKD1, RBCK1, RELB, SBNO2, SPI1, TBC1D8, TGFB1, TNFRSF11A, TYROBP, VEGFA]
Group206	GO:0002821	positive regulation of adaptive immune response	1.9024e-05	2.90815e-08	[4, 5, 6]	17.8862	22	[ADA, ANP32B, ANXA1, B2M, CD40, CLC, HLA-C, HLA-H, IL12B, IL1B, IL1RN, IL23A, IL6, MAD2L2, MALT1, MAP3K20, NECTIN2, PVR, PYCARD, RIPK2, S1PR4, TGFB1]
Group206	GO:1903131	mononuclear cell differentiation	2.50033e-05	2.90815e-08	[5, 6, 7, 8, 9]	27.0833	13	[CD74, CSF1, CSF1R, CSF2, FASN, FES, HLA-DRB1, INPP5D, IRF7, JUN, MYH9, PKD1, VEGFA]
Group206	GO:0030224	monocyte differentiation	2.50033e-05	2.90815e-08	[6, 7, 8, 9, 10]	27.0833	13	[CD74, CSF1, CSF1R, CSF2, FASN, FES, HLA-DRB1, INPP5D, IRF7, JUN, MYH9, PKD1, VEGFA]
Group206	GO:0002824	positive regulation of adaptive immune response based on somatic recombination of immune receptors built from immunoglobulin superfamily domains	2.9025e-05	2.90815e-08	[5, 6, 7]	17.9487	21	[ADA, ANP32B, ANXA1, B2M, CD40, CLC, HLA-C, HLA-H, IL12B, IL1B, IL1RN, IL23A, IL6, MAD2L2, MALT1, MAP3K20, NECTIN2, PVR, RIPK2, S1PR4, TGFB1]
Group206	GO:0042098	T cell proliferation	3.51461e-05	2.90815e-08	[5, 6]	13.4387	34	[ANXA1, BAX, CASP3, CCL5, CCND3, CD46, CEBPB, CLC, CLEC4G, CORO1A, GPNMB, HLA-DPB1, HLA-DRB1, IL10, IL12B, IL1B, IL23A, IL27, IL2RA, IL6, MAD1L1, MALT1, MAP3K20, MEFV, PYCARD, RIPK2, S1PR4, SATB1, SCYL1, SELENOK, TGFB1, TIMP1, TNFRSF14, TNFSF9]
Group206	GO:0046632	alpha-beta T cell differentiation	4.52953e-05	2.90815e-08	[6, 7, 8, 9, 10, 11]	17.3554	21	[ADA, ANXA1, AP3D1, BCL11B, BCL3, BCL6, GPR183, IL12B, IL23A, IL27, IL6, ITK, MALT1, MAP3K20, RELB, RIPK2, S1PR4, SATB1, SMAD7, SOCS1, ZC3H12A]
Group206	GO:0042093	T-helper cell differentiation	4.56801e-05	2.90815e-08	[9, 10, 11, 12, 13, 14]	22.3881	15	[ANXA1, BCL3, BCL6, GPR183, IL12B, IL23A, IL27, IL6, MALT1, MAP3K20, RELB, RIPK2, S1PR4, SMAD7, ZC3H12A]
Group206	GO:0043367	CD4-positive, alpha-beta T cell differentiation	4.57132e-05	2.90815e-08	[7, 8, 9, 10, 11, 12]	20.2381	17	[ANXA1, BCL3, BCL6, GPR183, IL12B, IL23A, IL27, IL6, MALT1, MAP3K20, RELB, RIPK2, S1PR4, SATB1, SMAD7, SOCS1, ZC3H12A]
Group206	GO:1903706	regulation of hemopoiesis	5.10529e-05	2.90815e-08	[3, 4, 5, 6, 7, 8]	10.1806	62	[ACE, ADA, ADAM8, ANXA1, AP3D1, B2M, BCL6, C1QC, CD46, CD74, CEBPB, CIB1, CSF1, CSF2, DUSP10, EIF4E, FBXO44, FES, GPR55, HLA-DRB1, HSPA1A, ID2, IKZF3, IL12B, IL23A, IL27, IL2RA, IL7R, INHBA, INPP5D, IRF7, ISG15, JUN, KCNA1, KMT2B, LDB1, LONP1, MALT1, MAP3K20, NR4A3, OCSTAMP, PIK3R6, PKD1, PRELID1, PSMA2, PSMB1, PSMD8, RBCK1, RHOH, RIPK2, S1PR4, SMAD7, SOCS1, SOX13, SPI1, TGFB1, TNFRSF1A, TNFSF9, …
Group206	GO:0002294	CD4-positive, alpha-beta T cell differentiation involved in immune response	6.49652e-05	2.90815e-08	[8, 9, 10, 11, 12, 13]	21.7391	15	[ANXA1, BCL3, BCL6, GPR183, IL12B, IL23A, IL27, IL6, MALT1, MAP3K20, RELB, RIPK2, S1PR4, SMAD7, ZC3H12A]
Group206	GO:0002287	alpha-beta T cell activation involved in immune response	7.63465e-05	2.90815e-08	[6, 7]	21.4286	15	[ANXA1, BCL3, BCL6, GPR183, IL12B, IL23A, IL27, IL6, MALT1, MAP3K20, RELB, RIPK2, S1PR4, SMAD7, ZC3H12A]
Group206	GO:0002293	alpha-beta T cell differentiation involved in immune response	7.63465e-05	2.90815e-08	[7, 8, 9, 10, 11, 12]	21.4286	15	[ANXA1, BCL3, BCL6, GPR183, IL12B, IL23A, IL27, IL6, MALT1, MAP3K20, RELB, RIPK2, S1PR4, SMAD7, ZC3H12A]
Group206	GO:0042100	B cell proliferation	7.92846e-05	2.90815e-08	[5, 6]	16.6667	21	[ADA, AHR, BAX, BCL6, CASP3, CD38, CD40, CD74, CDKN1A, CLC, GPR183, IKZF3, IL10, IL7R, INPP5D, MRTFA, S100A9, SCYL1, SLC12A9, TICAM1, TYROBP]
Group206	GO:0002292	T cell differentiation involved in immune response	0.000106951	2.90815e-08	[6, 7, 8, 9, 10, 11]	19.7531	16	[ANXA1, BCL3, BCL6, CD46, GPR183, IL12B, IL23A, IL27, IL6, MALT1, MAP3K20, RELB, RIPK2, S1PR4, SMAD7, ZC3H12A]
Group206	GO:0045622	regulation of T-helper cell differentiation	0.000159165	2.90815e-08	[4, 5, 9, 10, 11, 12, 13, 14, 15]	26.1905	11	[ANXA1, BCL6, IL12B, IL23A, IL27, MALT1, MAP3K20, RIPK2, S1PR4, SMAD7, ZC3H12A]
Group206	GO:0030099	myeloid cell differentiation	0.000168996	2.90815e-08	[4, 5, 6, 7, 8]	10.1664	55	[B2M, BATF3, BCL6, C1QC, CASP3, CD109, CD74, CEBPB, CIB1, CSF1, CSF1R, CSF2, EIF4E, FASN, FBXO44, FES, G6PD, GPR183, GPR55, HLA-DRB1, HSPA1A, ID2, IL12B, IL23A, INHBA, INPP5D, IRF7, ISG15, JUN, JUNB, KIT, KMT2B, LDB1, MRTFA, MYH9, NBEAL2, NR4A3, NRROS, OCSTAMP, OSTM1, PKD1, PML, RASGRP4, RBCK1, RELB, RPS19, SBNO2, SPI1, TBC1D8, TGFB1, TIMP1, TNFRSF11A, TXN, TYROBP, VEGFA]
Group206	GO:0002695	negative regulation of leukocyte activation	0.000192878	2.90815e-08	[3, 4, 5, 6]	12.8755	30	[ABR, ANXA1, BCL6, CASP3, CD74, CEBPB, CLEC4G, EIF4E, GPNMB, GRN, HLA-DRB1, ID2, IL10, IL2RA, INHBA, INPP5D, KCNA1, LGALS1, MAD1L1, MERTK, NR1H3, S1PR4, SMAD7, SOCS1, TGFB1, TNFRSF14, TSPAN32, TYROBP, ZC3H12A, ZC3H8]
Group206	GO:0002709	regulation of T cell mediated immunity	0.000227212	2.90815e-08	[6, 7]	18.3908	16	[B2M, CLC, CLEC4G, HLA-C, HLA-H, IL12B, IL1B, IL1RN, IL23A, IL6, IL7R, MALT1, MAP3K20, NECTIN2, PVR, SMAD7]
Group206	GO:0046631	alpha-beta T cell activation	0.000228386	2.90815e-08	[5, 6]	14.2012	24	[ADA, ANXA1, AP3D1, BCL11B, BCL3, BCL6, GPR183, IL12B, IL23A, IL27, IL6, ITK, MALT1, MAP3K20, MEFV, RELB, RIPK2, S1PR4, SATB1, SMAD7, SOCS1, SYTL2, TNFRSF14, ZC3H12A]
Group206	GO:0030890	positive regulation of B cell proliferation	0.000281292	2.90815e-08	[6, 7, 8, 9]	22.6415	12	[ADA, BCL6, CD38, CD40, CD74, CDKN1A, CLC, GPR183, MRTFA, S100A9, SLC12A9, TICAM1]
Group206	GO:0035710	CD4-positive, alpha-beta T cell activation	0.000309727	2.90815e-08	[6, 7]	16.5138	18	[ANXA1, BCL3, BCL6, GPR183, IL12B, IL23A, IL27, IL6, MALT1, MAP3K20, RELB, RIPK2, S1PR4, SATB1, SMAD7, SOCS1, SYTL2, ZC3H12A]
Group206	GO:0043370	regulation of CD4-positive, alpha-beta T cell differentiation	0.000325579	2.90815e-08	[8, 9, 10, 11, 12, 13]	22.2222	12	[ANXA1, BCL6, IL12B, IL23A, IL27, MALT1, MAP3K20, RIPK2, S1PR4, SMAD7, SOCS1, ZC3H12A]
Group206	GO:0030316	osteoclast differentiation	0.000333	2.90815e-08	[6, 7, 8, 9, 10]	15.8333	19	[CD109, CEBPB, CSF1, CSF1R, FBXO44, GPR183, GPR55, IL12B, IL23A, INHBA, INPP5D, JUNB, OCSTAMP, OSTM1, RBCK1, SBNO2, TGFB1, TNFRSF11A, TYROBP]
Group206	GO:0042129	regulation of T cell proliferation	0.000359033	2.90815e-08	[6, 7, 8]	12.7854	28	[ANXA1, CASP3, CCL5, CD46, CEBPB, CLC, CLEC4G, CORO1A, GPNMB, HLA-DPB1, HLA-DRB1, IL10, IL12B, IL1B, IL23A, IL27, IL2RA, IL6, MAD1L1, PYCARD, RIPK2, S1PR4, SCYL1, SELENOK, TGFB1, TIMP1, TNFRSF14, TNFSF9]
Group206	GO:0002711	positive regulation of T cell mediated immunity	0.000375938	2.90815e-08	[6, 7, 8]	21.8182	12	[B2M, HLA-C, HLA-H, IL12B, IL1B, IL1RN, IL23A, IL6, MALT1, MAP3K20, NECTIN2, PVR]
Group206	GO:0051250	negative regulation of lymphocyte activation	0.000431391	2.90815e-08	[4, 5, 6, 7]	13.3333	26	[ANXA1, BCL6, CASP3, CD74, CEBPB, CLEC4G, EIF4E, GPNMB, HLA-DRB1, ID2, IL10, IL2RA, INHBA, INPP5D, KCNA1, LGALS1, MAD1L1, MERTK, S1PR4, SMAD7, SOCS1, TGFB1, TNFRSF14, TYROBP, ZC3H12A, ZC3H8]
Group206	GO:0002706	regulation of lymphocyte mediated immunity	0.000462808	2.90815e-08	[5, 6]	13.4831	24	[ANP32B, B2M, BCL6, CD40, CLC, CLEC4G, HLA-C, HLA-H, IL10, IL12B, IL1B, IL1RN, IL23A, IL6, IL7R, MAD2L2, MALT1, MAP3K20, NECTIN2, PIK3R6, PVR, SMAD7, TGFB1, VAV1]
Group206	GO:0031663	lipopolysaccharide-mediated signaling pathway	0.000542602	2.90815e-08	[4, 5, 6, 7, 9]	17.6471	15	[ACOD1, BCL10, BMP6, CCL2, CCL4, CCL5, HCK, IL1B, MALT1, MAP3K20, MAPK3, RIPK2, S100A9, TGFB1, TICAM1]
Group206	GO:0046637	regulation of alpha-beta T cell differentiation	0.00057092	2.90815e-08	[7, 8, 9, 10, 11, 12]	18.4211	14	[ADA, ANXA1, AP3D1, BCL6, IL12B, IL23A, IL27, MALT1, MAP3K20, RIPK2, S1PR4, SMAD7, SOCS1, ZC3H12A]
Group206	GO:0002708	positive regulation of lymphocyte mediated immunity	0.000769563	2.90815e-08	[5, 6, 7]	15.126	18	[ANP32B, B2M, CD40, CLC, HLA-C, HLA-H, IL12B, IL1B, IL1RN, IL23A, IL6, MAD2L2, MALT1, MAP3K20, NECTIN2, PVR, TGFB1, VAV1]
Group206	GO:0002718	regulation of cytokine production involved in immune response	0.000934707	2.90815e-08	[4, 5, 6]	14.876	18	[B2M, BCL10, BCL6, CD74, CLC, IL10, IL1B, IL1RN, IL6, MALT1, MAP3K20, MAPK3, NR4A3, S100A9, SMAD7, TGFB1, TICAM1, TNFRSF14]
Group206	GO:0002702	positive regulation of production of molecular mediator of immune response	0.000947909	2.90815e-08	[3, 4, 5, 6]	14.3939	19	[ANP32B, B2M, BCL10, CD40, CD74, CLC, GPI, IL1B, IL1RN, IL6, MAD2L2, MALT1, MAP3K20, MAPK3, NR4A3, S100A9, TGFB1, TICAM1, TNFRSF14]
Group206	GO:0002825	regulation of T-helper 1 type immune response	0.00156143	2.90815e-08	[6, 7]	23.0769	9	[ANXA1, IL12B, IL1B, IL1RL1, IL1RN, IL23A, IL27, RIPK2, S1PR4]
Group206	GO:0045624	positive regulation of T-helper cell differentiation	0.0016489	2.90815e-08	[4, 5, 6, 9, 10, 11, 12, 13, 14, 15, 16]	29.1667	7	[ANXA1, IL12B, IL23A, MALT1, MAP3K20, RIPK2, S1PR4]
Group206	GO:0045655	regulation of monocyte differentiation	0.0016489	2.90815e-08	[6, 7, 8, 9, 10, 11]	29.1667	7	[CD74, CSF1, FES, HLA-DRB1, INPP5D, IRF7, JUN]
Group206	GO:0032743	positive regulation of interleukin-2 production	0.00185261	2.90815e-08	[4, 5, 6]	22.5	9	[ANXA1, IL1B, MALT1, MAP3K20, PDE4B, PKD2, PRKD2, RIPK2, S1PR4]
Group206	GO:0043372	positive regulation of CD4-positive, alpha-beta T cell differentiation	0.00186401	2.90815e-08	[8, 9, 10, 11, 12, 13, 14]	25	8	[ANXA1, IL12B, IL23A, MALT1, MAP3K20, RIPK2, S1PR4, SOCS1]
Group206	GO:0002286	T cell activation involved in immune response	0.00194144	2.90815e-08	[5, 6]	13.8462	18	[ANXA1, BCL3, BCL6, CD46, GPR183, IL12B, IL23A, IL27, IL6, KCNA1, MALT1, MAP3K20, RELB, RIPK2, S1PR4, SMAD7, TBC1D8, ZC3H12A]
Group206	GO:0002827	positive regulation of T-helper 1 type immune response	0.00204096	2.90815e-08	[6, 7, 8]	28	7	[ANXA1, IL12B, IL1B, IL1RN, IL23A, RIPK2, S1PR4]
Group206	GO:0002720	positive regulation of cytokine production involved in immune response	0.00255221	2.90815e-08	[4, 5, 6, 7]	16.25	13	[B2M, BCL10, CD74, IL1B, IL1RN, IL6, MALT1, MAP3K20, MAPK3, NR4A3, S100A9, TICAM1, TNFRSF14]
Group206	GO:0050868	negative regulation of T cell activation	0.00278202	2.90815e-08	[5, 6, 7, 8]	13.0719	20	[ANXA1, BCL6, CASP3, CD74, CEBPB, CLEC4G, EIF4E, GPNMB, HLA-DRB1, IL10, IL2RA, KCNA1, MAD1L1, S1PR4, SMAD7, SOCS1, TGFB1, TNFRSF14, ZC3H12A, ZC3H8]
Group206	GO:2000319	regulation of T-helper 17 cell differentiation	0.00324799	2.90815e-08	[5, 6, 7, 8, 10, 11, 12, 13, 14, 15, 16]	30	6	[IL12B, IL23A, MALT1, MAP3K20, SMAD7, ZC3H12A]
Group206	GO:0045639	positive regulation of myeloid cell differentiation	0.0035317	2.90815e-08	[4, 5, 6, 7, 8, 9, 10]	13.3858	17	[CD74, CSF1, FES, HLA-DRB1, HSPA1A, ID2, IL12B, IL23A, INHBA, INPP5D, ISG15, JUN, OCSTAMP, PKD1, RBCK1, TGFB1, TYROBP]
Group206	GO:0001916	positive regulation of T cell mediated cytotoxicity	0.00366736	2.90815e-08	[4, 5, 6, 7, 8, 9]	25	7	[B2M, HLA-C, HLA-H, IL12B, IL23A, NECTIN2, PVR]
Group206	GO:0042102	positive regulation of T cell proliferation	0.00376386	2.90815e-08	[6, 7, 8, 9]	13.2812	17	[ANXA1, CCL5, CD46, CORO1A, HLA-DPB1, IL12B, IL1B, IL23A, IL2RA, IL6, PYCARD, RIPK2, S1PR4, SCYL1, SELENOK, TIMP1, TNFSF9]
Group206	GO:2000514	regulation of CD4-positive, alpha-beta T cell activation	0.00381903	2.90815e-08	[7, 8, 9]	16.2162	12	[ANXA1, BCL6, IL12B, IL23A, IL27, MALT1, MAP3K20, RIPK2, S1PR4, SMAD7, SOCS1, ZC3H12A]
Group206	GO:0046638	positive regulation of alpha-beta T cell differentiation	0.00412718	2.90815e-08	[7, 8, 9, 10, 11, 12, 13]	18.1818	10	[ADA, ANXA1, AP3D1, IL12B, IL23A, MALT1, MAP3K20, RIPK2, S1PR4, SOCS1]
Group206	GO:0002761	regulation of myeloid leukocyte differentiation	0.00434047	2.90815e-08	[5, 6, 7, 8, 9, 10]	12.6667	19	[C1QC, CD74, CEBPB, CSF1, FBXO44, FES, GPR55, HLA-DRB1, ID2, IL12B, IL23A, INHBA, INPP5D, IRF7, JUN, OCSTAMP, RBCK1, TGFB1, TYROBP]
Group206	GO:0072539	T-helper 17 cell differentiation	0.0043826	2.90815e-08	[6, 10, 11, 12, 13, 14, 15]	24.1379	7	[IL12B, IL23A, IL6, MALT1, MAP3K20, SMAD7, ZC3H12A]
Group206	GO:0045620	negative regulation of lymphocyte differentiation	0.00479467	2.90815e-08	[5, 6, 7, 8, 9, 10, 11]	16.6667	11	[ANXA1, BCL6, CD74, ID2, INHBA, KCNA1, S1PR4, SMAD7, SOCS1, ZC3H12A, ZC3H8]
Group206	GO:2000321	positive regulation of T-helper 17 cell differentiation	0.00488293	2.90815e-08	[5, 6, 7, 8, 9, 10, 11, 12, 13, 14, 15, 16, 17]	44.4444	4	[IL12B, IL23A, MALT1, MAP3K20]
Group206	GO:2001280	positive regulation of unsaturated fatty acid biosynthetic process	0.00494955	2.90815e-08	[6, 7, 8, 9, 10, 11]	33.3333	5	[ABCD1, ANXA1, CD74, IL1B, S1PR4]
Group206	GO:0045657	positive regulation of monocyte differentiation	0.00494955	2.90815e-08	[6, 7, 8, 9, 10, 11, 12]	33.3333	5	[CD74, CSF1, FES, HLA-DRB1, JUN]
Group206	GO:1903038	negative regulation of leukocyte cell-cell adhesion	0.00509967	2.90815e-08	[5, 6, 7]	11.976	20	[ANXA1, BCL6, CASP3, CD74, CEBPB, CLEC4G, EIF4E, GPNMB, HLA-DRB1, IL10, IL2RA, KCNA1, MAD1L1, S1PR4, SMAD7, SOCS1, TGFB1, TNFRSF14, ZC3H12A, ZC3H8]
Group206	GO:0002763	positive regulation of myeloid leukocyte differentiation	0.00511991	2.90815e-08	[5, 6, 7, 8, 9, 10, 11]	15.5844	12	[CD74, CSF1, FES, HLA-DRB1, ID2, IL12B, IL23A, JUN, OCSTAMP, RBCK1, TGFB1, TYROBP]
Group206	GO:0022408	negative regulation of cell-cell adhesion	0.00580286	2.90815e-08	[4, 5, 6]	10.8696	25	[ANXA1, BCL6, BMP6, CASP3, CD74, CEBPB, CLEC4G, EIF4E, GPNMB, HLA-DRB1, IL10, IL1RN, IL2RA, KCNA1, MAD1L1, MAD2L2, RGCC, S1PR4, SMAD7, SOCS1, TGFB1, TNFRSF14, VEGFA, ZC3H12A, ZC3H8]
Group206	GO:0002705	positive regulation of leukocyte mediated immunity	0.00593569	2.90815e-08	[4, 5, 6]	12.1019	19	[ANP32B, B2M, CD40, CLC, HLA-C, HLA-H, IL12B, IL1B, IL1RN, IL23A, IL6, MAD2L2, MALT1, MAP3K20, NECTIN2, PVR, TGFB1, TICAM1, VAV1]
Group206	GO:0001780	neutrophil homeostasis	0.00615784	2.90815e-08	[3, 6]	26.087	6	[ANXA1, IL6, MERTK, PDE4B, S1PR4, SLC37A4]
Group206	GO:0002724	regulation of T cell cytokine production	0.00645395	2.90815e-08	[5, 6, 7, 8]	20	8	[B2M, CLC, IL1B, IL1RN, IL6, MALT1, MAP3K20, SMAD7]
Group206	GO:0010533	regulation of activation of Janus kinase activity	0.00706564	2.90815e-08	[6, 7, 8, 9, 10, 11, 12, 13]	40	4	[CCL5, IL12B, IL23A, SOCS1]
Group206	GO:0001914	regulation of T cell mediated cytotoxicity	0.00735595	2.90815e-08	[4, 5, 7, 8]	19.5122	8	[B2M, HLA-C, HLA-H, IL12B, IL23A, IL7R, NECTIN2, PVR]
Group206	GO:2000316	regulation of T-helper 17 type immune response	0.00741182	2.90815e-08	[6, 7]	25	6	[IL12B, IL23A, MALT1, MAP3K20, SMAD7, ZC3H12A]
Group206	GO:0046634	regulation of alpha-beta T cell activation	0.00765461	2.90815e-08	[6, 7, 8]	13.0435	15	[ADA, ANXA1, AP3D1, BCL6, IL12B, IL23A, IL27, MALT1, MAP3K20, RIPK2, S1PR4, SMAD7, SOCS1, TNFRSF14, ZC3H12A]
Group206	GO:0006636	unsaturated fatty acid biosynthetic process	0.00777255	2.90815e-08	[6, 7, 8, 9]	15.493	11	[ABCD1, ALOX5, ANXA1, AQP9, ARSA, CD74, EDN1, IL1B, LTC4S, S100A9, S1PR4]
Group206	GO:0030183	B cell differentiation	0.00876395	2.90815e-08	[5, 6, 7, 8, 9, 10]	11.6279	20	[ADA, BAX, BCL3, BCL6, BLNK, CLC, GPR183, HDAC5, ID2, IKZF3, IL10, INHBA, INPP5D, ITGA4, KIT, KLF6, LGALS1, MALT1, MAP3K20, SCYL1]
Group206	GO:0002726	positive regulation of T cell cytokine production	0.00894922	2.90815e-08	[5, 6, 7, 8, 9]	24	6	[B2M, IL1B, IL1RN, IL6, MALT1, MAP3K20]
Group206	GO:2000516	positive regulation of CD4-positive, alpha-beta T cell activation	0.00955914	2.90815e-08	[7, 8, 9, 10]	18.6047	8	[ANXA1, IL12B, IL23A, MALT1, MAP3K20, RIPK2, S1PR4, SOCS1]
Group206	GO:2000318	positive regulation of T-helper 17 type immune response	0.00972338	2.90815e-08	[6, 7, 8]	36.3636	4	[IL12B, IL23A, MALT1, MAP3K20]
Group206	GO:0043380	regulation of memory T cell differentiation	0.00972338	2.90815e-08	[4, 5, 6, 7, 8, 9, 10, 11, 12, 13]	36.3636	4	[BCL6, CD46, IL12B, IL23A]
Group206	GO:0045581	negative regulation of T cell differentiation	0.0108908	2.90815e-08	[6, 7, 8, 9, 10, 11, 12]	16.6667	9	[ANXA1, BCL6, CD74, KCNA1, S1PR4, SMAD7, SOCS1, ZC3H12A, ZC3H8]
Group206	GO:0045670	regulation of osteoclast differentiation	0.0117862	2.90815e-08	[6, 7, 8, 9, 10, 11]	14.4737	11	[CEBPB, CSF1, FBXO44, GPR55, IL12B, IL23A, INHBA, INPP5D, OCSTAMP, RBCK1, TYROBP]
Group206	GO:0045629	negative regulation of T-helper 2 cell differentiation	0.0118107	2.90815e-08	[5, 6, 7, 10, 11, 12, 13, 14, 15, 16, 17]	50	3	[ANXA1, BCL6, S1PR4]
Group206	GO:0097350	neutrophil clearance	0.0118107	2.90815e-08	[3, 4, 7]	50	3	[ANXA1, MERTK, S1PR4]
Group206	GO:0002369	T cell cytokine production	0.0118262	2.90815e-08	[4, 6]	16.3636	9	[B2M, CLC, IL12B, IL1B, IL1RN, IL6, MALT1, MAP3K20, SMAD7]
Group206	GO:0045637	regulation of myeloid cell differentiation	0.0119038	2.90815e-08	[4, 5, 6, 7, 8, 9]	9.53846	31	[B2M, C1QC, CD74, CEBPB, CIB1, CSF1, CSF2, EIF4E, FBXO44, FES, GPR55, HLA-DRB1, HSPA1A, ID2, IL12B, IL23A, INHBA, INPP5D, IRF7, ISG15, JUN, KMT2B, LDB1, NR4A3, OCSTAMP, PKD1, RBCK1, SPI1, TGFB1, TXN, TYROBP]
Group206	GO:0032717	negative regulation of interleukin-8 production	0.0122003	2.90815e-08	[4, 5, 6]	26.3158	5	[ANXA1, BCL3, IL10, OTUD7B, S1PR4]
Group206	GO:2001279	regulation of unsaturated fatty acid biosynthetic process	0.0122003	2.90815e-08	[6, 7, 8, 9, 10]	26.3158	5	[ABCD1, ANXA1, CD74, IL1B, S1PR4]
Group206	GO:0031394	positive regulation of prostaglandin biosynthetic process	0.0125005	2.90815e-08	[7, 8, 9, 10, 11, 12, 13]	33.3333	4	[ANXA1, CD74, IL1B, S1PR4]
Group206	GO:0046639	negative regulation of alpha-beta T cell differentiation	0.0139228	2.90815e-08	[7, 8, 9, 10, 11, 12, 13]	21.4286	6	[ANXA1, BCL6, S1PR4, SMAD7, SOCS1, ZC3H12A]
Group206	GO:1902106	negative regulation of leukocyte differentiation	0.014607	2.90815e-08	[4, 5, 6, 7, 8, 9, 10]	12.2951	15	[ANXA1, BCL6, C1QC, CD74, FBXO44, GPR55, ID2, INHBA, INPP5D, KCNA1, S1PR4, SMAD7, SOCS1, ZC3H12A, ZC3H8]
Group206	GO:0045623	negative regulation of T-helper cell differentiation	0.0146269	2.90815e-08	[4, 5, 6, 9, 10, 11, 12, 13, 14, 15, 16]	25	5	[ANXA1, BCL6, S1PR4, SMAD7, ZC3H12A]
Group206	GO:0002903	negative regulation of B cell apoptotic process	0.0146269	2.90815e-08	[8, 9, 10]	25	5	[ADA, BCL10, BCL6, CD74, S100A9]
Group206	GO:0032309	icosanoid secretion	0.0155831	2.90815e-08	[6, 7, 8, 9]	15.5172	9	[ACE, ANXA1, ATP5MC2, EDN1, GPNMB, IL1B, S100A9, S1PR4, TNFRSF11A]
Group206	GO:0042104	positive regulation of activated T cell proliferation	0.0159127	2.90815e-08	[7, 8, 9, 10]	20.6897	6	[IL12B, IL23A, IL2RA, PYCARD, TIMP1, TNFSF9]
Group206	GO:0045672	positive regulation of osteoclast differentiation	0.0159127	2.90815e-08	[6, 7, 8, 9, 10, 11, 12]	20.6897	6	[CSF1, IL12B, IL23A, OCSTAMP, RBCK1, TYROBP]
Group206	GO:0045625	regulation of T-helper 1 cell differentiation	0.015919	2.90815e-08	[5, 6, 7, 8, 10, 11, 12, 13, 14, 15, 16]	30.7692	4	[ANXA1, IL27, RIPK2, S1PR4]
Group206	GO:0002860	positive regulation of natural killer cell mediated cytotoxicity directed against tumor cell target	0.0174235	2.90815e-08	[5, 6, 7, 8, 9, 10, 11]	42.8571	3	[IL12B, NECTIN2, PVR]
Group206	GO:0043382	positive regulation of memory T cell differentiation	0.0174235	2.90815e-08	[4, 5, 6, 7, 8, 9, 10, 11, 12, 13, 14]	42.8571	3	[CD46, IL12B, IL23A]
Group206	GO:0032733	positive regulation of interleukin-10 production	0.0191985	2.90815e-08	[4, 5, 6]	16	8	[BCL3, CD46, IL12B, IL23A, IL6, LILRA5, PYCARD, SCYL1]
Group206	GO:0045589	regulation of regulatory T cell differentiation	0.0193047	2.90815e-08	[7, 8, 9, 10, 11, 12]	17.5	7	[BCL6, CD46, DUSP10, IL2RA, KCNA1, SOCS1, TGFB1]
Group206	GO:0043379	memory T cell differentiation	0.0197322	2.90815e-08	[4, 5, 7, 8, 9, 10, 11, 12]	28.5714	4	[BCL6, CD46, IL12B, IL23A]
Group206	GO:0050864	regulation of B cell activation	0.0205884	2.90815e-08	[5, 6, 7]	9.91736	24	[ADA, AHR, ANP32B, BCL6, CASP3, CD38, CD40, CD74, CDKN1A, CLC, GPR183, ID2, IKZF3, IL10, IL6, INHBA, INPP5D, MAD2L2, MRTFA, S100A9, SLC12A9, TGFB1, TICAM1, TYROBP]
Group206	GO:0002312	B cell activation involved in immune response	0.0211295	2.90815e-08	[5, 6]	12.5	12	[ADA, ANP32B, BCL3, BCL6, CD40, CLC, GPR183, IL10, LGALS1, MAD2L2, SCYL1, TGFB1]
Group206	GO:0045063	T-helper 1 cell differentiation	0.0233125	2.90815e-08	[6, 10, 11, 12, 13, 14, 15]	21.7391	5	[ANXA1, IL27, RELB, RIPK2, S1PR4]
Group206	GO:0050798	activated T cell proliferation	0.0233496	2.90815e-08	[6, 7]	14.2857	9	[CASP3, CLC, IL12B, IL23A, IL2RA, PYCARD, SATB1, TIMP1, TNFSF9]
Group206	GO:0045066	regulatory T cell differentiation	0.0237124	2.90815e-08	[6, 7, 8, 9, 10, 11]	16.6667	7	[BCL6, CD46, DUSP10, IL2RA, KCNA1, SOCS1, TGFB1]
Group206	GO:0010536	positive regulation of activation of Janus kinase activity	0.0237627	2.90815e-08	[6, 7, 8, 9, 10, 11, 12, 13, 14]	37.5	3	[CCL5, IL12B, IL23A]
Group206	GO:0045627	positive regulation of T-helper 1 cell differentiation	0.0237627	2.90815e-08	[5, 6, 7, 8, 9, 10, 11, 12, 13, 14, 15, 16, 17]	37.5	3	[ANXA1, RIPK2, S1PR4]
Group206	GO:0001866	NK T cell proliferation	0.0237627	2.90815e-08	[7, 8]	37.5	3	[IL12B, IL23A, MEFV]
Group206	GO:0002857	positive regulation of natural killer cell mediated immune response to tumor cell	0.0237627	2.90815e-08	[5, 6, 7, 8, 9, 10]	37.5	3	[IL12B, NECTIN2, PVR]
Group206	GO:0032945	negative regulation of mononuclear cell proliferation	0.0245717	2.90815e-08	[4, 5, 6, 7]	12.2642	13	[CASP3, CEBPB, CLEC4G, GPNMB, HLA-DRB1, IL10, IL2RA, INPP5D, LGALS1, MAD1L1, TGFB1, TNFRSF14, TYROBP]
Group206	GO:0050672	negative regulation of lymphocyte proliferation	0.0245717	2.90815e-08	[5, 6, 7, 8]	12.2642	13	[CASP3, CEBPB, CLEC4G, GPNMB, HLA-DRB1, IL10, IL2RA, INPP5D, LGALS1, MAD1L1, TGFB1, TNFRSF14, TYROBP]
Group206	GO:1901224	positive regulation of NIK/NF-kappaB signaling	0.0253458	2.90815e-08	[5, 6, 7, 8]	12.1495	13	[EDN1, IL12B, IL1B, IL23A, MALT1, MAP3K20, MRTFA, NOD1, PDCD4, PTP4A3, RBCK1, TNFSF15, TRIP6]
Group206	GO:0046636	negative regulation of alpha-beta T cell activation	0.0262609	2.90815e-08	[6, 7, 8, 9]	16.2791	7	[ANXA1, BCL6, S1PR4, SMAD7, SOCS1, TNFRSF14, ZC3H12A]
Group206	GO:0043371	negative regulation of CD4-positive, alpha-beta T cell differentiation	0.026957	2.90815e-08	[8, 9, 10, 11, 12, 13, 14]	20.8333	5	[ANXA1, BCL6, S1PR4, SMAD7, ZC3H12A]
Group206	GO:0046635	positive regulation of alpha-beta T cell activation	0.0284726	2.90815e-08	[6, 7, 8, 9]	12.987	10	[ADA, ANXA1, AP3D1, IL12B, IL23A, MALT1, MAP3K20, RIPK2, S1PR4, SOCS1]
Group206	GO:0045064	T-helper 2 cell differentiation	0.0289409	2.90815e-08	[4, 10, 11, 12, 13, 14, 15]	25	4	[ANXA1, BCL3, BCL6, S1PR4]
Group206	GO:0042976	activation of Janus kinase activity	0.0289409	2.90815e-08	[6, 7, 8, 9, 10, 11, 12]	25	4	[CCL5, IL12B, IL23A, SOCS1]
Group206	GO:0031392	regulation of prostaglandin biosynthetic process	0.0289409	2.90815e-08	[7, 8, 9, 10, 11, 12]	25	4	[ANXA1, CD74, IL1B, S1PR4]
Group206	GO:0002230	positive regulation of defense response to virus by host	0.0291343	2.90815e-08	[5, 6, 7, 8, 9]	17.6471	6	[IL12B, IL23A, IL27, PYCARD, SELENOK, ZC3H12A]
Group206	GO:0045723	positive regulation of fatty acid biosynthetic process	0.0291343	2.90815e-08	[5, 6, 7, 8, 9, 10]	17.6471	6	[ABCD1, ANXA1, CD74, IL1B, NR1H3, S1PR4]
Group206	GO:0045646	regulation of erythrocyte differentiation	0.0292096	2.90815e-08	[3, 5, 6, 7, 8, 9, 10]	13.6364	9	[B2M, HSPA1A, ID2, INHBA, INPP5D, ISG15, LDB1, PKD1, SPI1]
Group206	GO:0035744	T-helper 1 cell cytokine production	0.031517	2.90815e-08	[6, 8]	33.3333	3	[IL12B, IL1B, IL1RN]
Group206	GO:0070664	negative regulation of leukocyte proliferation	0.0316636	2.90815e-08	[3, 4, 5, 6]	11.5044	13	[CASP3, CEBPB, CLEC4G, GPNMB, HLA-DRB1, IL10, IL2RA, INPP5D, LGALS1, MAD1L1, TGFB1, TNFRSF14, TYROBP]
Group206	GO:0030949	positive regulation of vascular endothelial growth factor receptor signaling pathway	0.0343871	2.90815e-08	[4, 5, 6, 7, 8, 9, 10]	23.5294	4	[IL1B, PKD2, PRKD2, VEGFA]
Group206	GO:0032729	positive regulation of interferon-gamma production	0.0345192	2.90815e-08	[4, 5, 6]	12.5	10	[BCL3, HLA-DPB1, IL12B, IL1B, IL1RN, IL23A, IL27, PDE4B, PYCARD, RIPK2]
Group206	GO:0045923	positive regulation of fatty acid metabolic process	0.0347902	2.90815e-08	[4, 5, 6, 7, 8, 9]	14.0351	8	[ABCD1, AKT2, ANXA1, CD74, IL1B, NR1H3, NR4A3, S1PR4]
[truncated: 9 more rows]
